# Supplementary material for: An ORFeome of rice E3 ubiquitin ligases for global analysis of the ubiquitination interactome
Source: Genome Biol. 2022 Jul 11;23:154. doi: 10.1186/s13059-022-02717-8 (PMC9277809; doi:10.1186/s13059-022-02717-8)
Supplement: Supplementary file 2 — Additional file 2. Table S1. Proteins containing ubiquitinated sites identified by four previous ubiquitome analyses. [file 13059_2022_2717_MOESM2_ESM.xlsx]

## Sheet: Young leaves
Ubiquitinated site-containing proteins in rice young leaves（Xie et al., 2015）
Rice Locus Name	Annotation
Os01g01060	protein|40S ribosomal protein S5, putative, expressed
Os01g01080	protein|decarboxylase, putative, expressed
Os01g05490	protein|triosephosphate isomerase, cytosolic, putative, expressed
Os01g06290	protein|splicing factor, arginine/serine-rich, putative, expressed
Os01g07760	protein|phospholipase D, putative, expressed
Os01g08200	protein|ubiquitin carboxyl-terminal hydrolase 14, putative, expressed
Os01g11054	protein|phosphoenolpyruvate carboxylase, putative, expressed
Os01g12880	protein|VHS and GAT domain containing protein, expressed
Os01g13210	protein|salt stress root protein RS1, putative, expressed
Os01g13690	protein|ligA, putative, expressed
Os01g14950	protein|importin subunit alpha, putative, expressed
Os01g15110	protein|syntaxin, putative, expressed
Os01g22010	protein|S-adenosylmethionine synthetase, putative, expressed
Os01g27880	protein|sucrose-phosphatase, putative, expressed
Os01g32080	protein|thiamine pyrophosphate enzyme, C-terminal TPP binding domain containing protein, expressed
Os01g32800	protein|proteasome subunit, putative, expressed
Os01g34250	protein|retrotransposon protein, putative, Ty3-gypsy subclass, expressed
Os01g42294	protein|inactive receptor kinase At2g26730 precursor, putative, expressed
Os01g42480	protein|Yip1 domain containing protein, expressed
Os01g45274	protein|carbonic anhydrase, chloroplast precursor, putative, expressed
Os01g46510	protein|peptidase S8 and S53, subtilisin, kexin, sedolisin, putative, expressed
Os01g46610	protein|dehydrogenase, putative, expressed
Os01g46750	protein|AMP-binding enzyme, putative, expressed
Os01g46926	protein|ubiquitin-conjugating enzyme, putative, expressed
Os01g46980	protein|vacuolar ATP synthase subunit E, putative, expressed
Os01g48280	protein|ubiquitin-conjugating enzyme, putative, expressed
Os01g49290	protein|WD repeat-containing protein, putative, expressed
Os01g52390	protein|plasminogen activator inhibitor 1 RNA-binding protein, putative, expressed
Os01g52790	protein|cytochrome P450 72A1, putative, expressed
Os01g55350	protein|phosphoenolpyruvate carboxylase, putative, expressed
Os01g58890	protein|cysteine proteinase inhibitor precursor protein, putative, expressed
Os01g59790	protein|ADP-ribosylation factor, putative, expressed
Os01g60190	protein|2,3-bisphosphoglycerate-independent phosphoglycerate mutase, putative, expressed
Os01g60410	protein|ubiquitin-conjugating enzyme, putative, expressed
Os01g62244	protein|ubiquitin-conjugating enzyme, putative, expressed
Os01g62290	protein|DnaK family protein, putative, expressed
Os01g63270	protein|alpha-glucan phosphorylast isozyme, putative, expressed
Os01g64630	protein|actin, putative, expressed
Os01g64660	protein|fructose-1,6-bisphosphatase, putative, expressed
Os01g65380	protein|patellin protein, putative, expressed
Os01g65880	protein|nodulin MtN3 family protein, putative, expressed
Os01g67860	protein|fructose-bisphospate aldolase isozyme, putative, expressed
Os01g68770	protein|selenium-binding protein, putative, expressed
Os01g68950	protein|ubiquitin family domain containing protein, expressed
Os01g70140	protein|ubiquitin-conjugating enzyme E2-22 kDa, putative, expressed
Os01g71540	protein|expressed protein
Os01g72800	protein|signal recognition particle receptor, putative, expressed
Os01g73160	protein|40S ribosomal protein S10, putative, expressed
Os02g01150	protein|erythronate-4-phosphate dehydrogenase domain containing protein, expressed
Os02g01520	protein|IQ calmodulin-binding motif family protein, putative, expressed
Os02g01560	protein|40S ribosomal protein S4, putative, expressed
Os02g02410	protein|DnaK family protein, putative, expressed
Os02g02890	protein|peptidyl-prolyl cis-trans isomerase, putative, expressed
Os02g03260	protein|3-isopropylmalate dehydratase large subunit 2, putative, expressed
Os02g04100	protein|peptidase, T1 family, putative, expressed
Os02g04710	protein|cycloartenol synthase, putative, expressed
Os02g05030	protein|sucrose-phosphatase, putative, expressed
Os02g05260	protein|retrotransposon protein, putative, unclassified, expressed
Os02g05630	protein|protein phosphatase 2C, putative, expressed
Os02g06890	protein|OTU-like cysteine protease family protein, putative, expressed
Os02g07870	protein|ATP synthase, putative, expressed
Os02g07930	protein|B-box zinc finger family protein, putative, expressed
Os02g08100	protein|AMP-binding domain containing protein, expressed
Os02g08350	protein|expressed protein
Os02g09060	protein|BRCA1-associated protein, putative, expressed
Os02g09490	protein|dehydrogenase, putative, expressed
Os02g10510	protein|Ubiquitin family domain containing protein, expressed
Os02g12680	protein|cytochrome P450, putative, expressed
Os02g13530	protein|40S ribosomal protein S24, putative, expressed
Os02g14770	protein|phosphoenolpyruvate carboxylase, putative, expressed
Os02g14780	protein|splicing factor 3 subunit 1, putative, expressed
Os02g18410	protein|salt stress root protein RS1, putative, expressed
Os02g21950	protein|retrotransposon protein, putative, unclassified
Os02g27760	protein|40S ribosomal protein S15a, putative, expressed
Os02g32030	protein|elongation factor, putative, expressed
Os02g35144	protein|zinc finger, C3HC4 type domain containing protein, expressed
Os02g35950	protein|RNA recognition motif containing protein, putative, expressed
Os02g36974	protein|14-3-3 protein, putative, expressed
Os02g37050	protein|phosphatidylinositolglycan class N family protein, expressed
Os02g37130	protein|expressed protein
Os02g37920	protein|expressed protein
Os02g38840	protein|glucose-6-phosphate 1-dehydrogenase, cytoplasmic isoform, putative, expressed
Os02g38920	protein|glyceraldehyde-3-phosphate dehydrogenase, putative, expressed
Os02g40240	protein|receptor kinase, putative, expressed
Os02g41630	protein|phenylalanine ammonia-lyase, putative, expressed
Os02g41860	protein|aquaporin protein, putative, expressed
Os02g43670	protein|transferase family protein, putative, expressed
Os02g43760	protein|ubiquitin carboxyl-terminal hydrolase, family 1, putative, expressed
Os02g44630	protein|aquaporin protein, putative, expressed
Os02g46962	protein|VHS and GAT domain containing protein, expressed
Os02g47140	protein|L11 domain containing ribosomal protein, putative, expressed
Os02g47880	protein|tetratricopeptide repeat domain containing protein, expressed
Os02g48480	protein|expressed protein
Os02g50790	protein|nuclear-pore anchor, putative, expressed
Os02g51400	protein|AAA family ATPase, putative, expressed
Os02g52430	protein|regulator of ribonuclease, putative, expressed
Os02g55010	protein|expressed protein
Os02g55060	protein|cytochrome b5-like Heme/Steroid binding domain containing protein, expressed
Os02g55590	protein|expressed protein
Os02g56000	protein|26S protease regulatory subunit 6A, putative, expressed
Os02g56280	protein|zinc finger family protein, putative, expressed
Os02g57690	protein|kelch repeat protein, putative, expressed
Os02g58340	protein|oligopeptidase, putative, expressed
Os03g02040	protein|remorin, putative, expressed
Os03g02150	protein|adapitin protein, putative, expressed
Os03g04930	protein|expressed protein
Os03g05730	protein|cell division control protein 48 homolog E, putative, expressed
Os03g05790	protein|transposon protein, putative, unclassified, expressed
Os03g06160	protein|BTBP1 - Bric-a-Brac, Tramtrack, Broad Complex BTB domain with pentapeptide repeats, expressed
Os03g06670	protein|Core histone H2A/H2B/H3/H4 domain containing protein, putative, expressed
Os03g07350	protein|CSLA4 - cellulose synthase-like family A; mannan synthase, expressed
Os03g07480	protein|sucrose transporter, putativ, expressed
Os03g08360	protein|3-ketoacyl-CoA synthase 10, putative, expressed
Os03g09250	protein|inositol-3-phosphate synthase, putative, expressed
Os03g10620	protein|hydrolase, alpha/beta fold family domain containing protein, expressed
Os03g11230	protein|expressed protein
Os03g12030	protein|3-ketoacyl-CoA synthase, putative, expressed
Os03g12150	protein|serine/threonine-protein kinase receptor precursor, putative, expressed
Os03g12250	protein|atypical receptor-like kinase MARK, putative, expressed
Os03g12500	protein|cytochrome P450, putative, expressed
Os03g13970	protein|26S proteasome non-ATPase regulatory subunit 4, putative, expressed
Os03g14530	protein|S10/S20 domain containing ribosomal protein, putative, expressed
Os03g14690	protein|vacuolar ATP synthase 98 kDa subunit, putative, expressed
Os03g15790	protein|ZOS3-08 - C2H2 zinc finger protein, expressed
Os03g15810	protein|AAA-type ATPase family protein, putative, expressed
Os03g16369	protein|retrotransposon protein, putative, unclassified, expressed
Os03g16800	protein|clathrin assembly protein, putative, expressed
Os03g16860	protein|DnaK family protein, putative, expressed
Os03g16980	protein|NAD dependent epimerase/dehydratase family domain containing protein, expressed
Os03g17690	protein|OsAPx1 - Cytosolic Ascorbate Peroxidase encoding gene 1-8, expressed
Os03g18130	protein|asparagine synthetase, putative, expressed
Os03g18220	protein|pyruvate decarboxylase isozyme 2, putative, expressed
Os03g18300	protein|chloroplast unusual positioning protein, putative, expressed
Os03g18570	protein|40S ribosomal protein S7, putative, expressed
Os03g18580	protein|40S ribosomal protein S7, putative, expressed
Os03g18850	protein|pathogenesis-related Bet v I family protein, putative, expressed
Os03g19410	protein|OsPOP7 - Putative Prolyl Oligopeptidase homologue, expressed
Os03g20630	protein|histidine triad family protein, putative, expressed
Os03g21040	protein|stress responsive protein, putative, expressed
Os03g22120	protein|sucrose synthase, putative, expressed
Os03g25150	protein|transposon protein, putative, unclassified, expressed
Os03g27120	protein|ICE-like protease p20 domain containing protein, putative, expressed
Os03g27310	protein|histone H3, putative, expressed
Os03g28330	protein|sucrose synthase, putative, expressed
Os03g29190	protein|PDI, putative, expressed
Os03g29240	protein|PDI, putative, expressed
Os03g31400	protein|U-box domain-containing protein, putative, expressed
Os03g31986	protein|retrotransposon protein, putative, Ty3-gypsy subclass, expressed
Os03g38000	protein|40S ribosomal protein S3-1, putative, expressed
Os03g40270	protein|alpha-1,4-glucan-protein synthase, putative, expressed
Os03g45880	protein|expressed protein
Os03g47770	protein|ubiquitin-conjugating enzyme E2 W, putative, expressed
Os03g49380	protein|lipoxygenase, putative, expressed
Os03g50290	protein|14-3-3 protein, putative, expressed
Os03g50450	protein|inactive receptor kinase At2g26730 precursor, putative, expressed
Os03g50885	protein|actin, putative, expressed
Os03g51150	protein|expressed protein
Os03g53190	protein|Core histone H2A/H2B/H3/H4 domain containing protein, putative, expressed
Os03g54050	protein|anther-specific proline-rich protein APG precursor, putative, expressed
Os03g54790	protein|ABC transporter, ATP-binding protein, putative, expressed
Os03g55070	protein|UDP-glucose 6-dehydrogenase, putative, expressed
Os03g55150	protein|eukaryotic translation initiation factor 5A, putative, expressed
Os03g57220	protein|hydroxyacid oxidase 1, putative, expressed
Os03g58470	protein|retrotransposon protein, putative, Ty3-gypsy subclass, expressed
Os03g58840	protein|vesicle-associated membrane protein, putative, expressed
Os03g59060	protein|OsPP2Ac-2 - Phosphatase 2A isoform 2 belonging to family 2, expressed
Os03g59310	protein|ribosomal protein, putative, expressed
Os03g59360	protein|remorin, putative, expressed
Os03g60620	protein|DnaK family protein, putative, expressed
Os03g61930	protein|ACBP4, putative, expressed
Os03g63480	protein|ankyrin repeat domain containing protein, expressed
Os03g63580	protein|phosphoesterase family protein, putative, expressed
Os04g01250	protein|amidase family protein, putative, expressed
Os04g09370	protein|retrotransposon protein, putative, Ty3-gypsy subclass, expressed
Os04g14580	protein|retrotransposon protein, putative, unclassified, expressed
Os04g17100	protein|heavy metal-associated domain containing protein, expressed
Os04g20960	protein|expressed protein
Os04g21410	protein|retrotransposon protein, putative, Ty1-copia subclass, expressed
Os04g23890	protein|AGC_PVPK_like_kin82y.10 - ACG kinases include homologs to PKA, PKG and PKC, expressed
Os04g28520	protein|male sterility protein, putative, expressed
Os04g30240	protein|OsWAK60 - OsWAK receptor-like protein kinase, expressed
Os04g32650	protein|tRNA synthetase class II core domain containing protein, expressed
Os04g33450	protein|expressed protein
Os04g33520	protein|RCLEA6 - Root cap and Late embryogenesis related family protein precursor, expressed
Os04g33780	protein|OTU-like cysteine protease family protein, putative, expressed
Os04g35570	protein|Regulator of chromosome condensation domain containing protein, expressed
Os04g39150	protein|pathogenesis-related Bet v I family protein, putative, expressed
Os04g40630	protein|BTBZ4 - Bric-a-Brac, Tramtrack, Broad Complex BTB domain with TAZ zinc finger and Calmodulin-binding domains, expressed
Os04g40950	protein|glyceraldehyde-3-phosphate dehydrogenase, putative, expressed
Os04g41470	protein|expressed protein
Os04g42600	protein|polyadenylate-binding protein, putative, expressed
Os04g45070	protein|remorin, putative, expressed
Os04g46960	protein|glutathione peroxidase domain containing protein, expressed
Os04g47310	protein|expressed protein
Os04g47690	protein|HMG1/2, putative, expressed
Os04g50204	protein|protein transport protein-related, putative, expressed
Os04g50830	protein|retrotransposon protein, putative, LINE subclass, expressed
Os04g52164	protein|transferase family protein, putative, expressed
Os04g52200	protein|RNA recognition motif containing protein, putative, expressed
Os04g53240	protein|autophagy-related protein, putative, expressed
Os04g55480	protein|BRCA1-associated protein, putative, expressed
Os04g56160	protein|plasma membrane ATPase, putative, expressed
Os04g56350	protein|nucleolar protein,Nop52 containing protein, expressed
Os04g56520	protein|alpha-1,4-glucan-protein synthase, putative, expressed
Os04g56740	protein|IQ calmodulin-binding motif family protein, putative, expressed
Os04g57400	protein|methylthioribose kinase, putative, expressed
Os04g58240	protein|expressed protein
Os04g59394	protein|expressed protein
Os05g01470	protein|methionine S-methyltransferase, putative, expressed
Os05g01600	protein|actin, putative, expressed
Os05g01820	protein|cytochrome b5-like Heme/Steroid binding domain containing protein, expressed
Os05g01870	protein|hypothetical protein
Os05g02530	protein|glutathione S-transferase, N-terminal domain containing protein, expressed
Os05g04510	protein|S-adenosylmethionine synthetase, putative, expressed
Os05g04520	protein|protein kinase, putative, expressed
Os05g05680	protein|1-aminocyclopropane-1-carboxylate oxidase, putative, expressed
Os05g06770	protein|40S ribosomal protein S27a, putative, expressed
Os05g07940	protein|glyoxalase family protein, putative, expressed
Os05g08970	protein|SSRP1-like FACT complex subunit, putative, expressed
Os05g09440	protein|NADP-dependent malic enzyme, chloroplast precursor, putative, expressed
Os05g22970	protein|glyoxalase family protein, putative, expressed
Os05g25640	protein|cytochrome P450, putative, expressed
Os05g27940	protein|40S ribosomal protein S7, putative, expressed
Os05g28290	protein|ranBP1 domain containing protein, expressed
Os05g28740	protein|universal stress protein domain containing protein, putative, expressed
Os05g30750	protein|anthranilate phosphoribosyltransferase, putative, expressed
Os05g31750	protein|annexin, putative, expressed
Os05g32570	protein|RING E3 ligase protein, putative, expressed
Os05g33360	protein|transmembrane BAX inhibitor motif-containing protein, putative, expressed
Os05g33380	protein|fructose-bisphospate aldolase isozyme, putative, expressed
Os05g33570	protein|pyruvate, phosphate dikinase, chloroplast precursor, putative, expressed
Os05g34270	protein|inactive receptor kinase At1g27190 precursor, putative, expressed
Os05g35460	protein|patellin protein, putative, expressed
Os05g37330	protein|60S acidic ribosomal protein, putative, expressed
Os05g37450	protein|starch binding domain containing protein, putative, expressed
Os05g38290	protein|protein phosphatase 2C, putative, expressed
Os05g38640	protein|Core histone H2A/H2B/H3/H4 domain containing protein, putative, expressed
Os05g41210	protein|OsCam2 - Calmodulin, expressed
Os05g41480	protein|domain of unknown function, DUF250 domain containing protein, expressed
Os05g42390	protein|hypothetical protein
Os05g44770	protein|receptor-like protein kinase 5 precursor, putative, expressed
Os05g45660	protein|plasminogen activator inhibitor 1 RNA-binding protein, putative, expressed
Os05g46560	protein|RAN GTPase-activating protein 1, putative, expressed
Os05g48020	protein|SNARE domain containing protein, putative, expressed
Os05g49180	protein|protein of unknown function DUF1296 domain containing protein, expressed
Os05g49860	protein|Core histone H2A/H2B/H3/H4 domain containing protein, putative, expressed
Os05g49890	protein|ras-related protein, putative, expressed
Os05g50624	protein|transposon protein, putative, unclassified, expressed
Os05g51480	protein|cleavage and polyadenylation specificity factor, putative, expressed
Os06g01500	protein|IQ calmodulin-binding motif family protein, putative, expressed
Os06g02144	protein|6-phosphogluconate dehydrogenase, decarboxylating, putative, expressed
Os06g02370	protein|expressed protein
Os06g03920	protein|expressed protein
Os06g04130	protein|lung seven transmembrane domain containing protein, putative, expressed
Os06g04270	protein|transketolase, chloroplast precursor, putative, expressed
Os06g04290	protein|S10/S20 domain containing ribosomal protein, putative, expressed
Os06g05860	protein|6-phosphofructokinase, putative, expressed
Os06g07200	protein|syntaxin, putative, expressed
Os06g07210	protein|ribonucleoside-diphosphate reductase large subunit, putative, expressed
Os06g07630	protein|26S protease regulatory subunit 6A, putative, expressed
Os06g07878	protein|peptidase, T1 family, putative, expressed
Os06g09450	protein|sucrose synthase, putative, expressed
Os06g12690	protein|DCN1-like protein 2, putative, expressed
Os06g13570	protein|expressed protein
Os06g14370	protein|caleosin related protein, putative, expressed
Os06g15360	protein|RAD23 DNA repair protein, putative, expressed
Os06g17440	protein|microtubule-associated protein, putative, expressed
Os06g18670	protein|anthocyanidin 3-O-glucosyltransferase, putative, expressed
Os06g19070	protein|cytochrome P450, putative, expressed
Os06g22060	protein|pyrophosphate--fructose 6-phosphate 1-phosphotransferase subunit alpha, putative, expressed
Os06g23440	protein|eukaryotic translation initiation factor 1A, putative, expressed
Os06g30970	protein|ubiquitin-conjugating enzyme, putative, expressed
Os06g34690	protein|T-complex protein, putative, expressed
Os06g37180	protein|ATP synthase, putative, expressed
Os06g37440	protein|elongation factor 1-gamma, putative, expressed
Os06g39370	protein|OsFBK16 - F-box domain and kelch repeat containing protein, expressed
Os06g39760	protein|WD domain, G-beta repeat domain containing protein, expressed
Os06g40040	protein|protein of unknown function domain containing protein, expressed
Os06g40560	protein|26S protease regulatory subunit S10B, putative, expressed
Os06g40640	protein|fructose-bisphospate aldolase isozyme, putative, expressed
Os06g42540	protein|expressed protein
Os06g43660	protein|inorganic H+ pyrophosphatase, putative, expressed
Os06g44080	protein|ubiquitin family protein, putative, expressed
Os06g45120	protein|ATP synthase, putative, expressed
Os06g49800	protein|ubiquitin interaction motif family protein, expressed
Os06g50580	protein|expressed protein
Os06g51220	protein|HMG1/2, putative, expressed
Os06g51350	protein|IPP transferase, putative, expressed
Os06g51510	protein|expressed protein
Os07g01860	protein|expressed protein
Os07g03230	protein|eukaryotic translation initiation factor 3 subunit C, putative, expressed
Os07g04840	protein|PsbP, putative, expressed
Os07g05580	protein|ribosomal protein L7Ae, putative, expressed
Os07g05820	protein|hydroxyacid oxidase 1, putative, expressed
Os07g07690	protein|PHD-finger domain containing protein, expressed
Os07g08840	protein|thioredoxin, putative, expressed
Os07g09340	protein|plasma membrane ATPase, putative, expressed
Os07g12110	protein|eukaryotic translation initiation factor 3 subunit E, putative, expressed
Os07g12170	protein|ADP-ribosylation factor, putative, expressed
Os07g18050	protein|RNA-binding motif protein, putative, expressed
Os07g22640	protein|lipid binding protein, putative, expressed
Os07g24980	protein|retrotransposon protein, putative, Ty3-gypsy subclass, expressed
Os07g26690	protein|aquaporin protein, putative, expressed
Os07g30020	protein|anthranilate phosphoribosyltransferase, putative, expressed
Os07g31280	protein|casein kinase II subunit beta-4, putative, expressed
Os07g33110	protein|CAMK_CAMK_like.33 - CAMK includes calcium/calmodulin depedent protein kinases, expressed
Os07g34260	protein|chalcone and stilbene synthases, putative, expressed
Os07g35310	protein|TKL_IRAK_DUF26-lc.12 - DUF26 kinases have homology to DUF26 containing loci, expressed
Os07g36080	protein|oxygen evolving enhancer protein 3 domain containing protein, expressed
Os07g36140	protein|core histone H2A/H2B/H3/H4, putative, expressed
Os07g37750	protein|ATMIN7, putative, expressed
Os07g38170	protein|remorin, putative, expressed
Os07g38840	protein|expressed protein
Os07g40520	protein|formin-like protein 20, putative, expressed
Os07g40740	protein|heparanase-like protein precursor, putative, expressed
Os07g43170	protein|adenylate kinase, putative, expressed
Os07g45300	protein|tim44-like domain containing protein, expressed
Os07g46370	protein|WD domain, G-beta repeat domain containing protein, expressed
Os07g46790	protein|4-alpha-glucanotransferase, putative, expressed
Os07g47510	protein|stress-related protein, putative, expressed
Os07g49330	protein|phospholipase C, putative, expressed
Os07g49400	protein|OsAPx2 - Cytosolic Ascorbate Peroxidase encoding gene 4,5,6,8, expressed
Os08g02120	protein|kinase, pfkB family, putative, expressed
Os08g02340	protein|60S acidic ribosomal protein, putative, expressed
Os08g02700	protein|fructose-bisphospate aldolase isozyme, putative, expressed
Os08g03290	protein|glyceraldehyde-3-phosphate dehydrogenase, putative, expressed
Os08g03350	protein|amino acid transporter, putative, expressed
Os08g03640	protein|60S acidic ribosomal protein P0, putative, expressed
Os08g05140	protein|expressed protein
Os08g05690	protein|ABC transporter, ATP-binding protein, putative, expressed
Os08g06100	protein|O-methyltransferase, putative, expressed
Os08g06380	protein|CSLF6 - cellulose synthase-like family F; beta1,3;1,4 glucan synthase, expressed
Os08g06550	protein|acyl CoA binding protein, putative, expressed
Os08g07900	protein|retrotransposon protein, putative, LINE subclass, expressed
Os08g09240	protein|autophagy-related protein, putative, expressed
Os08g09250	protein|glyoxalase family protein, putative, expressed
Os08g13060	protein|MBTB22 - Bric-a-Brac, Tramtrack, Broad Complex BTB domain with Meprin and TRAF Homology MATH domain, expressed
Os08g15230	protein|heat shock protein-related, putative, expressed
Os08g17400	protein|WRKY89, expressed
Os08g22354	protein|polyadenylate-binding protein, putative, expressed
Os08g25734	protein|glucose-1-phosphate adenylyltransferase large subunit, chloroplast precursor, putative, expressed
Os08g27070	protein|co-chaperone protein SBA1, putative, expressed
Os08g27840	protein|phosphoenolpyruvate carboxylase, putative, expressed
Os08g33370	protein|14-3-3 protein, putative, expressed
Os08g34210	protein|aldehyde dehydrogenase, putative, expressed
Os08g35480	protein|cupin superfamily protein, putative, expressed
Os08g38300	protein|Core histone H2A/H2B/H3/H4 domain containing protein, putative, expressed
Os08g38900	protein|caffeoyl-CoA O-methyltransferase, putative, expressed
Os08g39140	protein|heat shock protein, putative, expressed
Os08g39850	protein|lipoxygenase, chloroplast precursor, putative, expressed
Os08g41390	protein|peptidyl-prolyl isomerase, putative, expressed
Os08g42540	protein|ubiquitin thioesterase otubain-like, putative, expressed
Os08g42740	protein|IBR domain containing protein, putative, expressed
Os08g43120	protein|Plant PDR ABC transporter associated domain containing protein, expressed
Os08g44730	protein|hypothetical protein
Os09g02700	protein|polyadenylate-binding protein, putative, expressed
Os09g07830	protein|acetyl-CoA acetyltransferase, cytosolic, putative, expressed
Os09g10300	protein|Skp1 family, dimerisation domain containing protein, expressed
Os09g11390	protein|transposon protein, putative, unclassified, expressed
Os09g14670	protein|phosphoenolpyruvate carboxylase, putative, expressed
Os09g26460	protein|protein binding protein, putative, expressed
Os09g29200	protein|glutathione S-transferase, putative, expressed
Os09g30418	protein|heat shock protein, putative, expressed
Os09g31019	protein|ubiquitin fusion protein, putative, expressed
Os09g31031	protein|ubiquitin family protein, putative, expressed
Os09g31080	protein|induced stolen tip protein TUB8, putative, expressed
Os09g33820	protein|lecithine cholesterol acyltransferase, putative, expressed
Os09g33930	protein|farnesyltransferase/geranylgeranyltransferase type-1 subunitalpha, putative, expressed
Os09g35710	protein|UBX domain-containing protein, putative, expressed
Os09g36770	protein|NTMC2Type1.2 protein, putative, expressed
Os09g38030	protein|UTP--glucose-1-phosphate uridylyltransferase, putative, expressed
Os09g38090	protein|expressed protein
Os09g39670	protein|oxidoreductase, short chain dehydrogenase/reductase family domain containing family, expressed
Os10g01330	protein|retrotransposon protein, putative, unclassified, expressed
Os10g08550	protein|enolase, putative, expressed
Os10g08930	protein|S10/S20 domain containing ribosomal protein, putative, expressed
Os10g10244	protein|alanyl-tRNA synthetase, putative, expressed
Os10g10500	protein|vacuolar ATP synthase 98 kDa subunit, putative, expressed
Os10g18340	protein|expressed protein
Os10g24150	protein|zinc knuckle family protein, expressed
Os10g25780	protein|FAD-linked oxidoreductase protein, putative, expressed
Os10g27174	protein|40S ribosomal protein S28, putative, expressed
Os10g27190	protein|40S ribosomal protein S17, putative, expressed
Os10g28080	protein|glycosyl hydrolase, putative, expressed
Os10g28200	protein|NAD dependent epimerase/dehydratase family protein, putative, expressed
Os10g28230	protein|Core histone H2A/H2B/H3/H4 domain containing protein, putative, expressed
Os10g30580	protein|cell division control protein 48 homolog E, putative, expressed
Os10g30790	protein|inorganic phosphate transporter, putative, expressed
Os10g31000	protein|ubiquitin-conjugating enzyme, putative, expressed
Os10g33070	protein|expressed protein
Os10g33210	protein|peptide transporter PTR3-A, putative, expressed
Os10g34040	protein|nodulin, putative, expressed
Os10g35870	protein|cytochrome b5-like Heme/Steroid binding domain containing protein, expressed
Os10g36000	protein|remorin C-terminal domain containing protein, putative, expressed
Os10g36650	protein|actin, putative, expressed
Os10g36848	protein|cytochrome P450, putative, expressed
Os10g39620	protein|ubiquitin family protein, putative, expressed
Os10g41960	protein|eukaryotic translation initiation factor 3 subunit B, putative, expressed
Os10g42724	protein|VHS and GAT domain containing protein, expressed
Os11g01380	protein|clathrin heavy chain, putative, expressed
Os11g01439	protein|chloroplast unusual positioning protein, putative, expressed
Os11g01510	protein|ubiquitin-activating enzyme, putative, expressed
Os11g02610	protein|BTBN20 - Bric-a-Brac, Tramtrack, Broad Complex BTB domain with non-phototropic hypocotyl 3 NPH3 and coiled-coil domains, expressed
Os11g03270	protein|nucleoside-triphosphatase, putative, expressed
Os11g04880	protein|ubiquitin-like protein 5, putative, expressed
Os11g04890	protein|ASH-like SPRY domain containing protein, putative, expressed
Os11g05730	protein|histone H3, putative, expressed
Os11g06390	protein|actin, putative, expressed
Os11g06720	protein|abscisic stress-ripening, putative, expressed
Os11g08300	protein|aldehyde dehydrogenase, putative, expressed
Os11g08390	protein|retrotransposon protein, putative, unclassified, expressed
Os11g11650	protein|expressed protein
Os11g16590	protein|ATP-dependent Clp protease ATP-binding subunit clpA homolog CD4B,chloroplast precursor, putative, expressed
Os11g18880	protein|UBX domain-containing protein, putative, expressed
Os11g22850	protein|retrotransposon protein, putative, Ty3-gypsy subclass, expressed
Os11g23950	protein|retrotransposon protein, putative, unclassified
Os11g26330	protein|retrotransposon protein, putative, Ty3-gypsy subclass
Os11g26850	protein|erythronate-4-phosphate dehydrogenase, putative, expressed
Os11g26860	protein|serine hydroxymethyltransferase, mitochondrial precursor, putative, expressed
Os11g26910	protein|SKP1-like protein 1B, putative, expressed
Os11g30060	protein|NBS-LRR type disease resistance protein Hom-B, putative, expressed
Os11g32650	protein|chalcone synthase, putative, expressed
Os11g34450	protein|14-3-3 protein, putative, expressed
Os11g37890	protein|NAD dependent epimerase/dehydratase family protein, putative, expressed
Os11g39270	protein|retrotransposon protein, putative, Ty1-copia subclass, expressed
Os11g42040	protein|non-TIR-NBS-LRR type resistance protein, putative, expressed
Os11g47080	protein|transposon protein, putative, CACTA, En/Spm sub-class
Os11g47760	protein|DnaK family protein, putative, expressed
Os11g48080	protein|SOR/SNZ family protein, putative, expressed
Os12g01160	protein|dehydrogenase, putative, expressed
Os12g06300	protein|expressed protein
Os12g06510	protein|calcineurin B, putative, expressed
Os12g06610	protein|nucleolar complex protein 2, putative, expressed
Os12g06660	protein|actin, putative, expressed
Os12g07010	protein|ribosomal protein L3, putative, expressed
Os12g07110	protein|acyl-CoA synthetase protein, putative, expressed
Os12g08725	protein|retrotransposon protein, putative, unclassified, expressed
Os12g10680	protein|retrotransposon protein, putative, unclassified, expressed
Os12g17600	protein|ribulose bisphosphate carboxylase small chain, chloroplast precursor, putative, expressed
Os12g19030	protein|copine, putative, expressed
Os12g20380	protein|expressed protein
Os12g25120	protein|core histone H2A/H2B/H3/H4, putative, expressed
Os12g25690	protein|UDP-glucose 6-dehydrogenase, putative, expressed
Os12g25700	protein|UDP-glucose 6-dehydrogenase, putative, expressed
Os12g25710	protein|bifunctional aminoacyl-tRNA synthetase, putative, expressed
Os12g26290	protein|alpha-DOX2, putative, expressed
Os12g28830	protein|retrotransposon protein, putative, unclassified, expressed
Os12g29400	protein|GRAM domain containing protein, expressed
Os12g33180	protein|pnn protein, putative, expressed
Os12g36830	protein|pathogenesis-related Bet v I family protein, putative, expressed
Os12g36850	protein|pathogenesis-related Bet v I family protein, putative, expressed
Os12g36880	protein|pathogenesis-related Bet v I family protein, putative, expressed
Os12g37650	protein|DUF538 domain containing protein, putative, expressed
Os12g40510	protein|calcineurin B, putative, expressed
Os12g42600	protein|ubiquitin carboxyl-terminal hydrolase domain containing protein, expressed
Os12g42876	protein|5-methyltetrahydropteroyltriglutamate--homocysteine methyltransferase, putative, expressed
Os12g42884	protein|5-methyltetrahydropteroyltriglutamate--homocysteine methyltransferase, putative, expressed
Os12g42980	protein|cysteine synthase, putative, expressed
Os12g43600	protein|RNA recognition motif containing protein, expressed
Os12g44150	protein|plasma membrane ATPase, putative, expressed
Os12g44310	protein|carotenoid cleavage dioxygenase, putative, expressed

## Sheet: Immunity response
Ubiquitinated site-containing proteins during rice immune response (Chen et al., 2018)
Rice Locus Name	Annotation	Gene IDs
Os01g01080	protein|decarboxylase, putative, expressed	Os01g0100900
Os01g01360	protein|peptide transporter PTR2, putative, expressed	Os01g0103100
Os01g01450	protein|stress responsive protein, putative, expressed	Os01g0104400
Os01g01700	protein|anaphase-promoting complex subunit 11, putative, expressed	Os01g0106800
Os01g01830	protein|OsPOP1 - Putative Prolyl Oligopeptidase homologue, expressed	Os01g0108200
Os01g03070	protein|transposon protein, putative, unclassified, expressed	Os01g0120800
Os01g03144	protein|white-brown complex homolog protein 7, putative, expressed	Os01g0121700
Os01g03520	protein|ubiquitin conjugating enzyme protein, putative, expressed	Os01g0125900
Os01g03680	protein|BBTI8 - Bowman-Birk type bran trypsin inhibitor precursor, expressed	Os01g0127600
Os01g03760	protein|expressed protein	Os01g0128400
Os01g04350	protein|hsp20/alpha crystallin family protein, putative, expressed	Os01g0135900
Os01g04814	protein|vacuolar protein sorting-associating protein 4B, putative, expressed	Os01g0141100
Os01g05490	protein|triosephosphate isomerase, cytosolic, putative, expressed	Os01g0147900
Os01g05630	protein|Core histone H2A/H2B/H3/H4 domain containing protein, putative, expressed	Os01g0149600
Os01g05840	protein|oxidoreductase, short chain dehydrogenase/reductase family domain containing family, expressed	Os01g0151700
Os01g05970	protein|OsFBO1 - F-box and other domain containing protein, expressed	Os01g0153100
Os01g07520	protein|proline-rich family protein, putative, expressed	Os01g0169900
Os01g07530	protein|uncharacterized glycosyltransferase, putative, expressed	Os01g0170000
Os01g07560	protein|receptor-like protein kinase 2 precursor, putative, expressed	Os01g0170300
Os01g07810	protein|protein of unknown function domain containing protein, expressed	Os01g0173100
Os01g07960	protein|acyl-protein thioesterase, putative, expressed	Os01g0175000
Os01g08110	protein|flavonol-3-O-glycoside-7-O-glucosyltransferase 1, putative, expressed	Os01g0176200
Os01g08200	protein|ubiquitin carboxyl-terminal hydrolase 14, putative, expressed	Os01g0177200
Os01g08400	protein|syntaxin, putative, expressed	Os01g0179200
Os01g08560	protein|DnaK family protein, putative, expressed	Os01g0180800
Os01g08700	protein|GIGANTEA, putative, expressed	Os01g0182600
Os01g09000	protein|glutaminyl-tRNA synthetase, putative, expressed	Os01g0185200
Os01g09010	protein|transferase family protein, putative, expressed	Os01g0185300
Os01g09120	protein|Twin LOV 1, putative, expressed	Os01g0186200
Os01g09510	protein|60S acidic ribosomal protein, putative, expressed	Os01g0191100
Os01g09570	protein|6-phosphofructokinase, putative, expressed	Os01g0191700
Os01g09700	protein|aminotransferase, classes I and II, domain containing protein, expressed	Os01g0192900
Os01g09880	protein|harpin-induced protein 1 domain containing protein, expressed	Os01g0195400
Os01g10400	protein|expressed protein	Os01g0200700
Os01g11160	protein|amino acid permease family protein, putative, expressed	Os01g0209800
Os01g11414	protein|sodium/calcium exchanger protein, putative, expressed	Os01g0212400
Os01g11460	protein|zinc finger, C3HC4 type domain containing protein, expressed	Os01g0212700
Os01g11520	protein|RING-H2 finger protein, putative, expressed	Os01g0213400
Os01g12390	protein|inactive receptor kinase At2g26730 precursor, putative, expressed	Os01g0223600
Os01g12730	protein|ras-related protein, putative, expressed	Os01g0227300
Os01g12880	protein|VHS and GAT domain containing protein, expressed	Os01g0229200
Os01g13210	protein|salt stress root protein RS1, putative, expressed	Os01g0233000
Os01g13480	protein|glutaredoxin, putative, expressed	Os01g0235900
Os01g13690	protein|ligA, putative, expressed	Os01g0238500
Os01g13700	protein|DNA-binding protein-related, putative, expressed	Os01g0238600
Os01g13800	protein|receptor-like protein kinase 5 precursor, putative, expressed	Os01g0239700
Os01g14932	protein|NAK-like ser/thr protein kinase, putative, expressed	Os01g0253100
Os01g15020	protein|lissencephaly type-1-like homology motif, putative, expressed	Os01g0254100
Os01g15110	protein|syntaxin, putative, expressed	Os01g0254900
Os01g15600	protein|PUR ALPHA-1, putative, expressed	Os01g0260700
Os01g16240	protein|OsCam1-3 - Calmodulin, expressed	Os01g0267900
Os01g16640	protein|split hand/foot malformation type 1, putative, expressed	Os01g0273000
Os01g16714	protein|flavin monooxygenase, putative, expressed	Os01g0273800
Os01g16890	protein|ribosomal protein L7Ae, putative, expressed	Os01g0276000
Os01g17260	protein|transcription factor, putative, expressed	Os01g0279900
Os01g17430	protein|coatomer subunit beta-1, putative, expressed	Os01g0281400
Os01g18670	protein|MDR-like ABC transporter, putative, expressed	Os01g0290700
Os01g18744	protein|transferase family protein, putative, expressed	Os01g0291500
Os01g19450	protein|ATP-citrate synthase subunit 1, putative, expressed	Os01g0300200
Os01g21120	protein|AP2 domain containing protein, expressed	Os01g0313300
Os01g21320	protein|NAD dependent epimerase/dehydratase family domain containing protein, expressed	Os01g0315800
Os01g21560	protein|esterase/lipase/thioesterase family protein, putative, expressed	Os01g0317800
Os01g21960	protein|serine/threonine-protein kinase, putative, expressed	Os01g0323000
Os01g22010	protein|S-adenosylmethionine synthetase, putative, expressed	Os01g0323600
Os01g22490	protein|40S ribosomal protein S27a, putative, expressed	Os01g0328400
Os01g24690	protein|60S ribosomal protein L23A, putative, expressed	Os01g0348700
Os01g25330	protein|SAC9, putative, expressed	Os01g0355600
Os01g25610	protein|40S ribosomal protein S4, putative, expressed	Os01g0358400
Os01g25820	protein|respiratory burst oxidase, putative, expressed	Os01g0360200
Os01g27520	protein|tRNA synthetases class II domain containing protein, expressed	Os01g0372700
Os01g27880	protein|sucrose-phosphatase, putative, expressed	Os01g0376700
Os01g31980	protein|MATE efflux family protein, putative, expressed	Os01g0504500
Os01g32080	protein|thiamine pyrophosphate enzyme, C-terminal TPP binding domain containing protein, expressed	Os01g0505400
Os01g32330	protein|heavy metal-associated domain containing protein, expressed	Os01g0507700
Os01g33040	protein|kinesin motor domain containing protein, expressed	Os01g0513900
Os01g35050	protein|early-responsive to dehydration protein-related, putative, expressed	Os01g0534900
Os01g37770	protein|RWD domain containing protein, expressed	Os01g0558300
Os01g37800	protein|ras-related protein, putative, expressed	Os01g0558600
Os01g37832	protein|thioredoxin, putative, expressed	Os01g0559000
Os01g37980	protein|vesicle transport v-SNARE protein, putative, expressed	Os01g0560200
Os01g39000	protein|ZmGR2c, putative, expressed	Os01g0571100
Os01g39290	protein|harpin-induced protein 1 domain containing protein, expressed	Os01g0574800
Os01g39310	protein|SEY1, putative, expressed	Os01g0575000
Os01g40560	protein|hypersensitive-induced response protein, putative, expressed	Os01g0588100
Os01g40860	protein|aldehyde dehydrogenase, putative, expressed	Os01g0591000
Os01g40870	protein|aldehyde dehydrogenase, putative, expressed	Os01g0591300
Os01g42294	protein|inactive receptor kinase At2g26730 precursor, putative, expressed	Os01g0607900
Os01g42410	protein|pleiotropic drug resistance protein, putative, expressed	Os01g0609900
Os01g42480	protein|Yip1 domain containing protein, expressed	Os01g0610500
Os01g42630	protein|C-5 cytosine-specific DNA methylase, putative, expressed	Os01g0612000
Os01g43020	protein|CTP synthase, putative, expressed	Os01g0616900
Os01g43420	protein|expressed protein	Os01g0622700
Os01g44230	protein|transcription factor X1, putative, expressed	Os01g0633200
Os01g44960	protein|hydrolase, alpha/beta fold family domain containing protein, expressed	Os01g0636400
Os01g45110	protein|anthocyanin 3-O-beta-glucosyltransferase, putative, expressed	Os01g0638000
Os01g45274	protein|carbonic anhydrase, chloroplast precursor, putative, expressed	Os01g0639900
Os01g46510	protein|peptidase S8 and S53, subtilisin, kexin, sedolisin, putative, expressed	Os01g0653800
Os01g46610	protein|dehydrogenase, putative, expressed	Os01g0654500
Os01g46750	protein|AMP-binding enzyme, putative, expressed	Os01g0655800
Os01g46926	protein|ubiquitin-conjugating enzyme, putative, expressed	Os01g0658400
Os01g46980	protein|vacuolar ATP synthase subunit E, putative, expressed	Os01g0659200
Os01g47200	protein|retrotransposon protein, putative, unclassified, expressed	Os01g0661000
Os01g47430	protein|protein of unknown function DUF1296 domain containing protein, expressed	Os01g0663800
Os01g47690	protein|metallo-beta-lactamase family protein, putative, expressed	Os01g0667200
Os01g48190	protein|drought induced 19 protein, putative, expressed	Os01g0672400
Os01g48280	protein|ubiquitin-conjugating enzyme, putative, expressed	Os01g0673600
Os01g49290	protein|WD repeat-containing protein, putative, expressed	Os01g0686800
Os01g50010	protein|clathrin assembly protein, putative, expressed	Os01g0694900
Os01g50030	protein|CPuORF25 - conserved peptide uORF-containing transcript, expressed	Os01g0695100
Os01g50200	protein|UDP-glucoronosyl and UDP-glucosyl transferase domain containing protein, expressed	Os01g0697100
Os01g50450	protein|expressed protein	Os01g0700000
Os01g51120	protein|vesicle transport v-SNARE protein, putative, expressed	Os01g0707300
Os01g51210	protein|uncharacterized protein PA4923, putative, expressed	Os01g0708500
Os01g51300	protein|WD domain, G-beta repeat domain containing protein, expressed	Os01g0710000
Os01g51360	protein|lipase, putative, expressed	Os01g0710700
Os01g51920	protein|phosphotransferase, putative, expressed	Os01g0717000
Os01g52050	protein|systemin receptor SR160 precursor, putative, expressed	Os01g0718300
Os01g52390	protein|plasminogen activator inhibitor 1 RNA-binding protein, putative, expressed	Os01g0721900
Os01g52490	protein|40S ribosomal protein S24, putative, expressed	Os01g0723200
Os01g52500	protein|NADP-dependent malic enzyme, putative, expressed	Os01g0723400
Os01g52550	protein|ABC transporter, ATP-binding protein, putative, expressed	Os01g0723800
Os01g53000	protein|trehalose synthase, putative, expressed	Os01g0730300
Os01g53079	protein|ubiquitin domain-containing protein 1, putative, expressed	Os01g0731000
Os01g53294	protein|respiratory burst oxidase protein B, putative, expressed	Os01g0734466
Os01g53520	protein|reticulon domain containing protein, putative, expressed	Os01g0736900
Os01g53680	protein|6-phosphofructokinase, putative, expressed	Os01g0738800
Os01g53930	protein|hexokinase, putative, expressed	Os01g0742500
Os01g54119	protein|retrotransposon protein, putative, unclassified, expressed	Os01g0744400
Os01g54620	protein|CESA4 - cellulose synthase, expressed	Os01g0750300
Os01g54870	protein|60S ribosomal protein L18a, putative, expressed	Os01g0752300
Os01g55030	protein|DNA-binding protein-related, putative, expressed	Os01g0754100
Os01g55240	protein|gibberellin 2-beta-dioxygenase, putative, expressed	Os01g0757200
Os01g55280	protein|expressed protein	Os01g0757600
Os01g55350	protein|phosphoenolpyruvate carboxylase, putative, expressed	Os01g0758300
Os01g55540	protein|aminotransferase, classes I and II, domain containing protein, expressed	Os01g0760600
Os01g55830	protein|glutathione S-transferase, putative, expressed	Os01g0764000
Os01g56330	protein|TKL_IRAK_CrRLK1L-1.5 - The CrRLK1L-1 subfamily has homology to the CrRLK1L homolog, expressed	Os01g0769700
Os01g57650	protein|ZOS1-12 - C2H2 zinc finger protein, expressed	Os01g0785900
Os01g58140	protein|expressed protein	Os01g0793900
Os01g58890	protein|cysteine proteinase inhibitor precursor protein, putative, expressed	Os01g0803200
Os01g59530	protein|OsCML1 - Calmodulin-related calcium sensor protein, expressed	Os01g0810300
Os01g59600	protein|peptidase, T1 family, putative, expressed	Os01g0811100
Os01g59690	protein|OsFBX28 - F-box domain containing protein, expressed	Os01g0812200
Os01g59990	protein|ribosomal protein L24, putative, expressed	Os01g0815800
Os01g60190	protein|2,3-bisphosphoglycerate-independent phosphoglycerate mutase, putative, expressed	Os01g0817700
Os01g60280	protein|ATP binding protein, putative, expressed	Os01g0818600
Os01g60410	protein|ubiquitin-conjugating enzyme, putative, expressed	Os01g0819400
Os01g60660	protein|methionyl-tRNA synthetase, putative, expressed	Os01g0821800
Os01g61780	protein|vacuolar ATP synthase 98 kDa subunit, putative, expressed	Os01g0834200
Os01g61880	protein|respiratory burst oxidase, putative, expressed	Os01g0835500
Os01g62244	protein|ubiquitin-conjugating enzyme, putative, expressed	Os01g0839700
Os01g62290	protein|DnaK family protein, putative, expressed	Os01g0840100
Os01g63270	protein|alpha-glucan phosphorylast isozyme, putative, expressed	Os01g0851700
Os01g63580	protein|glycerol-3-phosphate acyltransferase, putative, expressed	Os01g0855000
Os01g63820	protein|double-stranded RNA binding motif containing protein, expressed	Os01g0857000
Os01g64250	protein|hemerythrin family protein, expressed	Os01g0861700
Os01g64256	protein|transposon protein, putative, Mutator sub-class, expressed	Os01g0861900
Os01g64280	protein|sorting nexin 1, putative, expressed	Os01g0862300
Os01g64630	protein|actin, putative, expressed	Os01g0866100
Os01g64650	protein|VAMP-like protein YKT62, putative, expressed	Os01g0866300
Os01g64660	protein|fructose-1,6-bisphosphatase, putative, expressed	Os01g0866400
Os01g65380	protein|patellin protein, putative, expressed	Os01g0874700
Os01g65680	protein|4,5-DOPA dioxygenase extradiol, putative, expressed	Os01g0878800
Os01g65780	protein|glycosyl transferase, putative, expressed	Os01g0880200
Os01g65880	protein|nodulin MtN3 family protein, putative, expressed	Os01g0881300
Os01g66420	protein|PHD finger protein, putative, expressed	Os01g0887700
Os01g66560	protein|signal recognition particle 72 kDa protein, putative, expressed	Os01g0889000
Os01g66610	protein|serine/threonine-protein kinase receptor precursor, putative, expressed	Os01g0889900
Os01g66980	protein|expressed protein	Os01g0894700
Os01g67134	protein|ribosomal L18p/L5e family protein, putative, expressed	Os01g0896700
Os01g67220	protein|Os1bglu4 - beta-glucosidase-like protein without signal sequence, expressed	Os01g0897600
Os01g67740	protein|chromosome segregation protein, putative, expressed	Os01g0904400
Os01g67850	protein|zinc finger, RING-type, putative, expressed	Os01g0905700
Os01g67860	protein|fructose-bisphospate aldolase isozyme, putative, expressed	Os01g0905800
Os01g68020	protein|BTBZ2 - Bric-a-Brac, Tramtrack, and Broad Complex BTB domain with TAZ zinc finger and Calmodulin-binding domains, expressed	Os01g0908200
Os01g68770	protein|selenium-binding protein, putative, expressed	Os01g0916400
Os01g68950	protein|ubiquitin family domain containing protein, expressed	Os01g0918300
Os01g69130	protein|dynamin family protein, putative, expressed	Os01g0920400
Os01g69250	protein|mitochondrial import receptor subunit TOM20, putative, expressed	Os01g0921600
Os01g70140	protein|ubiquitin-conjugating enzyme E2-22 kDa, putative, expressed	Os01g0925800
Os01g70550	protein|heparan-alpha-glucosaminide N-acetyltransferase, putative, expressed	Os01g0931100
Os01g71230	protein|nascent polypeptide-associated complex subunit alpha-like protein 3, putative, expressed	Os01g0938900
Os01g72700	protein|expressed protein	Os01g0957100
Os01g73140	protein|ubiquitin-fold modifier 1 precursor, putative, expressed	Os01g0962400
Os01g73160	protein|40S ribosomal protein S10, putative, expressed	Os01g0962600
Os01g73310	protein|actin, putative, expressed	Os01g0964133
Os01g73990	protein|cytochrome b5-like Heme/Steroid binding domain containing protein, expressed	Os01g0971500
Os01g74110	protein|metal cation transporter, putative, expressed	Os01g0972200
Os01g74200	protein|protein kinase domain containing protein, expressed	Os01g0973500
Os02g01220	protein|rhodanese-like domain containing protein, putative, expressed	Os02g0102300
Os02g01332	protein|ribosomal protein L6, putative, expressed	Os02g0103700
Os02g01520	protein|IQ calmodulin-binding motif family protein, putative, expressed	Os02g0105500
Os02g01960	protein|tetratricopeptide repeat domain containing protein, expressed	Os02g0109800
Os02g02270	protein|expressed protein	Os02g0113800
Os02g02360	protein|expressed protein	Os02g0114700
Os02g02400	protein|catalase isozyme A, putative, expressed	Os02g0115700
Os02g02840	protein|ras-related protein, putative, expressed	Os02g0120800
Os02g02870	protein|glycine-rich protein 2, putative, expressed	Os02g0121100
Os02g02890	protein|peptidyl-prolyl cis-trans isomerase, putative, expressed	Os02g0121300
Os02g03900	protein|metal transporter Nramp6, putative, expressed	Os02g0131800
Os02g04100	protein|peptidase, T1 family, putative, expressed	Os02g0133800
Os02g04160	protein|transcription elongation factor 1, putative, expressed	Os07g0631100
Os02g04710	protein|cycloartenol synthase, putative, expressed	Os02g0139700
Os02g05030	protein|sucrose-phosphatase, putative, expressed	Os02g0143100
Os02g05330	protein|DEAD-box ATP-dependent RNA helicase, putative, expressed	Os02g0146600
Os02g05340	protein|proteasome/cyclosome repeat containing protein, expressed	Os02g0146700
Os02g06584	protein|zinc finger C-x8-C-x5-C-x3-H type family protein, expressed	Os02g0161200
Os02g06890	protein|OTU-like cysteine protease family protein, putative, expressed	Os02g0164800
Os02g06930	protein|protein kinase, putative, expressed	Os02g0165100
Os02g07120	protein|HEAT repeat family protein, putative, expressed	Os02g0167700
Os02g07260	protein|phosphoglycerate kinase protein, putative, expressed	Os02g0169300
Os02g07490	protein|glyceraldehyde-3-phosphate dehydrogenase, putative, expressed	Os02g0171100
Os02g07790	protein|serine/threonine-protein kinase HT1, putative, expressed	Os02g0174200
Os02g07870	protein|ATP synthase, putative, expressed	Os02g0175400
Os02g07890	protein|60S ribosomal protein L27a-3, putative, expressed	Os02g0175600
Os02g08100	protein|AMP-binding domain containing protein, expressed	Os02g0177600
Os02g08300	protein|RAD23 DNA repair protein, putative, expressed	Os02g0179300
Os02g08364	protein|protein phosphatase 2C, putative, expressed	Os02g0180000
Os02g08490	protein|chaperone protein clpB 1, putative, expressed	Os02g0181900
Os02g09359	protein|BRASSINOSTEROID INSENSITIVE 1-associated receptor kinase 1 precursor, putative, expressed	Os02g0186500
Os02g09490	protein|dehydrogenase, putative, expressed	Os02g0187800
Os02g09770	protein|abhydrolase domain-containing protein FAM108C1, putative, expressed	Os02g0190800
Os02g09990	protein|expressed protein	Os02g0193300
Os02g10080	protein|zinc finger C-x8-C-x5-C-x3-H type family protein, expressed	Os02g0194200
Os02g10290	protein|copper-transporting ATPase, putative, expressed	Os02g0196600
Os02g10310	protein|fumarylacetoacetase, putative, expressed	Os02g0196800
Os02g10510	protein|Ubiquitin family domain containing protein, expressed	Os02g0198600
Os02g10640	protein|26S protease regulatory subunit, putative, expressed	Os02g0199900
Os02g10810	protein|protein of unknown function domain containing protein, expressed	Os02g0202500
Os02g10920	protein|zinc finger family protein, putative, expressed	Os02g0203700
Os02g11050	protein|26S protease regulatory subunit, putative, expressed	Os02g0205300
Os02g11640	protein|UDP-glucoronosyl and UDP-glucosyl transferase, putative, expressed	Os02g0206700
Os02g11770	protein|expressed protein	Os02g0208500
Os02g11790	protein|OsFBK4 - F-box domain and kelch repeat containing protein, expressed	Os02g0208700
Os02g12650	protein|puromycin-sensitive aminopeptidase, putative, expressed	Os02g0218200
Os02g12800	protein|elongation factor 1-gamma, putative, expressed	Os02g0220500
Os02g13100	protein|protein phosphatase 2C, putative, expressed	Os02g0224100
Os02g13530	protein|40S ribosomal protein S24, putative, expressed	Os02g0229000
Os02g13840	protein|citrate synthase, putative, expressed	Os02g0232400
Os02g13870	protein|aquaporin protein, putative, expressed	Os02g0232900
Os02g13990	protein|U2 small nuclear ribonucleoprotein A, putative, expressed	Os02g0234800
Os02g14760	protein|CID11, putative, expressed	Os02g0244600
Os02g14770	protein|phosphoenolpyruvate carboxylase, putative, expressed	Os02g0244700
Os02g14780	protein|splicing factor 3 subunit 1, putative, expressed	Os02g0245000
Os02g14929	protein|T-complex protein, putative, expressed	Os02g0247200
Os02g15640	protein|CAPIP1, putative, expressed	Os02g0255500
Os02g16450	protein|expressed protein	Os02g0264300
Os02g16550	protein|Ser/Thr protein phosphatase family protein, putative, expressed	Os02g0265400
Os02g17390	protein|3-hydroxyacyl-CoA dehydrogenase, putative, expressed	Os02g0274100
Os02g17500	protein|transporter family protein, putative, expressed	Os02g0274900
Os02g18320	protein|BRASSINOSTEROID INSENSITIVE 1-associated receptor kinase 1 precursor, putative, expressed	Os02g0283800
Os02g18410	protein|salt stress root protein RS1, putative, expressed	Os02g0285300
Os02g18550	protein|40S ribosomal protein S3a, putative, expressed	Os02g0287000
Os02g19510	protein|lysine ketoglutarate reductase trans-splicing related 1, putative, expressed	Os02g0297600
Os02g19820	protein|nodulin MtN3 family protein, putative, expressed	Os02g0301100
Os02g20850	protein|ras-related protein, putative, expressed	Os02g0312600
Os02g21250	protein|clathrin adaptor complex small chain domain containing protein, expressed	Os02g0317400
Os02g21660	protein|L1P family of ribosomal proteins domain containing protein, expressed	Os01g0860300
Os02g22380	protein|glycosyltransferase protein, putative, expressed	Os02g0329800
Os02g22780	protein|T-complex protein, putative, expressed	Os02g0332200
Os02g25060	protein|NTMC2Type1.2 protein, putative, expressed	Os02g0448400
Os02g25900	protein|pollen signalling protein with adenylyl cyclase activity, putative, expressed	Os02g0456800
Os02g26370	protein|wiskott-Aldrich syndrome protein family member 2, putative, expressed	Os02g0461900
Os02g27220	protein|protein phosphatase 2C, putative, expressed	Os02g0471500
Os02g27760	protein|40S ribosomal protein S15a, putative, expressed	Os02g0478600
Os02g28810	protein|ribosomal protein, putative, expressed	Os02g0489400
Os02g29480	protein|RNA-binding protein-like, putative, expressed	Os02g0497700
Os02g30050	protein|ribosomal protein L29, putative, expressed	Os04g0376000
Os02g30180	protein|ZOS2-07 - C2H2 zinc finger protein, expressed	Os02g0504500
Os02g30624	protein|LSM domain containing protein, expressed	Os02g0510100
Os02g32030	protein|elongation factor, putative, expressed	Os02g0519900
Os02g32490	protein|AMP-binding enzyme, putative, expressed	Os02g0525900
Os02g32760	protein|60S acidic ribosomal protein, putative, expressed	Os02g0529700
Os02g32814	protein|heavy metal-associated domain containing protein, expressed	Os02g0530100
Os02g33140	protein|ribosomal protein, putative, expressed	Os02g0534800
Os02g33450	protein|peroxiredoxin, putative, expressed	Os02g0537700
Os02g33710	protein|decarboxylase, putative, expressed	Os02g0541325
Os02g33820	protein|abscisic stress-ripening, putative, expressed	Os02g0543000
Os02g35130	protein|AIG1, putative, expressed	Os02g0557100
Os02g35170	protein|uncharacterized oxidoreductase yoxD, putative, expressed	Os02g0557700
Os02g36414	protein|transporter family protein, putative, expressed	Os02g0573500
Os02g36710	protein|SET, putative, expressed	Os02g0576700
Os02g36974	protein|14-3-3 protein, putative, expressed	Os02g0580300
Os02g37420	protein|ras-related protein, putative, expressed	Os02g0586400
Os02g37830	protein|protein kinase domain containing protein, expressed	Os02g0590800
Os02g37862	protein|60S ribosomal protein L6, putative, expressed	Os02g0591700
Os02g38050	protein|joka2, putative, expressed	Os02g0593700
Os02g38210	protein|elongation factor Tu, putative, expressed	Os02g0595700
Os02g38840	protein|glucose-6-phosphate 1-dehydrogenase, cytoplasmic isoform, putative, expressed	Os04g0485300
Os02g38920	protein|glyceraldehyde-3-phosphate dehydrogenase, putative, expressed	Os02g0601300
Os02g39560	protein|non-receptor tyrosine kinase spore lysis A, putative, expressed	Os02g0608500
Os02g39850	protein|transferase family protein, putative, expressed	Os02g0611800
Os02g39890	protein|RNA recognition motif containing protein, putative, expressed	Os02g0612300
Os02g39930	protein|OsTIL-1 Temperature-induced lipocalin-1, expressed	Os02g0612900
Os02g40000	protein|trafficking protein particle complex subunit, putative, expressed	Os02g0613600
Os02g40340	protein|expressed protein	Os02g0616800
Os02g40840	protein|alcohol oxidase, putative, expressed	Os02g0621800
Os02g40880	protein|ribosomal protein L14, putative, expressed	Os02g0622300
Os02g41580	protein|CAMK_CAMK_like.14 - CAMK includes calcium/calmodulin depedent protein kinases, expressed	Os02g0625300
Os02g41590	protein|kinase, pfkB family, putative, expressed	Os02g0625500
Os02g41630	protein|phenylalanine ammonia-lyase, putative, expressed	Os02g0626100
Os02g41650	protein|phenylalanine ammonia-lyase, putative, expressed	Os02g0626400
Os02g41680	protein|phenylalanine ammonia-lyase, putative, expressed	Os02g0627100
Os02g41860	protein|aquaporin protein, putative, expressed	Os02g0629200
Os02g42040	protein|MIF4G domain containing protein, putative, expressed	Os02g0631601
Os02g42314	protein|ubiquitin-conjugating enzyme, putative, expressed	Os02g0634800
Os02g42320	protein|peptidase, T1 family, putative, expressed	Os02g0634900
Os02g42670	protein|DUF1771 domain containing protein, putative, expressed	Os02g0639700
Os02g43020	protein|heat shock protein STI, putative, expressed	Os02g0644100
Os02g43280	protein|aldehyde dehydrogenase, putative, expressed	Os02g0647900
Os02g43760	protein|ubiquitin carboxyl-terminal hydrolase, family 1, putative, expressed	Os02g0654500
Os02g43870	protein|inactive receptor kinase At2g26730 precursor, putative, expressed	Os02g0655800
Os02g44470	protein|actin-depolymerizing factor, putative, expressed	Os02g0663800
Os02g44520	protein|OsSub19 - Putative Subtilisin homologue, expressed	Os02g0664300
Os02g44654	protein|cytochrome P450, putative, expressed	Os02g0666500
Os02g44870	protein|dehydrin, putative, expressed	Os02g0669100
Os02g44930	protein|HMG1/2, putative, expressed	Os02g0670400
Os02g45070	protein|PINHEAD, putative, expressed	Os02g0672200
Os02g45540	protein|synthase, putative, expressed	Os02g0678400
Os02g46130	protein|tRNA synthetases class II domain containing protein, expressed	Os02g0686400
Os02g46460	protein|peptide transporter PTR2, putative, expressed	Os02g0689900
Os02g46510	protein|adaptor complexes medium subunit family domain containing protein, expressed	Os02g0690700
Os02g46962	protein|VHS and GAT domain containing protein, expressed	Os02g0697300
Os02g47010	protein|secretory carrier-associated membrane protein, putative, expressed	Os02g0697800
Os02g47090	protein|peptide transporter PTR2, putative, expressed	Os02g0699000
Os02g47130	protein|expressed protein	Os02g0699433
Os02g47140	protein|L11 domain containing ribosomal protein, putative, expressed	Os02g0699600
Os02g47470	protein|cytochrome P450, putative, expressed	Os02g0703600
Os02g47600	protein|soluble inorganic pyrophosphatase, putative, expressed	Os02g0704900
Os02g47780	protein|hydrolase, alpha/beta fold family domain containing protein, expressed	Os02g0706900
Os02g48180	protein|contain PDZ domain, Putative Deg protease homologue	Os02g0712000
Os02g48210	protein|lectin-like protein kinase, putative, expressed	Os02g0712700
Os02g48360	protein|pyrophosphate--fructose 6-phosphate 1-phosphotransferase subunit alpha, putative, expressed	Os02g0714200
Os02g48470	protein|expressed protein	Os02g0715300
Os02g48480	protein|expressed protein	Os02g0715400
Os02g48560	protein|fatty acid desaturase, putative, expressed	Os02g0716500
Os02g48620	protein|tetratricopeptide repeat, putative, expressed	Os02g0717400
Os02g49150	protein|RNA polymerase Rpb4, putative, expressed	Os02g0723300
Os02g49320	protein|sucrase-related, putative, expressed	Os02g0725100
Os02g49680	protein|arsenate reductase, putative, expressed	Os02g0729400
Os02g49980	protein|ADP-ribosylation factor, putative, expressed	Os02g0732500
Os02g50240	protein|glutamine synthetase, catalytic domain containing protein, expressed	Os02g0735200
Os02g50290	protein|RING zinc finger protein, putative, expressed	Os02g0735900
Os02g50550	protein|dynamin, putative, expressed	Os02g0738900
Os02g50570	protein|retrotransposon protein, putative, unclassified, expressed	Os02g0739100
Os02g50799	protein|nuclear-pore anchor, putative, expressed	Os02g0741500
Os02g50810	protein|expressed protein	Os02g0741700
Os02g50860	protein|ras-related protein, putative, expressed	Os02g0742200
Os02g50960	protein|auxin efflux carrier component, putative, expressed	Os02g0743400
Os02g50970	protein|protein kinase domain containing protein, expressed	Os02g0743500
Os02g51500	protein|membrane-anchored ubiquitin-fold protein, putative, expressed	Os02g0750600
Os02g51750	protein|annexin, putative, expressed	Os02g0753800
Os02g52290	protein|peptidyl-prolyl cis-trans isomerase, FKBP-type, putative, expressed	Os02g0760300
Os02g52314	protein|BTB1 - Bric-a-Brac,Tramtrack, Broad Complex BTB domain, expressed	Os02g0760500
Os02g52430	protein|regulator of ribonuclease, putative, expressed	Os02g0761900
Os02g52450	protein|regulator of ribonuclease, putative, expressed	Os02g0762100
Os02g52560	protein|xyloglucan fucosyltransferase, putative, expressed	Os02g0763200
Os02g52720	protein|peroxisomal multifunctional enzyme type 2, putative, expressed	Os06g0211300
Os02g53320	protein|universal stress protein domain containing protein, putative, expressed	Os02g0773200
Os02g53790	protein|adenylate kinase, putative, expressed	Os02g0778400
Os02g54254	protein|saccharopine dehydrogenase, putative, expressed	Os02g0783700
Os02g54470	protein|60S ribosomal protein L35a-3, putative, expressed	Os02g0785800
Os02g54580	protein|serine esterase family protein, putative, expressed	Os02g0787100
Os02g54650	protein|diacylglycerol kinase, putative, expressed	Os02g0787800
Os02g54700	protein|RNA recognition motif containing protein, putative, expressed	Os02g0788400
Os02g54770	protein|RNA recognition motif containing protein, expressed	Os02g0789400
Os02g55010	protein|expressed protein	Os02g0793100
Os02g55060	protein|cytochrome b5-like Heme/Steroid binding domain containing protein, expressed	Os02g0793700
Os02g55200	protein|expressed protein	Os02g0795300
Os02g55890	protein|inorganic H+ pyrophosphatase, putative, expressed	Os02g0802500
Os02g56014	protein|40S ribosomal protein S30, putative, expressed	Os02g0804100
Os02g56130	protein|PCNA - Putative DNA replicative polymerase clamp, expressed	Os02g0805200
Os02g56850	protein|glutathione reductase, putative, expressed	Os02g0813500
Os02g57150	protein|tubulin-specific chaperone A, putative, expressed	Os02g0816500
Os02g57260	protein|3-ketoacyl-CoA thiolase, peroxisomal precursor, putative, expressed	Os02g0817700
Os02g57540	protein|60S ribosomal protein L28-1, putative, expressed	Os02g0821200
Os02g57590	protein|rRNA 2-O-methyltransferase fibrillarin 2, putative, expressed	Os02g0821800
Os02g57640	protein|KH domain containing protein, putative, expressed	Os02g0822300
Os02g58340	protein|oligopeptidase, putative, expressed	Os02g0830100
Os02g58730	protein|ras-related protein, putative, expressed	Os02g0834000
Os03g01170	protein|transporter family protein, putative, expressed	Os03g0101300
Os03g01900	protein|40S ribosomal protein S17, putative, expressed	Os03g0109500
Os03g02040	protein|remorin, putative, expressed	Os03g0111200
Os03g02150	protein|adapitin protein, putative, expressed	Os03g0112101
Os03g02380	protein|major facilitator superfamily domain-containing protein 5, putative, expressed	Os03g0114800
Os03g02530	protein|OsRhmbd7 - Putative Rhomboid homologue, expressed	Os03g0116400
Os03g02540	protein|proteasome subunit, putative, expressed	Os03g0116500
Os03g02710	protein|hydroxymethylglutaryl-CoA synthase, putative, expressed	Os03g0118800
Os03g02960	protein|nascent polypeptide-associated complex subunit alpha, putative, expressed	Os03g0121700
Os03g03130	protein|ubiquitin-conjugating enzyme, putative, expressed	Os03g0123100
Os03g03180	protein|uncharacterized Cys-rich domain containing protein, putative, expressed	Os03g0123600
Os03g03910	protein|catalase domain containing protein, expressed	Os03g0131200
Os03g03920	protein|Ubiquitin family domain containing protein, expressed	Os03g0131300
Os03g04220	protein|glutathione S-transferase, putative, expressed	Os03g0134900
Os03g04340	protein|C-methyltransferase, putative, expressed	Os03g0136200
Os03g04570	protein|peptide transporter PTR3-A, putative, expressed	Os03g0138700
Os03g04660	protein|cytochrome P450 86A1, putative, expressed	Os03g0140200
Os03g05300	protein|cyclin-dependent kinases regulatory subunit 1, putative, expressed	Os03g0146300
Os03g05390	protein|Citrate transporter protein, putative, expressed	Os03g0147400
Os03g05620	protein|inorganic phosphate transporter, putative, expressed	Os03g0150600
Os03g05730	protein|cell division control protein 48 homolog E, putative, expressed	Os03g0151800
Os03g06170	protein|hsp20/alpha crystallin family protein, putative, expressed	Os03g0157600
Os03g06240	protein|YT521-B-like family domain containing protein, expressed	Os03g0158500
Os03g06620	protein|1,2-dihydroxy-3-keto-5-methylthiopentene dioxygenase protein, putative, expressed	Os03g0161800
Os03g06670	protein|Core histone H2A/H2B/H3/H4 domain containing protein, putative, expressed	Os03g0162200
Os03g06960	protein|vesicle-associated membrane protein, putative, expressed	Os03g0165800
Os03g08050	protein|elongation factor Tu, putative, expressed	Os03g0177400
Os03g08170	protein|protein kinase APK1B, chloroplast precursor, putative, expressed	Os03g0179400
Os03g08280	protein|peptidase, T1 family, putative, expressed	Os03g0180400
Os03g08360	protein|3-ketoacyl-CoA synthase 10, putative, expressed	Os03g0181500
Os03g08440	protein|ribosomal protein S2, putative, expressed	Os03g0402400
Os03g08500	protein|AP2 domain containing protein, expressed	Os03g0183300
Os03g08880	protein|purine permease, putative, expressed	Os03g0187800
Os03g08999	protein|dehydrogenase, putative, expressed	Os03g0189400
Os03g09220	protein|stage II sporulation protein E, putative, expressed	Os03g0192500
Os03g09850	protein|auxin-responsive protein-related, putative, expressed	Os03g0194300
Os03g10340	protein|40S ribosomal protein S3a, putative, expressed	Os03g0200500
Os03g10370	protein|ADP-ribosylation factor, putative, expressed	Os03g0200800
Os03g10510	protein|outer mitochondrial membrane porin, putative, expressed	Os03g0202200
Os03g11060	protein|MFP1 attachment factor 1, putative, expressed	Os03g0209000
Os03g12030	protein|3-ketoacyl-CoA synthase, putative, expressed	Os03g0220100
Os03g12150	protein|serine/threonine-protein kinase receptor precursor, putative, expressed	Os03g0221700
Os03g12250	protein|atypical receptor-like kinase MARK, putative, expressed	Os03g0223000
Os03g12360	protein|trehalose-6-phosphate synthase, putative, expressed	Os03g0224300
Os03g12510	protein|non-symbiotic hemoglobin 2, putative, expressed	Os03g0226200
Os03g12530	protein|cation efflux family protein, putative, expressed	Os03g0226400
Os03g12570	protein|expressed protein	Os10g0104900
Os03g12730	protein|receptor protein kinase CLAVATA1 precursor, putative, expressed	Os03g0228800
Os03g13140	protein|non-symbiotic hemoglobin 2, putative, expressed	Os03g0233900
Os03g13590	protein|potyvirus VPg interacting protein, putative, expressed	Os03g0239200
Os03g13730	protein|translocase of chloroplast 34, putative, expressed	Os03g0240500
Os03g13800	protein|ribosomal protein L7Ae, putative, expressed	Os03g0241200
Os03g13820	protein|protein kinase family protein, putative, expressed	Os03g0241600
Os03g13950	protein|actin-depolymerizing factor, putative, expressed	Os03g0243100
Os03g13970	protein|26S proteasome non-ATPase regulatory subunit 4, putative, expressed	Os03g0243300
Os03g14250	protein|plant protein of unknown function DUF869 domain containing protein, expressed	Os03g0246500
Os03g14450	protein|enolase, putative, expressed	Os03g0248600
Os03g14530	protein|S10/S20 domain containing ribosomal protein, putative, expressed	Os03g0249400
Os03g14690	protein|vacuolar ATP synthase 98 kDa subunit, putative, expressed	Os03g0251500
Os03g14980	protein|lissencephaly type-1-like homology motif, putative, expressed	Os03g0254700
Os03g15000	protein|Zinc finger, C3HC4 type domain containing protein, expressed	Os03g0254900
Os03g15050	protein|phosphoenolpyruvate carboxykinase, putative, expressed	Os03g0255500
Os03g15880	protein|coronatine-insensitive protein, putative, expressed	Os03g0265500
Os03g15940	protein|OsWLIM2 - LIM domain protein, putative actin-binding protein and transcription factor, expressed	Os03g0266100
Os03g16000	protein|src homology-3 domain protein 3, putative, expressed	Os03g0266700
Os03g16010	protein|BRASSINOSTEROID INSENSITIVE 1-associated receptor kinase 1 precursor, putative, expressed	Os03g0266800
Os03g16090	protein|LIM domain-containing protein, putative, expressed	Os03g0267800
Os03g16110	protein|Ser/Thr protein phosphatase family protein, putative, expressed	Os03g0268000
Os03g16440	protein|outer membrane protein, OMP85 family, putative, expressed	Os03g0271200
Os03g16480	protein|zinc finger family protein, putative, expressed	Os03g0271600
Os03g16690	protein|oxysterol-binding protein, putative, expressed	Os03g0274000
Os03g16740	protein|protein kinase APK1A, chloroplast precursor, putative, expressed	Os03g0274800
Os03g16800	protein|clathrin assembly protein, putative, expressed	Os03g0275500
Os03g16860	protein|DnaK family protein, putative, expressed	Os03g0276500
Os03g16880	protein|DnaK family protein, putative, expressed	Os03g0276800
Os03g16920	protein|DnaK family protein, putative, expressed	Os03g0277300
Os03g16980	protein|NAD dependent epimerase/dehydratase family domain containing protein, expressed	Os03g0278000
Os03g17000	protein|NAD dependent epimerase/dehydratase family domain containing protein, expressed	Os03g0278200
Os03g17010	protein|RNA recognition motif containing protein, putative, expressed	Os03g0278300
Os03g17084	protein|Core histone H2A/H2B/H3/H4 domain containing protein, putative, expressed	Os03g0279000
Os03g17100	protein|Core histone H2A/H2B/H3/H4 domain containing protein, putative, expressed	Os01g0502700
Os03g17310	protein|calcium-transporting ATPase, endoplasmic reticulum-type, putative, expressed	Os03g0281600
Os03g17350	protein|white-brown complex homolog protein, putative, expressed	Os03g0281900
Os03g17690	protein|OsAPx1 - Cytosolic Ascorbate Peroxidase encoding gene 1-8, expressed	Os03g0285700
Os03g17710	protein|splicing factor, arginine/serine-rich, putative, expressed	Os03g0285900
Os03g17760	protein|RNA recognition motif containing protein, putative, expressed	Os03g0286500
Os03g18180	protein|ranBP1 domain containing protein, expressed	Os03g0292800
Os03g18220	protein|pyruvate decarboxylase isozyme 2, putative, expressed	Os03g0293500
Os03g18380	protein|ubiquitin-activating enzyme, putative, expressed	Os03g0294900
Os03g18510	protein|expressed protein	Os03g0296400
Os03g18690	protein|26S protease regulatory subunit 4, putative, expressed	Os03g0298400
Os03g18850	protein|pathogenesis-related Bet v I family protein, putative, expressed	Os03g0300400
Os03g19260	protein|expressed protein	Os03g0305200
Os03g19270	protein|universal stress protein domain containing protein, putative, expressed	Os03g0305400
Os03g19410	protein|OsPOP7 - Putative Prolyl Oligopeptidase homologue, expressed	Os03g0307100
Os03g19520	protein|cyclin-related protein, putative, expressed	Os03g0308200
Os03g20310	protein|transcription factor HBP-1b, putative, expressed	Os03g0318600
Os03g20630	protein|histidine triad family protein, putative, expressed	Os03g0322500
Os03g21040	protein|stress responsive protein, putative, expressed	Os03g0327600
Os03g21270	protein|expressed protein	Os03g0330300
Os03g21550	protein|eukaryotic translation initiation factor 2 subunit beta, putative, expressed	Os03g0333300
Os03g21940	protein|60S ribosomal protein L19-3, putative, expressed	Os03g0337800
Os03g22120	protein|sucrose synthase, putative, expressed	Os03g0340500
Os03g22340	protein|60S ribosomal protein L22-2, putative, expressed	Os03g0343500
Os03g22380	protein|RNA recognition motif containing protein, expressed	Os03g0344100
Os03g22490	protein|heavy metal-associated domain containing protein, expressed	Os03g0345700
Os03g22680	protein|RING finger and CHY zinc finger domain-containing protein 1, putative, expressed	Os03g0348900
Os03g22690	protein|nucleoporin interacting component, putative, expressed	Os03g0349000
Os03g22740	protein|nucleolar protein NOP5-1, putative, expressed	Os03g0350300
Os03g22810	protein|copper/zinc superoxide dismutase, putative, expressed	Os03g0351500
Os03g22880	protein|nucleolar protein 5A, putative, expressed	Os03g0352300
Os03g24184	protein|TRAF-type zinc finger domain-containing protein 1, putative, expressed	Os03g0356652
Os03g24220	protein|villin protein, putative, expressed	Os03g0356700
Os03g24380	protein|glutathione peroxidase domain containing protein, expressed	Os03g0358100
Os03g24450	protein|OsPOP8 - Putative Prolyl Oligopeptidase homologue, expressed	Os03g0359000
Os03g25150	protein|transposon protein, putative, unclassified, expressed	Os03g0367101
Os03g25270	protein|pyrrolidone-carboxylate peptidase, putative, expressed	Os03g0367900
Os03g25440	protein|expressed protein	Os03g0370400
Os03g26530	protein|3-ketoacyl-CoA synthase, putative, expressed	Os03g0382100
Os03g27120	protein|ICE-like protease p20 domain containing protein, putative, expressed	Os03g0388900
Os03g27800	protein|paramyosin, putative, expressed	Os03g0395300
Os03g28330	protein|sucrose synthase, putative, expressed	Os03g0401300
Os03g29190	protein|PDI, putative, expressed	Os03g0405500
Os03g29240	protein|PDI, putative, expressed	Os03g0405900
Os03g29350	protein|von Willebrand factor type A domain containing protein, expressed	Os03g0407000
Os03g29570	protein|mps one binder kinase activator-like 1A, putative, expressed	Os03g0409400
Os03g31090	protein|40S ribosomal protein S19, putative, expressed	Os03g0424500
Os03g31210	protein|UDP-glucose 6-dehydrogenase, putative, expressed	Os03g0425600
Os03g31550	protein|aldehyde oxidase, putative, expressed	Os03g0429800
Os03g33580	protein|mitotic checkpoint protein, putative, expressed	Os03g0448600
Os03g37970	protein|ribosomal protein L13, putative, expressed	Os03g0576700
Os03g38000	protein|40S ribosomal protein S3-1, putative, expressed	Os03g0577000
Os03g38590	protein|secretory carrier-associated membrane protein 4, putative, expressed	Os03g0582200
Os03g40270	protein|alpha-1,4-glucan-protein synthase, putative, expressed	Os03g0599800
Os03g41438	protein|serpin domain containing protein, putative, expressed	Os03g0610650
Os03g42220	protein|T-complex protein, putative, expressed	Os03g0619400
Os03g42900	protein|KH domain containing protein, putative, expressed	Os03g0627500
Os03g44620	protein|chaperone protein dnaJ, putative, expressed	Os03g0648400
Os03g44800	protein|DUF593 domain containing protein, expressed	Os03g0650800
Os03g45260	protein|vesicle transport v-SNARE protein, putative, expressed	Os03g0655200
Os03g45280	protein|dehydrin, putative, expressed	Os03g0655400
Os03g45420	protein|armadillo/beta-catenin repeat family protein, putative, expressed	Os03g0657100
Os03g46340	protein|pleckstrin homology domain-containing protein, putative, expressed	Os03g0666200
Os03g46640	protein|deoxyuridine 5-triphosphate nucleotidohydrolase, putative, expressed	Os03g0669100
Os03g46650	protein|WD domain, G-beta repeat domain containing protein, expressed	Os03g0669200
Os03g47770	protein|ubiquitin-conjugating enzyme E2 W, putative, expressed	Os03g0681400
Os03g48180	protein|peptide transporter PTR2, putative, expressed	Os03g0687000
Os03g48950	protein|expressed protein	Os03g0696000
Os03g49190	protein|oleosin, putative, expressed	Os03g0699000
Os03g49350	protein|lipozygenase protein, putative, expressed	Os03g0700400
Os03g49380	protein|lipoxygenase, putative, expressed	Os03g0700700
Os03g50210	protein|DUF292 domain containing protein, expressed	Os03g0710000
Os03g50290	protein|14-3-3 protein, putative, expressed	Os03g0710800
Os03g50300	protein|CASP, putative, expressed	Os03g0710900
Os03g50340	protein|coatomer alpha subunit, putative, expressed	Os03g0711400
Os03g50450	protein|inactive receptor kinase At2g26730 precursor, putative, expressed	Os03g0712400
Os03g50480	protein|phosphoglucomutase, putative, expressed	Os03g0712700
Os03g50520	protein|dynamin family protein, putative, expressed	Os03g0713100
Os03g50810	protein|receptor protein kinase TMK1 precursor, putative, expressed	Os03g0717000
Os03g50850	protein|ZOS3-17 - C2H2 zinc finger protein, expressed	Os03g0717600
Os03g50885	protein|actin, putative, expressed	Os03g0718100
Os03g51140	protein|HEAT repeat family protein, putative, expressed	Os03g0721200
Os03g51150	protein|expressed protein	Os03g0721300
Os03g51200	protein|Core histone H2A/H2B/H3/H4 domain containing protein, putative, expressed	Os03g0721900
Os03g51430	protein|SEC14 cytosolic factor family protein, putative, expressed	Os03g0724100
Os03g51600	protein|tubulin/FtsZ domain containing protein, putative, expressed	Os03g0726100
Os03g51650	protein|membrane protein, putative, expressed	Os03g0726500
Os03g52670	protein|GRAM domain containing protein, expressed	Os03g0736700
Os03g52780	protein|expressed protein	Os03g0737900
Os03g52860	protein|lipoxygenase, putative, expressed	Os03g0738600
Os03g53190	protein|Core histone H2A/H2B/H3/H4 domain containing protein, putative, expressed	Os03g0743400
Os03g53270	protein|stem-specific protein TSJT1, putative, expressed	Os03g0744600
Os03g53730	protein|flavoprotein wrbA, putative, expressed	Os10g0436800
Os03g54000	protein|oligopeptide transporter, putative, expressed	Os03g0751100
Os03g54050	protein|anther-specific proline-rich protein APG precursor, putative, expressed	Os03g0751600
Os03g54790	protein|ABC transporter, ATP-binding protein, putative, expressed	Os03g0755100
Os03g54890	protein|ribosomal protein L13, putative, expressed	Os03g0756000
Os03g55070	protein|UDP-glucose 6-dehydrogenase, putative, expressed	Os03g0757900
Os03g55150	protein|eukaryotic translation initiation factor 5A, putative, expressed	Os03g0758800
Os03g55270	protein|TIP41, putative, expressed	Os03g0760600
Os03g56270	protein|receptor protein kinase CLAVATA1 precursor, putative, expressed	Os03g0773700
Os03g56790	protein|actin-depolymerizing factor, putative, expressed	Os03g0780400
Os03g56800	protein|CBS domain containing membrane protein, putative, expressed	Os03g0780500
Os03g57220	protein|hydroxyacid oxidase 1, putative, expressed	Os03g0786100
Os03g57340	protein|chaperone protein dnaJ, putative, expressed	Os03g0787300
Os03g57760	protein|25.3 kDa vesicle transport protein, putative, expressed	Os03g0791500
Os03g57790	protein|ubiquitin-conjugating enzyme, putative, expressed	Os03g0791800
Os03g58410	protein|prenylated rab acceptor, putative, expressed	Os03g0798400
Os03g58470	protein|retrotransposon protein, putative, Ty3-gypsy subclass, expressed	Os03g0799000
Os03g58580	protein|nodulin, putative, expressed	Os03g0800000
Os03g58640	protein|FHA domain containing protein, putative, expressed	Os03g0800800
Os03g58840	protein|vesicle-associated membrane protein, putative, expressed	Os03g0803000
Os03g59020	protein|T-complex protein, putative, expressed	Os03g0804800
Os03g59050	protein|DEAD-box ATP-dependent RNA helicase, putative, expressed	Os03g0805200
Os03g59060	protein|OsPP2Ac-2 - Phosphatase 2A isoform 2 belonging to family 2, expressed	Os03g0805300
Os03g59310	protein|ribosomal protein, putative, expressed	Os03g0807800
Os03g59360	protein|remorin, putative, expressed	Os03g0808300
Os03g59590	protein|ATP/GTP/Ca++ binding protein, putative, expressed	Os03g0810600
Os03g59740	protein|ADP-ribosylation factor, putative, expressed	Os03g0811900
Os03g60080	protein|NAC domain-containing protein 67, putative, expressed	Os03g0815100
Os03g60090	protein|methylenetetrahydrofolate reductase, putative, expressed	Os03g0815200
Os03g60260	protein|ANT1, putative, expressed	Os03g0817200
Os03g60350	protein|leaf senescence related protein, putative, expressed	Os03g0817900
Os03g60509	protein|expressed protein	Os03g0819600
Os03g60530	protein|ras-related protein, putative, expressed	Os03g0819900
Os03g60620	protein|DnaK family protein, putative, expressed	Os03g0821100
Os03g60810	protein|lectin-like receptor kinase, putative, expressed	Os03g0823000
Os03g61010	protein|protein kinase family protein, putative, expressed	Os03g0825300
Os03g61040	protein|GIL1, putative, expressed	Os03g0825600
Os03g61930	protein|ACBP4, putative, expressed	Os03g0835600
Os03g61970	protein|actin, putative, expressed	Os03g0836000
Os03g61990	protein|glycine-rich RNA-binding protein 7, putative, expressed	Os03g0836200
Os03g62620	protein|late embryogenesis abundant protein, putative, expressed	Os03g0843300
Os03g63370	protein|CRAL/TRIO domain containing protein, expressed	Os03g0850700
Os03g63400	protein|transcription factor BTF3, putative, expressed	Os03g0851000
Os03g63480	protein|ankyrin repeat domain containing protein, expressed	Os03g0851700
Os03g63920	protein|KAP-2, putative, expressed	Os03g0856200
Os03g64110	protein|WD domain, G-beta repeat domain containing protein, expressed	Os03g0858400
Os04g01250	protein|amidase family protein, putative, expressed	Os04g0102700
Os04g01300	protein|OsRhmbd10 - Putative Rhomboid homologue, expressed	Os04g0103300
Os04g10750	protein|inorganic phosphate transporter, putative, expressed	Os04g0186400
Os04g12460	protein|Leucine Rich Repeat family protein, expressed	Os04g0201000
Os04g14654	protein|Sec1 family transport protein, putative, expressed	Os04g0223000
Os04g16450	protein|aquaporin protein, putative, expressed	Os04g0233400
Os04g17100	protein|heavy metal-associated domain containing protein, expressed	Os04g0244800
Os04g18090	protein|histone H1, putative, expressed	Os04g0253000
Os04g21320	protein|membrane associated DUF588 domain containing protein, putative, expressed	Os04g0281900
Os04g23890	protein|AGC_PVPK_like_kin82y.10 - ACG kinases include homologs to PKA, PKG and PKC, expressed	Os04g0304200
Os04g24430	protein|sucrose synthase, putative, expressed	Os04g0249500
Os04g24469	protein|jasmonate-induced protein, putative, expressed	Os04g0308500
Os04g25440	protein|cytokinin-O-glucosyltransferase 2, putative, expressed	Os04g0320700
Os04g27860	protein|40S ribosomal protein S27, putative, expressed	Os04g0399000
Os04g28990	protein|dehydrogenase, putative, expressed	Os04g0359100
Os04g30890	protein|MYB family transcription factor, putative, expressed	Os04g0377932
Os04g31700	protein|methylisocitrate lyase 2, putative, expressed	Os04g0386600
Os04g31900	protein|calmodulin-binding transcription activator 4, putative, expressed	Os04g0388500
Os04g32030	protein|heavy metal-associated domain containing protein, expressed	Os04g0390100
Os04g32270	protein|membrane-anchored ubiquitin-fold protein, putative, expressed	Os04g0393300
Os04g32950	protein|calreticulin precursor protein, putative, expressed	Os04g0402100
Os04g33450	protein|expressed protein	Os04g0408600
Os04g33680	protein|glutaredoxin, putative, expressed	Os04g0412800
Os04g33780	protein|OTU-like cysteine protease family protein, putative, expressed	Os04g0414100
Os04g34240	protein|histone H3, putative, expressed	Os04g0419600
Os04g35090	protein|40S ribosomal protein S10, putative, expressed	Os02g0549600
Os04g35130	protein|expressed protein	Os04g0430600
Os04g35240	protein|CAMK_CAMK_like.25 - CAMK includes calcium/calmodulin depedent protein kinases, expressed	Os04g0432000
Os04g35540	protein|amino acid permease family protein, putative, expressed	Os04g0435100
Os04g35570	protein|Regulator of chromosome condensation domain containing protein, expressed	Os04g0435700
Os04g36660	protein|calmodulin binding protein, putative, expressed	Os04g0444200
Os04g37690	protein|RNA recognition motif containing protein, putative, expressed	Os04g0449900
Os04g37710	protein|serine hydrolase domain containing protein, expressed	Os04g0450100
Os04g37820	protein|cytokinin-O-glucosyltransferase 2, putative, expressed	Os04g0451200
Os04g37980	protein|transporter family protein, putative, expressed	Os04g0452700
Os04g38480	protein|BRASSINOSTEROID INSENSITIVE 1-associated receptor kinase 1 precursor, putative, expressed	Os04g0457800
Os04g38570	protein|multidrug resistance protein, putative, expressed	Os04g0459000
Os04g39040	protein|UBA and UBX domain-containing protein, putative, expressed	Os04g0464500
Os04g39150	protein|pathogenesis-related Bet v I family protein, putative, expressed	Os04g0465600
Os04g39210	protein|agmatine deiminase, putative, expressed	Os04g0466600
Os04g40560	protein|WD domain, G-beta repeat domain containing protein, expressed	Os04g0481600
Os04g40950	protein|glyceraldehyde-3-phosphate dehydrogenase, putative, expressed	Os04g0486600
Os04g41030	protein|inactive receptor kinase At1g27190 precursor, putative, expressed	Os04g0487200
Os04g41470	protein|expressed protein	Os04g0492100
Os04g42290	protein|methyladenine glycosylase, putative, expressed	Os04g0501200
Os04g42320	protein|AT hook motif family protein, expressed	Os04g0501600
Os04g42380	protein|ribosomal protein S17, putative, expressed	Os04g0502300
Os04g42600	protein|polyadenylate-binding protein, putative, expressed	Os04g0504800
Os04g42920	protein|dehydrogenase, putative, expressed	Os04g0508200
Os04g42930	protein|OsGrx_C2.2 - glutaredoxin subgroup I, expressed	Os04g0508300
Os04g43200	protein|caleosin related protein, putative, expressed	Os04g0511200
Os04g43650	protein|L-allo-threonine aldolase, putative, expressed	Os04g0516600
Os04g43760	protein|phenylalanine ammonia-lyase, putative, expressed	Os04g0518100
Os04g44060	protein|aquaporin protein, putative, expressed	Os04g0521100
Os04g44870	protein|C2 domain containing protein, putative, expressed	Os04g0531100
Os04g44910	protein|receptor like protein kinase, putative, expressed	Os04g0531500
Os04g45040	protein|DEAD-box ATP-dependent RNA helicase, putative, expressed	Os10g0503700
Os04g45070	protein|remorin, putative, expressed	Os04g0533300
Os04g46140	protein|transferase family protein, putative, expressed	Os04g0545700
Os04g46190	protein|ubiquitin carboxyl-terminal hydrolase, family 1, putative, expressed	Os04g0546400
Os04g46200	protein|oleosin, putative, expressed	Os04g0546500
Os04g46620	protein|T-complex protein, putative, expressed	Os04g0551800
Os04g46910	protein|actin-depolymerizing factor, putative, expressed	Os03g0820600
Os04g46960	protein|glutathione peroxidase domain containing protein, expressed	Os04g0556300
Os04g47220	protein|aquaporin protein, putative, expressed	Os04g0559700
Os04g47250	protein|cytochrome P450, putative, expressed	Os04g0560100
Os04g47310	protein|expressed protein	Os04g0560700
Os04g47360	protein|OsPOP9 - Putative Prolyl Oligopeptidase homologue, expressed	Os04g0561500
Os04g47690	protein|HMG1/2, putative, expressed	Os04g0564600
Os04g48160	protein|IQ calmodulin-binding motif family protein, putative, expressed	Os04g0569900
Os04g48760	protein|leucine-rich repeat family protein, putative, expressed	Os04g0576900
Os04g49510	protein|CAMK_CAMK_like.27 - CAMK includes calcium/calmodulin depedent protein kinases, expressed	Os04g0584600
Os04g49550	protein|RING-H2 finger protein ATL2A, putative, expressed	Os04g0585000
Os04g50204	protein|protein transport protein-related, putative, expressed	Os04g0592400
Os04g50890	protein|secretory carrier-associated membrane protein, putative, expressed	Os04g0597000
Os04g51270	protein|vacuolar ATPase G subunit, putative, expressed	Os04g0601700
Os04g51610	protein|calcium-transporting ATPase, plasma membrane-type, putative, expressed	Os02g0176700
Os04g51630	protein|60S ribosomal protein L7, putative, expressed	Os04g0605900
Os04g51680	protein|expressed protein	Os04g0606200
Os04g52164	protein|transferase family protein, putative, expressed	Os04g0611200
Os04g52361	protein|ribosomal protein S17, putative, expressed	Os04g0613600
Os04g52600	protein|SHR5-receptor-like kinase, putative, expressed	Os04g0616300
Os04g52840	protein|tyrosine protein kinase domain containing protein, putative, expressed	Os04g0619400
Os04g53240	protein|autophagy-related protein, putative, expressed	Os04g0624000
Os04g53740	protein|thioredoxin, putative, expressed	Os04g0629500
Os04g54440	protein|RNA binding protein, putative, expressed	Os04g0636900
Os04g54840	protein|DNA-directed RNA polymerase subunit, putative, expressed	Os04g0641000
Os04g54870	protein|RNA recognition motif containing protein, putative, expressed	Os04g0641400
Os04g54930	protein|ABC transporter, ATP-binding protein, putative, expressed	Os04g0642000
Os04g55040	protein|vacuolar ATP synthase subunit D 1, putative, expressed	Os04g0643100
Os04g55290	protein|G10 protein, putative, expressed	Os01g0857700
Os04g55480	protein|BRCA1-associated protein, putative, expressed	Os04g0648500
Os04g55620	protein|receptor kinase, putative, expressed	Os04g0649700
Os04g55960	protein|NADPH reductase, putative, expressed	Os04g0653400
Os04g56160	protein|plasma membrane ATPase, putative, expressed	Os04g0656100
Os04g56350	protein|nucleolar protein,Nop52 containing protein, expressed	Os04g0658600
Os04g56520	protein|alpha-1,4-glucan-protein synthase, putative, expressed	Os04g0660400
Os04g56740	protein|IQ calmodulin-binding motif family protein, putative, expressed	Os04g0663100
Os04g56790	protein|TLD family protein, putative, expressed	Os04g0663700
Os04g57440	protein|oryzain beta chain precursor, putative, expressed	Os04g0670200
Os04g57520	protein|UBX domain-containing protein, putative, expressed	Os04g0670800
Os04g57890	protein|oligosaccharyl transferase, putative, expressed	Os04g0675500
Os04g58090	protein|harpin-induced protein 1 domain containing protein, expressed	Os04g0677300
Os04g58110	protein|pyruvate kinase, putative, expressed	Os04g0677500
Os04g58240	protein|expressed protein	Os04g0679100
Os04g58640	protein|cleavage and polyadenylation specificity factor subunit 5, putative, expressed	Os04g0683100
Os04g58750	protein|protein kinase family protein, putative, expressed	Os04g0684200
Os04g58800	protein|ubiquitin-conjugating enzyme, putative, expressed	Os04g0684800
Os04g58810	protein|CAF1 family ribonuclease containing protein, putative, expressed	Os04g0684900
Os04g58880	protein|exo70 exocyst complex subunit, putative, expressed	Os04g0685600
Os04g59130	protein|OsFBT6 - F-box and tubby domain containing protein, expressed	Os04g0687900
Os04g59330	protein|expressed protein	Os04g0689500
Os04g59394	protein|expressed protein	Os04g0690300
Os04g59520	protein|anthranilate phosphoribosyltransferase, putative, expressed	Os04g0691800
Os05g01050	protein|DNA-binding protein-related, putative, expressed	Os05g0100800
Os05g01310	protein|ankyrin repeat family protein, putative, expressed	Os05g0103600
Os05g01470	protein|methionine S-methyltransferase, putative, expressed	Os05g0105000
Os05g01600	protein|actin, putative, expressed	Os05g0106600
Os05g01820	protein|cytochrome b5-like Heme/Steroid binding domain containing protein, expressed	Os05g0108800
Os05g01940	protein|zinc finger, RING-type, putative, expressed	Os05g0110000
Os05g02240	protein|ATCHX20, putative, expressed	Os05g0113300
Os05g02300	protein|Core histone H2A/H2B/H3/H4 domain containing protein, putative, expressed	Os05g0113900
Os05g02310	protein|soluble inorganic pyrophosphatase, putative, expressed	Os05g0114000
Os05g02530	protein|glutathione S-transferase, N-terminal domain containing protein, expressed	Os05g0116100
Os05g03140	protein|tetraspanin family protein, putative, expressed	Os05g0122800
Os05g03190	protein|IQ calmodulin-binding motif domain containing protein, expressed	Os05g0123200
Os05g03450	protein|lectin protein kinase family protein, putative, expressed	Os05g0125200
Os05g03760	protein|zinc finger family protein, putative, expressed	Os05g0128200
Os05g03934	protein|expressed protein	Os05g0130200
Os05g04170	protein|AMP-binding enzyme, putative, expressed	Os05g0132100
Os05g04330	protein|DNA methyltransferase protein, putative, expressed	Os05g0133900
Os05g04510	protein|S-adenosylmethionine synthetase, putative, expressed	Os05g0135700
Os05g04520	protein|protein kinase, putative, expressed	Os05g0135800
Os05g04584	protein|transferase family protein, putative, expressed	Os05g0136900
Os05g04960	protein|phosphoglycerate mutase, putative, expressed	Os05g0141700
Os05g05240	protein|serine/threonine protein phosphatase, putative, expressed	Os05g0144400
Os05g05280	protein|zinc finger family protein, putative, expressed	Os05g0145000
Os05g05700	protein|cullin, putative, expressed	Os05g0149600
Os05g05830	protein|bifunctional protein folD, putative, expressed	Os05g0150800
Os05g05940	protein|stress-related protein, putative, expressed	Os05g0151300
Os05g06140	protein|lipase, putative, expressed	Os05g0153300
Os05g06280	protein|ATKINESIN-13A/KINESIN-13A, putative, expressed	Os05g0154700
Os05g06500	protein|universal stress protein domain containing protein, putative, expressed	Os05g0157200
Os05g07040	protein|PHD finger protein, putative, expressed	Os05g0163100
Os05g07690	protein|thioredoxin, putative, expressed	Os05g0169000
Os05g07740	protein|receptor-like protein kinase 2 precursor, putative, expressed	Os05g0169600
Os05g07980	protein|DUF630/DUF632 domains containing protein, putative, expressed	Os05g0172300
Os05g08370	protein|CESA1 - cellulose synthase, expressed	Os05g0176100
Os05g08554	protein|expressed protein	Os05g0178300
Os05g08640	protein|transferase family protein, putative, expressed	Os05g0179300
Os05g08960	protein|ubiquitin-conjugating enzyme, putative, expressed	Os05g0182500
Os05g09580	protein|expressed protein	Os05g0188100
Os05g11010	protein|harpin-induced protein 1 domain containing protein, expressed	Os05g0199100
Os05g13520	protein|white-brown complex homolog protein 12, putative, expressed	Os05g0222200
Os05g13950	protein|eukaryotic translation initiation factor 3 subunit E-interacting protein, putative, expressed	Os05g0227700
Os05g14180	protein|OsIAA17 - Auxin-responsive Aux/IAA gene family member, expressed	Os05g0230700
Os05g14860	protein|seven in absentia protein family domain containing protein, expressed	Os05g0238200
Os05g16660	protein|WD domain, G-beta repeat domain containing protein, expressed	Os05g0256000
Os05g16740	protein|SHR5-receptor-like kinase, putative, expressed	Os05g0256500
Os05g19040	protein|prefoldin, putative, expressed	Os05g0272900
Os05g19910	protein|transferase family protein, putative, expressed	Os05g0278500
Os05g22970	protein|glyoxalase family protein, putative, expressed	Os05g0295800
Os05g24020	protein|emp24/gp25L/p24 family protein, putative, expressed	Os05g0306000
Os05g24601	protein|coatomer subunit delta, putative, expressed	Os05g0310800
Os05g24970	protein|LSM domain containing protein, expressed	Os05g0314100
Os05g25210	protein|expressed protein	Os05g0316200
Os05g25450	protein|TKL_IRAK_CrRLK1L-1.3 - The CrRLK1L-1 subfamily has homology to the CrRLK1L homolog, expressed	Os05g0318700
Os05g25640	protein|cytochrome P450, putative, expressed	Os05g0320700
Os05g27050	protein|peptide transporter, putative, expressed	Os05g0336200
Os05g27320	protein|VHS and GAT domain containing protein, expressed	Os05g0339000
Os05g27340	protein|expressed protein	Os05g0339200
Os05g28290	protein|ranBP1 domain containing protein, expressed	Os05g0350600
Os05g30410	protein|PHF5-like protein domain containing protein, expressed	Os04g0663300
Os05g30750	protein|anthranilate phosphoribosyltransferase, putative, expressed	Os05g0370600
Os05g30870	protein|protein kinase domain containing protein, expressed	Os05g0372100
Os05g30980	protein|RNA recognition motif containing protein, putative, expressed	Os05g0373400
Os05g31000	protein|nascent polypeptide-associated complex subunit alpha, putative, expressed	Os05g0373700
Os05g31750	protein|annexin, putative, expressed	Os05g0382600
Os05g32120	protein|alpha 1,3-xylosyltransferase, putative, expressed	Os05g0386900
Os05g33380	protein|fructose-bisphospate aldolase isozyme, putative, expressed	Os05g0402700
Os05g33570	protein|pyruvate, phosphate dikinase, chloroplast precursor, putative, expressed	Os05g0405000
Os05g33850	protein|UBA/TS-N domain containing protein, expressed	Os05g0409000
Os05g34010	protein|peptide transporter PTR2, putative, expressed	Os05g0410900
Os05g34270	protein|inactive receptor kinase At1g27190 precursor, putative, expressed	Os05g0414700
Os05g34540	protein|rab GDP dissociation inhibitor alpha, putative, expressed	Os05g0418000
Os05g35290	protein|phenylalanine ammonia-lyase, putative, expressed	Os05g0427400
Os05g35460	protein|patellin protein, putative, expressed	Os05g0429400
Os05g36120	protein|polypyrimidine tract-binding protein, putative, expressed	Os05g0437300
Os05g36290	protein|actin, putative, expressed	Os05g0438800
Os05g37330	protein|60S acidic ribosomal protein, putative, expressed	Os05g0445500
Os05g37690	protein|OsFBL23 - F-box domain and LRR containing protein, expressed	Os05g0449500
Os05g37700	protein|periplasmic beta-glucosidase precursor, putative, expressed	Os05g0449600
Os05g38150	protein|amino acid kinase, putative, expressed	Os05g0455500
Os05g38530	protein|DnaK family protein, putative, expressed	Os05g0460000
Os05g38550	protein|ubiquitin-conjugating enzyme, putative, expressed	Os05g0460200
Os05g38630	protein|ras-related protein, putative, expressed	Os05g0461300
Os05g38640	protein|Core histone H2A/H2B/H3/H4 domain containing protein, putative, expressed	Os05g0461400
Os05g39610	protein|exo70 exocyst complex subunit domain containing protein, expressed	Os05g0473500
Os05g39670	protein|prenylated rab acceptor, putative, expressed	Os05g0474400
Os05g39850	protein|MCM3 - Putative minichromosome maintenance MCM complex subunit 3, expressed	Os05g0476200
Os05g40420	protein|2,3-bisphosphoglycerate-independent phosphoglycerate mutase, putative, expressed	Os05g0482700
Os05g41172	protein|histone-lysine N-methyltransferase, H3 lysine-9 specific SUVH1, putative, expressed	Os05g0490700
Os05g41440	protein|cytochrome P450, putative, expressed	Os05g0494000
Os05g42330	protein|secretory carrier-associated membrane protein, putative, expressed	Os05g0503000
Os05g43252	protein|expressed protein	Os05g0508500
Os05g43460	protein|DUF567 domain containing protein, putative, expressed	Os05g0510100
Os05g43670	protein|IQ calmodulin-binding motif family protein, putative, expressed	Os05g0512400
Os05g44050	protein|ras-related protein, putative, expressed	Os05g0516600
Os05g44310	protein|vesicle-fusing ATPase, putative, expressed	Os05g0519400
Os05g44560	protein|kinesin motor domain containing protein, expressed	Os05g0521300
Os05g44770	protein|receptor-like protein kinase 5 precursor, putative, expressed	Os05g0522600
Os05g44922	protein|6-phosphofructokinase, putative, expressed	Os05g0524400
Os05g45320	protein|ubiquitin domain-containing protein 1, putative, expressed	Os05g0529400
Os05g45420	protein|CAMK_KIN1/SNF1/Nim1_like_AMPKh.3 - CAMK includes calcium/calmodulin depedent protein kinases, expressed	Os05g0530500
Os05g45660	protein|plasminogen activator inhibitor 1 RNA-binding protein, putative, expressed	Os05g0533100
Os05g45930	protein|IQ calmodulin-binding motif family protein, putative, expressed	Os05g0535900
Os05g46230	protein|NAP domain containing protein, putative, expressed	Os05g0539700
Os05g46430	protein|60S ribosomal protein L28-1, putative, expressed	Os05g0541900
Os05g46460	protein|hydrolase, alpha/beta fold family domain containing protein, expressed	Os05g0542200
Os05g46560	protein|RAN GTPase-activating protein 1, putative, expressed	Os05g0543200
Os05g46580	protein|polyprenyl synthetase, putative, expressed	Os05g0543400
Os05g46620	protein|chaperone protein dnaJ 10, putative, expressed	Os05g0543700
Os05g46720	protein|phosphatidylinositol transfer, putative, expressed	Os05g0545000
Os05g47470	protein|VIP1 protein, putative, expressed	Os05g0548100
Os05g47540	protein|CPuORF26 - conserved peptide uORF-containing transcript, expressed	Os05g0548900
Os05g48020	protein|SNARE domain containing protein, putative, expressed	Os05g0553700
Os05g48240	protein|dynamin family protein, putative, expressed	Os05g0556100
Os05g48310	protein|60S ribosomal protein L35a-3, putative, expressed	Os05g0555800
Os05g48855	protein|GTP binding protein, putative, expressed	Os05g0563050
Os05g49860	protein|Core histone H2A/H2B/H3/H4 domain containing protein, putative, expressed	Os05g0574300
Os05g49890	protein|ras-related protein, putative, expressed	Os05g0574500
Os05g51420	protein|hypersensitive-induced response protein, putative, expressed	Os05g0591900
Os05g51530	protein|vacuolar ATP synthase subunit C, putative, expressed	Os05g0593100
Os05g51620	protein|expressed protein	Os05g0594500
Os05g51830	protein|ZOS5-12 - C2H2 zinc finger protein, expressed	Os05g0597100
Os06g01250	protein|cytochrome P450, putative, expressed	Os06g0102100
Os06g01390	protein|acyl-coenzyme A oxidase 1.2, peroxisomal, putative, expressed	Os06g0103500
Os06g01500	protein|IQ calmodulin-binding motif family protein, putative, expressed	Os06g0104400
Os06g02144	protein|6-phosphogluconate dehydrogenase, decarboxylating, putative, expressed	Os06g0111500
Os06g02180	protein|CSLD2 - cellulose synthase-like family D, expressed	Os06g0111800
Os06g02220	protein|MTA/SAH nucleosidase, putative, expressed	Os06g0112200
Os06g02370	protein|expressed protein	Os06g0113900
Os06g03640	protein|BAG domain containing protein, expressed	Os06g0126500
Os06g03660	protein|peroxisomal biogenesis factor 11, putative, expressed	Os06g0127000
Os06g03760	protein|LMBR1 integral membrane protein, putative, expressed	Os06g0128200
Os06g03820	protein|expressed protein	Os06g0129000
Os06g03930	protein|cytochrome P450 86A1, putative, expressed	Os06g0129900
Os06g04020	protein|histone H1, putative, expressed	Os06g0130800
Os06g04030	protein|histone H3, putative, expressed	Os06g0130900
Os06g04290	protein|S10/S20 domain containing ribosomal protein, putative, expressed	Os06g0134000
Os06g04460	protein|hypersensitive-induced response protein, putative, expressed	Os06g0136000
Os06g04990	protein|early nodulin 93 ENOD93 protein, putative, expressed	Os06g0142200
Os06g05000	protein|early nodulin 93 ENOD93 protein, putative, expressed	Os06g0142300
Os06g05860	protein|6-phosphofructokinase, putative, expressed	Os06g0151900
Os06g05880	protein|profilin domain containing protein, expressed	Os06g0152100
Os06g06090	protein|CGMC_MAPKCMGC_2_ERK.12 - CGMC includes CDA, MAPK, GSK3, and CLKC kinases, expressed	Os06g0154500
Os06g06530	protein|proline-rich cell wall protein-like, putative, expressed	Os06g0160400
Os06g07140	protein|peptidase, T1 family, putative, expressed	Os06g0167600
Os06g07630	protein|26S protease regulatory subunit 6A, putative, expressed	Os02g0803700
Os06g07830	protein|ANTH/ENTH domain containing protein, putative, expressed	Os06g0175500
Os06g08080	protein|inorganic H+ pyrophosphatase, putative, expressed	Os06g0178900
Os06g09290	protein|26S protease regulatory subunit 7, putative, expressed	Os06g0192600
Os06g09310	protein|zinc finger, C3HC4 type domain containing protein, expressed	Os06g0192800
Os06g09450	protein|sucrose synthase, putative, expressed	Os06g0194900
Os06g10230	protein|receptor-like protein kinase 5 precursor, putative, expressed	Os06g0203800
Os06g11800	protein|annexin, putative, expressed	Os06g0221200
Os06g12060	protein|mTERF family protein, expressed	Os06g0224500
Os06g12220	protein|HVA22, putative, expressed	Os06g0226600
Os06g12590	protein|protein kinase, putative, expressed	Os06g0232100
Os06g12690	protein|DCN1-like protein 2, putative, expressed	Os06g0233400
Os06g13810	protein|pyrophosphate--fructose 6-phosphate 1-phosphotransferase subunit beta, putative, expressed	Os06g0247500
Os06g14370	protein|caleosin related protein, putative, expressed	Os06g0254700
Os06g14810	protein|3-ketoacyl-CoA synthase, putative, expressed	Os06g0260500
Os06g15330	protein|CCT/B-box zinc finger protein, putative, expressed	Os06g0264200
Os06g15360	protein|RAD23 DNA repair protein, putative, expressed	Os06g0264300
Os06g16450	protein|Leucine Rich Repeat family protein, expressed	Os06g0314400
Os06g18010	protein|UDP-glucoronosyl and UDP-glucosyl transferase domain containing protein, expressed	Os06g0288300
Os06g18670	protein|anthocyanidin 3-O-glucosyltransferase, putative, expressed	Os06g0289900
Os06g19390	protein|expressed protein	Os06g0297700
Os06g19630	protein|steroid nuclear receptor, ligand-binding, putative, expressed	Os06g0300500
Os06g20090	protein|NUP155, putative, expressed	Os06g0305200
Os06g20370	protein|microtubule associated protein, putative, expressed	Os06g0308300
Os06g22060	protein|pyrophosphate--fructose 6-phosphate 1-phosphotransferase subunit alpha, putative, expressed	Os06g0326400
Os06g22650	protein|VHS and GAT domain containing protein, expressed	Os06g0332400
Os06g23440	protein|eukaryotic translation initiation factor 1A, putative, expressed	Os06g0342200
Os06g27910	protein|oleosin, putative, expressed	Os06g0473800
Os06g29430	protein|cytidine and deoxycytidylate deaminase zinc-binding region family protein, expressed	Os06g0489500
Os06g30970	protein|ubiquitin-conjugating enzyme, putative, expressed	Os06g0506600
Os06g34040	protein|DJ-1 family protein, putative, expressed	Os06g0531200
Os06g34690	protein|T-complex protein, putative, expressed	Os06g0538000
Os06g35730	protein|ribosomal protein L5, putative, expressed	Os06g0550000
Os06g36090	protein|ABC-2 type transporter, putative, expressed	Os06g0554800
Os06g36180	protein|amino acid transporter, putative, expressed	Os06g0556000
Os06g36490	protein|ethylene-responsive element-binding protein, putative, expressed	Os06g0560400
Os06g37180	protein|ATP synthase, putative, expressed	Os06g0568200
Os06g38950	protein|ABC transporter, ATP-binding protein, putative, expressed	Os06g0589300
Os06g38960	protein|expressed protein	Os06g0589500
Os06g39370	protein|OsFBK16 - F-box domain and kelch repeat containing protein, expressed	Os06g0594400
Os06g39590	protein|OsIAA23 - Auxin-responsive Aux/IAA gene family member, expressed	Os06g0597000
Os06g39760	protein|WD domain, G-beta repeat domain containing protein, expressed	Os06g0598900
Os06g39912	protein|expressed protein	Os06g0601100
Os06g40040	protein|protein of unknown function domain containing protein, expressed	Os06g0602600
Os06g40120	protein|SPX domain containing protein, putative, expressed	Os06g0603600
Os06g40170	protein|phospholipase D, putative, expressed	Os06g0604200
Os06g40640	protein|fructose-bisphospate aldolase isozyme, putative, expressed	Os06g0608700
Os06g42810	protein|UBA and UBX domain-containing protein, putative, expressed	Os06g0634600
Os06g43170	protein|transposon protein, putative, unclassified, expressed	Os06g0638500
Os06g43590	protein|SNF7 domain containing protein, putative, expressed	Os06g0643300
Os06g43660	protein|inorganic H+ pyrophosphatase, putative, expressed	Os06g0644200
Os06g44080	protein|ubiquitin family protein, putative, expressed	Os06g0650100
Os06g44620	protein|AMP-binding domain containing protein, expressed	Os06g0656500
Os06g45000	protein|ubiquitin-conjugating enzyme, putative, expressed	Os06g0660700
Os06g45120	protein|ATP synthase, putative, expressed	Os06g0662000
Os06g45500	protein|copper-transporting ATPase, putative, expressed	Os06g0665800
Os06g45710	protein|phosphoglycerate kinase protein, putative, expressed	Os06g0668200
Os06g45990	protein|patellin-5, putative, expressed	Os06g0671800
Os06g48060	protein|ABC transporter, ATP-binding protein, putative, expressed	Os06g0695800
Os06g48230	protein|DNA-directed RNA polymerases I, II, and III subunit RPABC3, putative, expressed	Os06g0697400
Os06g48770	protein|OsSBeL1 - Putative Serine Beta-Lactamase homologue, expressed	Os06g0701300
Os06g49320	protein|glycosyltransferase, putative, expressed	Os06g0707200
Os06g49490	protein|ZOS6-10 - C2H2 zinc finger protein, expressed	Os06g0708600
Os06g49660	protein|transferase family protein, putative, expressed	Os06g0710700
Os06g49800	protein|ubiquitin interaction motif family protein, expressed	Os06g0712400
Os06g50050	protein|AAA-type ATPase family protein, putative, expressed	Os06g0714500
Os06g50340	protein|receptor protein kinase CLAVATA1 precursor, putative, expressed	Os06g0717200
Os06g50490	protein|expressed protein	Os06g0719600
Os06g51220	protein|HMG1/2, putative, expressed	Os06g0728000
Os06g51510	protein|expressed protein	Os06g0731800
Os07g01020	protein|SOR/SNZ family protein, putative, expressed	Os07g0100200
Os07g01560	protein|transporter family protein, putative, expressed	Os07g0106200
Os07g01870	protein|ribosomal protein L13, putative, expressed	Os07g0109500
Os07g02210	protein|eukaryotic translation initiation factor 5A, putative, expressed	Os07g0112800
Os07g02340	protein|expressed protein	Os07g0114300
Os07g03230	protein|eukaryotic translation initiation factor 3 subunit C, putative, expressed	Os07g0124500
Os07g04840	protein|PsbP, putative, expressed	Os07g0141400
Os07g05190	protein|leucine-rich repeat family protein, putative, expressed	Os07g0145400
Os07g05570	protein|ERD4 protein, putative, expressed	Os07g0150100
Os07g05580	protein|ribosomal protein L7Ae, putative, expressed	Os07g0150200
Os07g05640	protein|transporter family protein, putative, expressed	Os07g0151200
Os07g06130	protein|ethylene-insensitive protein, putative, expressed	Os07g0155600
Os07g06950	protein|ubiquitin carboxyl-terminal hydrolase, putative, expressed	Os07g0163800
Os07g07000	protein|syntaxin, putative, expressed	Os07g0164300
Os07g07230	protein|protein kinase, putative, expressed	Os07g0166700
Os07g07610	protein|RNA polymerase subunit, putative, expressed	Os07g0172500
Os07g07709	protein|ribosomal protein S13p/S18e, putative, expressed	Os03g0794700
Os07g08070	protein|transmembrane BAX inhibitor motif-containing protein, putative, expressed	Os07g0177300
Os07g08330	protein|ribosomal protein L4, putative, expressed	Os07g0180900
Os07g08660	protein|40S ribosomal protein S15, putative, expressed	Os03g0798600
Os07g08710	protein|AT hook-containing DNA-binding protein, putative, expressed	Os07g0184800
Os07g08840	protein|thioredoxin, putative, expressed	Os07g0186000
Os07g09340	protein|plasma membrane ATPase, putative, expressed	Os07g0191200
Os07g09530	protein|ankyrin repeat family protein, putative, expressed	Os07g0193200
Os07g09600	protein|vesicle-associated membrane protein, putative, expressed	Os07g0194000
Os07g10150	protein|coatomer subunit gamma-2, putative, expressed	Os07g0201100
Os07g10600	protein|cycloartenol-C-24-methyltransferase 1, putative, expressed	Os07g0206700
Os07g10660	protein|ribosomal protein, putative, expressed	Os07g0207400
Os07g10770	protein|CESA8 - cellulose synthase, expressed	Os07g0208500
Os07g11010	protein|protein Kinase-associated protein phosphatase, putative, expressed	Os07g0211400
Os07g11060	protein|expressed protein	Os07g0211800
Os07g12110	protein|eukaryotic translation initiation factor 3 subunit E, putative, expressed	Os07g0222300
Os07g12650	protein|ribosomal protein L7Ae, putative, expressed	Os07g0229900
Os07g12900	protein|cadmium/zinc-transporting ATPase, putative, expressed	Os06g0700700
Os07g12910	protein|PHD finger protein, putative, expressed	Os07g0233300
Os07g13270	protein|SNF7 domain containing protein, putative, expressed	Os07g0236800
Os07g14850	protein|CESA6 - cellulose synthase, expressed	Os07g0252400
Os07g16950	protein|Mak16 protein domain containing protein, expressed	Os07g0270900
Os07g18154	protein|aldehyde oxidase 4, putative, expressed	Os07g0282300
Os07g24190	protein|CESA3 - cellulose synthase, expressed	Os07g0424400
Os07g26110	protein|membrane associated DUF588 domain containing protein, putative, expressed	Os07g0442900
Os07g26460	protein|GLTP domain containing protein, putative, expressed	Os02g0622400
Os07g26630	protein|aquaporin protein, putative, expressed	Os07g0448100
Os07g26690	protein|aquaporin protein, putative, expressed	Os07g0448800
Os07g27320	protein|glycosyl hydrolase family 10 protein, putative, expressed	Os07g0456700
Os07g27950	protein|RING zinc finger protein, putative, expressed	Os07g0463400
Os07g30020	protein|anthranilate phosphoribosyltransferase, putative, expressed	Os07g0483500
Os07g30970	protein|nucleoside diphosphate kinase, putative, expressed	Os07g0492000
Os07g31280	protein|casein kinase II subunit beta-4, putative, expressed	Os07g0495100
Os07g31370	protein|ras-related protein, putative, expressed	Os07g0496000
Os07g31460	protein|peptide-Nasparagine amidase, putative, expressed	Os07g0497400
Os07g31720	protein|GTPase activating protein, putative, expressed	Os07g0500300
Os07g31884	protein|MATE efflux family protein, putative, expressed	Os07g0502200
Os07g33110	protein|CAMK_CAMK_like.33 - CAMK includes calcium/calmodulin depedent protein kinases, expressed	Os07g0515100
Os07g33630	protein|HEAT repeat family protein, putative, expressed	Os07g0520400
Os07g33997	protein|60S ribosomal protein L44, putative, expressed	Os07g0450000
Os07g34589	protein|translation initiation factor SUI1, putative, expressed	Os07g0529800
Os07g35310	protein|TKL_IRAK_DUF26-lc.12 - DUF26 kinases have homology to DUF26 containing loci, expressed	Os07g0537500
Os07g36080	protein|oxygen evolving enhancer protein 3 domain containing protein, expressed	Os07g0544800
Os07g36130	protein|core histone H2A/H2B/H3/H4, putative, expressed	Os07g0545300
Os07g36140	protein|core histone H2A/H2B/H3/H4, putative, expressed	Os07g0545400
Os07g36190	protein|hydrolase, NUDIX family, domain containing protein, expressed	Os07g0546000
Os07g36465	protein|vacuolar ATP synthase subunit H, putative, expressed	Os07g0549700
Os07g37270	protein|MSP domain containing protein, putative, expressed	Os07g0558800
Os07g37580	protein|diacylglycerol kinase, putative, expressed	Os07g0563000
Os07g37650	protein|GTPase-activating protein, putative, expressed	Os07g0563800
Os07g37810	protein|STRUBBELIG-RECEPTOR FAMILY 1 precursor, putative, expressed	Os07g0565400
Os07g38060	protein|expressed protein	Os07g0568000
Os07g38170	protein|remorin, putative, expressed	Os07g0569100
Os07g38270	protein|insulin-degrading enzyme, putative, expressed	Os07g0570300
Os07g38730	protein|tubulin/FtsZ domain containing protein, putative, expressed	Os07g0574800
Os07g39280	protein|transporter-related, putative, expressed	Os07g0581000
Os07g39350	protein|transporter family protein, putative, expressed	Os07g0582400
Os07g39630	protein|calcium-binding protein, putative, expressed	Os07g0585100
Os07g39780	protein|SUMO-activating enzyme subunit 2, putative, expressed	Os07g0586500
Os07g39870	protein|eukaryotic peptide chain release factor subunit 1-1, putative, expressed	Os07g0587400
Os07g40580	protein|eukaryotic translation initiation factor 5A, putative, expressed	Os07g0597000
Os07g40930	protein|WD repeat-containing protein 12, putative, expressed	Os07g0600400
Os07g41280	protein|6-phosphogluconolactonase, putative, expressed	Os07g0604000
Os07g41360	protein|alpha-1,4-glucan-protein synthase, putative, expressed	Os07g0604800
Os07g41600	protein|proline-rich protein, putative, expressed	Os07g0606900
Os07g41750	protein|40S ribosomal protein S3-1, putative, expressed	Os07g0608500
Os07g41820	protein|stress responsive A/B Barrel domain containing protein, expressed	Os07g0609000
Os07g42280	protein|von Willebrand factor type A domain containing protein, expressed	Os07g0614300
Os07g42300	protein|elongation factor protein, putative, expressed	Os07g0614500
Os07g42370	protein|zinc-finger protein, putative, expressed	Os07g0615200
Os07g43180	protein|SKP1-like protein 1B, putative, expressed	Os07g0624900
Os07g44140	protein|cytochrome P450 72A1, putative, expressed	Os07g0635500
Os07g44350	protein|sec20 domain containing protein, expressed	Os07g0637400
Os07g44610	protein|pyrrolidone-carboxylate peptidase, putative, expressed	Os07g0639600
Os07g44790	protein|transport protein particle component, Bet3, domain containing protein, expressed	Os03g0402000
Os07g44960	protein|nodulation protein-related, putative, expressed	Os07g0644200
Os07g46170	protein|OsRhmbd13 - Putative Rhomboid homologue, expressed	Os07g0655400
Os07g46370	protein|WD domain, G-beta repeat domain containing protein, expressed	Os07g0657200
Os07g46630	protein|AMP deaminase, putative, expressed	Os07g0661000
Os07g46730	protein|PPR repeat domain containing protein, putative, expressed	Os07g0661900
Os07g46750	protein|elongation factor protein, putative, expressed	Os07g0662500
Os07g46790	protein|4-alpha-glucanotransferase, putative, expressed	Os07g0662900
Os07g47510	protein|stress-related protein, putative, expressed	Os07g0671800
Os07g47620	protein|universal stress protein domain containing protein, putative, expressed	Os07g0673400
Os07g47780	protein|60S ribosomal protein L18-3, putative, expressed	Os07g0674700
Os07g48490	protein|stress responsive protein, putative, expressed	Os07g0683900
Os07g49150	protein|26S protease regulatory subunit 4, putative, expressed	Os07g0691800
Os07g49230	protein|ubiquitin-activating enzyme, putative, expressed	Os07g0692900
Os07g49330	protein|phospholipase C, putative, expressed	Os07g0694000
Os07g49400	protein|OsAPx2 - Cytosolic Ascorbate Peroxidase encoding gene 4,5,6,8, expressed	Os07g0694700
Os08g01100	protein|HMG1/2, putative, expressed	Os08g0101100
Os08g01220	protein|harpin-induced protein 1 domain containing protein, expressed	Os08g0102700
Os08g01740	protein|VHS and GAT domain containing protein, expressed	Os08g0109000
Os08g01850	protein|esterase, putative, expressed	Os08g0110000
Os08g01930	protein|KH domain-containing protein, putative, expressed	Os08g0110800
Os08g02120	protein|kinase, pfkB family, putative, expressed	Os08g0113100
Os08g02250	protein|IQ calmodulin-binding motif domain containing protein, expressed	Os08g0115200
Os08g02340	protein|60S acidic ribosomal protein, putative, expressed	Os08g0116500
Os08g02400	protein|40S ribosomal protein S13, putative, expressed	Os08g0117200
Os08g02420	protein|OsCML7 - Calmodulin-related calcium sensor protein, expressed	Os08g0117400
Os08g02700	protein|fructose-bisphospate aldolase isozyme, putative, expressed	Os08g0120600
Os08g03290	protein|glyceraldehyde-3-phosphate dehydrogenase, putative, expressed	Os08g0126300
Os08g03350	protein|amino acid transporter, putative, expressed	Os08g0127100
Os08g03520	protein|retrotransposon protein, putative, Ty1-copia subclass, expressed	Os08g0129200
Os08g03640	protein|60S acidic ribosomal protein P0, putative, expressed	Os08g0130500
Os08g04460	protein|NADPH-dependent FMN reductase domain containing protein, expressed	Os08g0139200
Os08g04620	protein|MSP domain containing protein, putative, expressed	Os08g0141300
Os08g05910	protein|peptide transporter PTR2, putative, expressed	Os08g0155400
Os08g06020	protein|MSP domain containing protein, expressed	Os08g0156700
Os08g06040	protein|60S ribosomal protein L34, putative, expressed	Os08g0156800
Os08g06100	protein|O-methyltransferase, putative, expressed	Os08g0157500
Os08g06380	protein|CSLF6 - cellulose synthase-like family F; beta1,3;1,4 glucan synthase, expressed	Os08g0160500
Os08g06550	protein|acyl CoA binding protein, putative, expressed	Os08g0162800
Os08g07490	protein|expressed protein	Os08g0171700
Os08g07830	protein|DUF292 domain containing protein, expressed	Os08g0175200
Os08g08040	protein|LSM domain containing protein, expressed	Os08g0177700
Os08g09240	protein|autophagy-related protein, putative, expressed	Os08g0191600
Os08g09250	protein|glyoxalase family protein, putative, expressed	Os08g0191700
Os08g09350	protein|gar2, putative, expressed	Os08g0192900
Os08g09940	protein|GTP-binding protein, putative, expressed	Os08g0199300
Os08g10320	protein|SHR5-receptor-like kinase, putative, expressed	Os08g0203600
Os08g10450	protein|nucleoside transporter, putative, expressed	Os08g0205200
Os08g10480	protein|heavy metal-associated domain containing protein, expressed	Os08g0205400
Os08g12820	protein|proteasome/cyclosome repeat containing protein, expressed	Os08g0224700
Os08g13350	protein|expressed protein	Os08g0230200
Os08g13390	protein|expressed protein	Os08g0230500
Os08g13690	protein|60S ribosomal protein L7, putative, expressed	Os08g0234000
Os08g14220	protein|expressed protein	Os08g0240600
Os08g14620	protein|expressed protein	Os08g0243900
Os08g15040	protein|ADP-ribosylation factor, putative, expressed	Os08g0248900
Os08g15230	protein|heat shock protein-related, putative, expressed	Os08g0250900
Os08g20270	protein|MEMO1, putative, expressed	Os08g0299000
Os08g21660	protein|WD domain, G-beta repeat domain containing protein, expressed	Os08g0308100
Os08g22354	protein|polyadenylate-binding protein, putative, expressed	Os08g0314800
Os08g23730	protein|class I glutamine amidotransferase, putative, expressed	Os08g0326600
Os08g27070	protein|co-chaperone protein SBA1, putative, expressed	Os08g0359500
Os08g27840	protein|phosphoenolpyruvate carboxylase, putative, expressed	Os08g0366000
Os08g27850	protein|endothelial differentiation-related factor 1, putative, expressed	Os08g0366100
Os08g30060	protein|proton pump interactor, putative, expressed	Os08g0390000
Os08g30790	protein|hypersensitive-induced response protein, putative, expressed	Os08g0398400
Os08g31470	protein|peptidase, trypsin-like serine and cysteine proteases, putative, expressed	Os08g0407200
Os08g31700	protein|UNE2, putative, expressed	Os08g0410500
Os08g32870	protein|aldehyde dehydrogenase, putative, expressed	Os08g0424500
Os08g33100	protein|core histone H2A/H2B/H3/H4, putative, expressed	Os08g0427700
Os08g33340	protein|RAD23 DNA repair protein, putative, expressed	Os08g0430200
Os08g33370	protein|14-3-3 protein, putative, expressed	Os08g0430500
Os08g34140	protein|vesicle transport v-SNARE protein, putative, expressed	Os08g0440000
Os08g34150	protein|OsTIL-2 Temperature-induced lipocalin-2, expressed	Os08g0440100
Os08g34210	protein|aldehyde dehydrogenase, putative, expressed	Os08g0440800
Os08g34280	protein|cinnamoyl-CoA reductase, putative, expressed	Os08g0441500
Os08g35480	protein|cupin superfamily protein, putative, expressed	Os08g0455800
Os08g36630	protein|bifunctional monodehydroascorbate reductase and carbonic anhydrasenectarin-3 precursor, putative, expressed	Os08g0470200
Os08g37444	protein|signal recognition particle receptor, putative, expressed	Os08g0480100
Os08g37490	protein|14-3-3 protein, putative, expressed	Os08g0480800
Os08g38300	protein|Core histone H2A/H2B/H3/H4 domain containing protein, putative, expressed	Os08g0490900
Os08g38560	protein|receptor-like protein kinase 2 precursor, putative, expressed	Os08g0493800
Os08g38880	protein|WD-40 repeat family protein, putative, expressed	Os08g0497600
Os08g38900	protein|caffeoyl-CoA O-methyltransferase, putative, expressed	Os08g0498100
Os08g38910	protein|caffeoyl-CoA O-methyltransferase, putative, expressed	Os08g0498400
Os08g39140	protein|heat shock protein, putative, expressed	Os08g0500700
Os08g39310	protein|SWIB/MDM2 domain containing protein, expressed	Os08g0502800
Os08g40060	protein|expressed protein	Os08g0511400
Os08g40090	protein|leucine rich repeat containing protein, expressed	Os08g0511700
Os08g40260	protein|OsSPL15 - SBP-box gene family member, expressed	Os08g0513700
Os08g41390	protein|peptidyl-prolyl isomerase, putative, expressed	Os08g0525600
Os08g41810	protein|ribosomal protein L22, putative, expressed	Os08g0530200
Os08g42000	protein|nuclear transport factor, putative, expressed	Os08g0532300
Os08g42370	protein|zinc finger DHHC domain-containing protein, putative, expressed	Os08g0535400
Os08g42440	protein|CCT/B-box zinc finger protein, putative, expressed	Os08g0536300
Os08g42580	protein|protein kinase domain containing protein, expressed	Os08g0538300
Os08g42740	protein|IBR domain containing protein, putative, expressed	Os08g0540300
Os08g42870	protein|expressed protein	Os08g0541500
Os08g43050	protein|disease resistance protein RGA2, putative, expressed	Os08g0543500
Os08g43060	protein|expressed protein	Os08g0543600
Os08g43190	protein|dehydrogenase, putative, expressed	Os08g0545200
Os08g43270	protein|BAG domain-containing protein, putative, expressed	Os08g0546100
Os08g43540	protein|peptidase, T1 family, putative, expressed	Os08g0548900
Os08g43560	protein|OsAPx4 - Peroxisomal Ascorbate Peroxidase encoding gene 5,8,9, expressed	Os08g0549100
Os08g44350	protein|histidine-containing phosphotransfer protein, putative, expressed	Os08g0557700
Os08g44380	protein|L1P family of ribosomal proteins domain containing protein, expressed	Os08g0558000
Os08g44480	protein|40S ribosomal protein S25, putative, expressed	Os08g0559200
Os08g45030	protein|multidrug resistance protein, putative, expressed	Os08g0564300
Os09g02700	protein|polyadenylate-binding protein, putative, expressed	Os09g0115400
Os09g04050	protein|dehydrogenase, putative, expressed	Os09g0127300
Os09g04110	protein|coatomer alpha subunit, putative, expressed	Os09g0127800
Os09g06230	protein|serine/threonine-protein kinase 16, putative, expressed	Os09g0237600
Os09g07460	protein|kelch repeat protein, putative, expressed	Os09g0249000
Os09g07500	protein|expressed protein	Os09g0249600
Os09g07830	protein|acetyl-CoA acetyltransferase, cytosolic, putative, expressed	Os09g0252100
Os09g07920	protein|NOI protein, nitrate-induced, putative, expressed	Os09g0253000
Os09g08430	protein|ribosomal protein L22, putative, expressed	Os09g0258600
Os09g09480	protein|SNF7 domain containing protein, putative, expressed	Os09g0267600
Os09g12230	protein|ubiquitin-conjugating enzyme, putative, expressed	Os09g0293400
Os09g12570	protein|ubiquitin-conjugating enzyme, putative, expressed	Os09g0297100
Os09g14510	protein|peroxin-3 family protein, putative, expressed	Os09g0314300
Os09g14670	protein|phosphoenolpyruvate carboxylase, putative, expressed	Os09g0315700
Os09g15520	protein|oleosin, putative, expressed	Os09g0324000
Os09g17730	protein|proton pump interactor, putative, expressed	Os09g0346400
Os09g19734	protein|isochorismate synthase 1, chloroplast precursor, putative, expressed	Os09g0361400
Os09g20640	protein|serine/threonine-protein kinase 16, putative, expressed	Os09g0372800
Os09g23300	protein|integral membrane protein, putative, expressed	Os09g0396900
Os09g24200	protein|RAD23 DNA repair protein, putative, expressed	Os09g0407200
Os09g24370	protein|expressed protein	Os09g0409100
Os09g24540	protein|peptidyl-prolyl cis-trans isomerase, putative, expressed	Os09g0411700
Os09g24924	protein|transporter family protein, putative, expressed	Os09g0322000
Os09g25150	protein|cinnamoyl-CoA reductase, putative, expressed	Os09g0419200
Os09g25460	protein|transferase family protein, putative, expressed	Os09g0422000
Os09g25490	protein|CESA9 - cellulose synthase, expressed	Os09g0422500
Os09g25760	protein|tetraspanin family protein, putative, expressed	Os09g0425900
Os09g26420	protein|AP2 domain containing protein, expressed	Os09g0434500
Os09g26460	protein|protein binding protein, putative, expressed	Os09g0434900
Os09g26960	protein|cytochrome P450, putative, expressed	Os09g0441400
Os09g29200	protein|glutathione S-transferase, putative, expressed	Os09g0467200
Os09g29239	protein|purine permease, putative, expressed	Os09g0467400
Os09g29660	protein|white-brown complex homolog protein 11, putative, expressed	Os09g0472100
Os09g30120	protein|CSLE1 - cellulose synthase-like family E, expressed	Os09g0478100
Os09g30350	protein|expressed protein	Os09g0481300
Os09g30412	protein|heat shock protein, putative, expressed	Os09g0482100
Os09g31025	protein|EF hand family protein, expressed	Os09g0483300
Os09g31040	protein|EF hand family protein, putative, expressed	Os09g0483500
Os09g31080	protein|induced stolen tip protein TUB8, putative, expressed	Os09g0484200
Os09g31120	protein|pirin, putative, expressed	Os09g0484800
Os09g31180	protein|ribosomal protein L6, putative, expressed	Os09g0485900
Os09g31280	protein|OTU-like cysteine protease family protein, putative, expressed	Os09g0487700
Os09g31458	protein|expressed protein	Os09g0491676
Os09g32090	protein|methyl-binding domain protein MBD, putative, expressed	Os09g0494300
Os09g32640	protein|dehydrogenase, putative, expressed	Os09g0503100
Os09g32976	protein|ribosomal protein L7Ae, putative, expressed	Os08g0326400
Os09g33450	protein|zinc finger DHHC domain-containing protein, putative, expressed	Os09g0508300
Os09g33800	protein|arabinogalactan protein, putative, expressed	Os09g0512900
Os09g33810	protein|ankyrin repeat domain containing protein, putative, expressed	Os09g0513000
Os09g33860	protein|protein kinase, putative, expressed	Os09g0513600
Os09g33930	protein|farnesyltransferase/geranylgeranyltransferase type-1 subunitalpha, putative, expressed	Os09g0514400
Os09g34320	protein|expressed protein	Os09g0518900
Os09g34960	protein|hydroxymethylglutaryl-CoA synthase, putative, expressed	Os09g0521400
Os09g35630	protein|BAG domain-containing protein, putative, expressed	Os09g0524800
Os09g35690	protein|zinc RING finger protein, putative, expressed	Os09g0525400
Os09g35710	protein|UBX domain-containing protein, putative, expressed	Os09g0525600
Os09g35730	protein|OsRhmbd16 - Putative Rhomboid homologue, expressed	Os09g0525900
Os09g35970	protein|6-phosphogluconolactonase, putative, expressed	Os09g0529100
Os09g36520	protein|ki1 protein, putative, expressed	Os09g0535900
Os09g36770	protein|NTMC2Type1.2 protein, putative, expressed	Os09g0538800
Os09g36830	protein|Skp1 family, dimerisation domain containing protein, expressed	Os09g0539500
Os09g36930	protein|aquaporin protein, putative, expressed	Os09g0541000
Os09g37006	protein|protein of unknown function domain containing protein, expressed	Os09g0542000
Os09g37520	protein|DUF630/DUF632 domains containing protein, putative, expressed	Os09g0547300
Os09g37910	protein|HMG1/2, putative, expressed	Os09g0551600
Os09g38030	protein|UTP--glucose-1-phosphate uridylyltransferase, putative, expressed	Os09g0553200
Os09g38090	protein|expressed protein	Os09g0553900
Os10g06630	protein|peptidyl-prolyl cis-trans isomerase, putative, expressed	Os10g0154700
Os10g07229	protein|dehydrogenase, putative, expressed	Os10g0159800
Os10g07270	protein|ubiquitin carboxyl-terminal hydrolase 5, putative, expressed	Os10g0160000
Os10g08550	protein|enolase, putative, expressed	Os10g0167300
Os10g08930	protein|S10/S20 domain containing ribosomal protein, putative, expressed	Os10g0170200
Os10g09110	protein|cytochrome P450, putative, expressed	Os10g0171500
Os10g10244	protein|alanyl-tRNA synthetase, putative, expressed	Os10g0182000
Os10g10990	protein|transcription initiation factor IIF, alpha subunit domain containing protein, expressed	Os10g0188100
Os10g11034	protein|caffeine-induced death protein 1, putative, expressed	Os10g0188300
Os10g11260	protein|ubiquitin-conjugating enzyme, putative, expressed	Os10g0190000
Os10g16974	protein|cytochrome P450, putative, expressed	Os10g0317900
Os10g17260	protein|cytochrome P450, putative, expressed	Os10g0320100
Os10g18220	protein|GHMP kinases ATP-binding protein, putative, expressed	Os10g0329300
Os10g18340	protein|expressed protein	Os10g0330000
Os10g21268	protein|ribulose bisphosphate carboxylase large chain precursor, putative, expressed	Os10g0356000
Os10g21406	protein|photosystem I iron-sulfur center, putative, expressed	Os09g0485201
Os10g22460	protein|expressed protein	Os10g0370000
Os10g22950	protein|calmodulin-binding transcription activator, putative, expressed	Os10g0375600
Os10g23100	protein|ras-related protein, putative, expressed	Os10g0377400
Os10g23220	protein|GIL1, putative, expressed	Os10g0378400
Os10g23820	protein|transferase family protein, putative, expressed	Os10g0380100
Os10g25010	protein|OsCML8 - Calmodulin-related calcium sensor protein, expressed	Os07g0618800
Os10g25090	protein|STRUBBELIG-RECEPTOR FAMILY 6 precursor, putative, expressed	Os10g0389800
Os10g25130	protein|aminotransferase, classes I and II, domain containing protein, expressed	Os10g0390500
Os10g25780	protein|FAD-linked oxidoreductase protein, putative, expressed	Os10g0397400
Os10g26660	protein|expressed protein	Os10g0406800
Os10g27050	protein|OsPP2Ac-4 - Phosphatase 2A isoform 4 belonging to family 2, expressed	Os10g0410600
Os10g27174	protein|40S ribosomal protein S28, putative, expressed	Os10g0411700
Os10g27190	protein|40S ribosomal protein S17, putative, expressed	Os10g0411800
Os10g28120	protein|glycosyl hydrolase, putative, expressed	Os10g0416800
Os10g28200	protein|NAD dependent epimerase/dehydratase family protein, putative, expressed	Os10g0417600
Os10g28230	protein|Core histone H2A/H2B/H3/H4 domain containing protein, putative, expressed	Os10g0418000
Os10g30100	protein|3-5 exonuclease family protein, putative, expressed	Os10g0437200
Os10g30580	protein|cell division control protein 48 homolog E, putative, expressed	Os10g0442600
Os10g30750	protein|appr-1-p processing enzyme family protein, putative, expressed	Os10g0444400
Os10g30790	protein|inorganic phosphate transporter, putative, expressed	Os10g0444700
Os10g32980	protein|CESA7 - cellulose synthase, expressed	Os10g0467800
Os10g33210	protein|peptide transporter PTR3-A, putative, expressed	Os10g0470700
Os10g33660	protein|SNF7 domain containing protein, putative, expressed	Os10g0476400
Os10g33800	protein|lactate/malate dehydrogenase, putative, expressed	Os10g0478200
Os10g34480	protein|cytochrome P450, putative, expressed	Os10g0486100
Os10g34590	protein|zinc finger, C3HC4 type domain containing protein, expressed	Os10g0487400
Os10g34670	protein|prefoldin, putative, expressed	Os10g0488100
Os10g35180	protein|white-brown complex homolog protein 11, putative, expressed	Os10g0494300
Os10g35250	protein|vacuolar protein-sorting protein bro1, putative, expressed	Os10g0495300
Os10g35720	protein|OsGrx_S17 - glutaredoxin subgroup II, expressed	Os10g0500700
Os10g35750	protein|pentatricopeptide, putative, expressed	Os10g0501200
Os10g35870	protein|cytochrome b5-like Heme/Steroid binding domain containing protein, expressed	Os10g0502600
Os10g36000	protein|remorin C-terminal domain containing protein, putative, expressed	Os10g0503800
Os10g36250	protein|tetratricopeptide repeat, putative, expressed	Os10g0506800
Os10g36848	protein|cytochrome P450, putative, expressed	Os10g0512400
Os10g36880	protein|kinesin motor domain containing protein, putative, expressed	Os10g0512800
Os10g37180	protein|glycine cleavage system H protein, putative, expressed	Os10g0516100
Os10g37420	protein|cytochrome b5-like Heme/Steroid binding domain containing protein, expressed	Os10g0518200
Os10g38580	protein|glutathione S-transferase, putative, expressed	Os10g0529300
Os10g38780	protein|glutathione S-transferase, putative, expressed	Os10g0531400
Os10g39410	protein|Core histone H2A/H2B/H3/H4 domain containing protein, putative, expressed	Os01g0835900
Os10g39440	protein|transporter family protein, putative, expressed	Os10g0539900
Os10g39620	protein|ubiquitin family protein, putative, expressed	Os10g0542200
Os10g39820	protein|zinc knuckle domain containing protein, expressed	Os10g0545300
Os10g40600	protein|peptide transporter PTR2, putative, expressed	Os10g0554200
Os10g41410	protein|nucleoside diphosphate kinase, putative, expressed	Os10g0563700
Os10g41960	protein|eukaryotic translation initiation factor 3 subunit B, putative, expressed	Os10g0569200
Os10g42190	protein|leucine rich repeat containing protein, expressed	Os10g0572300
Os10g42724	protein|VHS and GAT domain containing protein, expressed	Os10g0578000
Os10g42830	protein|transporter family protein, putative, expressed	Os10g0579200
Os11g01140	protein|AGC_PVPK_like_kin82y.18 - ACG kinases include homologs to PKA, PKG and PKC, expressed	Os11g0102200
Os11g01200	protein|senescence-induced receptor-like serine/threonine-protein kinase precursor, putative, expressed	Os11g0102900
Os11g01380	protein|clathrin heavy chain, putative, expressed	Os11g0104866
Os11g01439	protein|chloroplast unusual positioning protein, putative, expressed	Os11g0105750
Os11g01510	protein|ubiquitin-activating enzyme, putative, expressed	Os11g0106400
Os11g02610	protein|BTBN20 - Bric-a-Brac, Tramtrack, Broad Complex BTB domain with non-phototropic hypocotyl 3 NPH3 and coiled-coil domains, expressed	Os11g0118300
Os11g05010	protein|heavy-metal-associated domain-containing protein, putative, expressed	Os11g0147500
Os11g05110	protein|pyruvate kinase, putative, expressed	Os11g0148500
Os11g05380	protein|cytochrome P450, putative, expressed	Os11g0151400
Os11g06390	protein|actin, putative, expressed	Os11g0163100
Os11g06750	protein|ribosomal protein L3, putative, expressed	Os11g0168200
Os11g06820	protein|transmembrane amino acid transporter protein, putative, expressed	Os11g0169200
Os11g07280	protein|coatomer subunit beta-1, putative, expressed	Os11g0174000
Os11g07470	protein|expressed protein	Os11g0175900
Os11g07500	protein|DSHCT domain containing protein, expressed	Os11g0176200
Os11g08300	protein|aldehyde dehydrogenase, putative, expressed	Os11g0186200
Os11g09329	protein|VHS and GAT domain containing protein, expressed	Os11g0199700
Os11g10480	protein|dehydrogenase, putative, expressed	Os11g0210300
Os11g13810	protein|non-lysosomal glucosylceramidase, putative, expressed	Os11g0242100
Os11g14010	protein|PHD finger protein, putative, expressed	Os11g0244800
Os11g14140	protein|OsFBK25 - F-box domain and kelch repeat containing protein, expressed	Os11g0246200
Os11g16370	protein|uridine/cytidine kinase-like 1, putative, expressed	Os11g0265000
Os11g18044	protein|peptide transporter PTR2, putative, expressed	Os11g0283500
Os11g18570	protein|cytochrome P450, putative, expressed	Os11g0289700
Os11g18880	protein|UBX domain-containing protein, putative, expressed	Os11g0293900
Os11g24070	protein|LTPL10 - Protease inhibitor/seed storage/LTP family protein precursor, expressed	Os11g0427800
Os11g25860	protein|protein Kinase, putative, expressed	Os11g0445300
Os11g26850	protein|erythronate-4-phosphate dehydrogenase, putative, expressed	Os11g0455500
Os11g26910	protein|SKP1-like protein 1B, putative, expressed	Os11g0456300
Os11g29370	protein|haloacid dehalogenase-like hydrolase family protein, putative, expressed	Os11g0484000
Os11g29390	protein|bifunctional dihydrofolate reductase-thymidylate synthase, putative, expressed	Os11g0484400
Os11g32240	protein|cytochrome P450 51, putative, expressed	Os11g0525200
Os11g32650	protein|chalcone synthase, putative, expressed	Os11g0530600
Os11g34190	protein|expressed protein	Os11g0544600
Os11g34350	protein|ATP-binding cassette sub-family E member 1, putative, expressed	Os11g0546000
Os11g34450	protein|14-3-3 protein, putative, expressed	Os11g0546900
Os11g36070	protein|expressed protein	Os11g0568700
Os11g37700	protein|pleiotropic drug resistance protein, putative, expressed	Os11g0587600
Os11g37730	protein|glutathione S-transferase, N-terminal domain containing protein, expressed	Os11g0588300
Os11g38650	protein|UDP-glucoronosyl/UDP-glucosyl transferase, putative, expressed	Os11g0599200
Os11g38959	protein|40S ribosomal protein S9-2, putative, expressed	Os03g0154700
Os11g39670	protein|seryl-tRNA synthetase, putative, expressed	Os11g0610900
Os11g39990	protein|patatin, putative, expressed	Os11g0614400
Os11g40140	protein|peptidase, T1 family, putative, expressed	Os11g0615700
Os11g41140	protein|zinc finger, C3HC4 type domain containing protein, expressed	Os11g0629300
Os11g41610	protein|40S ribosomal protein S29, putative, expressed	Os03g0773150
Os11g41820	protein|RNA recognition motif containing protein, expressed	Os11g0636900
Os11g43250	protein|Leucine Rich Repeat family protein, expressed	Os11g0653300
Os11g43620	protein|LSM domain containing protein, expressed	Os02g0177500
Os11g43900	protein|translationally-controlled tumor protein, putative, expressed	Os11g0660500
Os11g45050	protein|NBS-LRR disease resistance protein, putative, expressed	Os11g0674400
Os11g47330	protein|ATP-grasp domain containing protein, expressed	Os11g0696200
Os11g47760	protein|DnaK family protein, putative, expressed	Os11g0703900
Os12g02300	protein|LTPL26 - Protease inhibitor/seed storage/LTP family protein precursor, expressed	Os11g0115100
Os12g02370	protein|chalcone--flavonone isomerase, putative, expressed	Os12g0115700
Os12g02700	protein|harpin-induced protein 1 domain containing protein, expressed	Os12g0119800
Os12g02870	protein|GRAS family transcription factor domain containing protein, expressed	Os12g0122000
Os12g03090	protein|ribosomal protein, putative, expressed	Os11g0127900
Os12g04924	protein|ubiquitin-like protein 5, putative, expressed	Os12g0143100
Os12g05040	protein|heavy-metal-associated domain-containing protein, putative, expressed	Os12g0144600
Os12g05440	protein|cytochrome P450, putative, expressed	Os12g0150200
Os12g07110	protein|acyl-CoA synthetase protein, putative, expressed	Os12g0168700
Os12g10740	protein|leucine-rich repeat family protein, putative, expressed	Os12g0210400
Os12g16410	protein|isoflavone reductase, putative, expressed	Os12g0265100
Os12g17310	protein|prefoldin, putative, expressed	Os12g0271600
Os12g17600	protein|ribulose bisphosphate carboxylase small chain, chloroplast precursor, putative, expressed	Os12g0274700
Os12g17900	protein|armadillo/beta-catenin repeat family protein, putative, expressed	Os12g0277400
Os12g19030	protein|copine, putative, expressed	Os12g0288400
Os12g20410	protein|matrix attachment region binding protein, putative, expressed	Os12g0299700
Os12g22030	protein|serine hydroxymethyltransferase, mitochondrial precursor, putative, expressed	Os11g0455800
Os12g24020	protein|rhodanese-like domain containing protein, putative, expressed	Os12g0428000
Os12g24490	protein|zinc finger, C3HC4 type domain containing protein, expressed	Os12g0432600
Os12g25690	protein|UDP-glucose 6-dehydrogenase, putative, expressed	Os12g0443500
Os12g25710	protein|bifunctional aminoacyl-tRNA synthetase, putative, expressed	Os12g0443700
Os12g26290	protein|alpha-DOX2, putative, expressed	Os12g0448900
Os12g28270	protein|amidohydrolase, putative, expressed	Os12g0468600
Os12g29400	protein|GRAM domain containing protein, expressed	Os12g0478200
Os12g29740	protein|expressed protein	Os12g0482500
Os12g30540	protein|ubiquitin carboxyl-terminal hydrolase, putative, expressed	Os12g0489100
Os12g32240	protein|eukaryotic translation initiation factor 5A, putative, expressed	Os12g0507200
Os12g32620	protein|OsWLIM1 - LIM domain protein, putative actin-binding protein and transcription factor, expressed	Os12g0510900
Os12g32760	protein|transporter family protein, putative, expressed	Os12g0512100
Os12g32940	protein|transporter family protein, putative, expressed	Os12g0514000
Os12g32980	protein|potyvirus VPg interacting protein, putative, expressed	Os12g0514400
Os12g34510	protein|Core histone H2A/H2B/H3/H4 domain containing protein, putative, expressed	Os12g0530000
Os12g35350	protein|kelch repeat protein, putative, expressed	Os12g0538800
Os12g35560	protein|kelch repeat protein, putative, expressed	Os12g0540800
Os12g35610	protein|respiratory burst oxidase, putative, expressed	Os12g0541300
Os12g35620	protein|expressed protein	Os12g0541400
Os12g36640	protein|universal stress protein domain containing protein, putative, expressed	Os12g0552500
Os12g37400	protein|MCM7 - Putative minichromosome maintenance MCM complex subunit 7, expressed	Os12g0560700
Os12g37650	protein|DUF538 domain containing protein, putative, expressed	Os12g0563600
Os12g38490	protein|SCARECROW, putative, expressed	Os12g0573200
Os12g39380	protein|BTBN24 - Bric-a-Brac, Tramtrack, Broad Complex BTB domain with non-phototropic hypocotyl 3 NPH3 domain, expressed	Os12g0583500
Os12g40490	protein|LIM domain-containing protein, putative, expressed	Os12g0596800
Os12g40570	protein|WRKY94, expressed	Os12g0597700
Os12g41390	protein|homocysteine S-methyltransferase protein, putative, expressed	Os12g0607000
Os12g42850	protein|amino acid permease, putative, expressed	Os12g0623500
Os12g42860	protein|2-aminoethanethiol dioxygenase, putative, expressed	Os12g0623600
Os12g42884	protein|5-methyltetrahydropteroyltriglutamate--homocysteine methyltransferase, putative, expressed	Os12g0623900
Os12g42980	protein|cysteine synthase, putative, expressed	Os12g0625000
Os12g43550	protein|ras-related protein, putative, expressed	Os12g0631100
Os12g43600	protein|RNA recognition motif containing protein, expressed	Os12g0632000
Os12g43660	protein|receptor-like protein kinase HAIKU2 precursor, putative, expressed	Os12g0632900
Os12g44000	protein|ubiquitin-conjugating enzyme E2 W, putative, expressed	Os12g0636800
Os12g44150	protein|plasma membrane ATPase, putative, expressed	Os12g0638700
Os12g44310	protein|carotenoid cleavage dioxygenase, putative, expressed	Os12g0640600
Os12g44360	protein|sodium/hydrogen exchanger 7, putative, expressed	Os12g0641100
No corresponding rice locus number in http://rice.plantbiology.msu.edu/.		Os09g0446000

## Sheet: Seed germination
Ubiquitinated site-containing proteins during rice seeds germination（He et al., 2020）
Rice Locus Name	Annotation	Gene ID
Os01g01080	protein|decarboxylase, putative, expressed	Os01t0100900-01
Os01g01410	protein|TKL_IRAK_C-LEC.1 - TKL_IRAK_C-LEC has homology to C-type lectin receptors, expressed	Os01t0104000-02
Os01g02120	protein|osMFT2 MFT-Like2 homologous to Mother of FT and TFL1 gene;	Os01t0111600-01
Os01g03070	protein|transposon protein, putative, unclassified, expressed	Os01t0120800-03
Os01g03360	protein|BBTI5 - Bowman-Birk type bran trypsin inhibitor precursor, expressed	Os01t0124401-01
Os01g03680	protein|BBTI8 - Bowman-Birk type bran trypsin inhibitor precursor, expressed	Os01t0127600-01
Os01g03760	protein|expressed protein	Os01t0128400-02
Os01g04370	protein|hsp20/alpha crystallin family protein, putative, expressed	Os01t0136100-01
Os01g04380	protein|hsp20/alpha crystallin family protein, putative, expressed	Os01t0136200-01
Os01g05490	protein|triosephosphate isomerase, cytosolic, putative, expressed	Os01t0147900-01
Os01g05560	protein|expressed protein	Os01t0148700-02
Os01g05630	protein|Core histone H2A/H2B/H3/H4 domain containing protein, putative, expressed	Os01t0152900-00
Os01g05970	protein|OsFBO1 - F-box and other domain containing protein, expressed	Os01t0153100-00
Os01g06290	protein|splicing factor, arginine/serine-rich, putative, expressed	Os01t0155600-02
Os01g06460	protein|uncharacterized Cys-rich domain containing protein, putative, expressed	Os01t0157900-01
Os01g06630	protein|small hydrophilic plant seed protein, putative, expressed	Os01t0159600-01
Os01g07520	protein|proline-rich family protein, putative, expressed	Os01t0169900-01
Os01g07530	protein|uncharacterized glycosyltransferase, putative, expressed	Os01t0170000-01
Os01g07560	protein|receptor-like protein kinase 2 precursor, putative, expressed	Os01t0170300-01
Os01g07760	protein|phospholipase D, putative, expressed	Os01t0172400-01
Os01g07960	protein|acyl-protein thioesterase, putative, expressed	Os01t0175000-01
Os01g08200	protein|ubiquitin carboxyl-terminal hydrolase 14, putative, expressed	Os01t0177200-01
Os01g08560	protein|DnaK family protein, putative, expressed	Os01t0180800-01
Os01g08860	protein|hsp20/alpha crystallin family protein, putative, expressed	Os01t0184100-01
Os01g09300	protein|oxidoreductase, putative, expressed	Os01t0188100-01
Os01g09510	protein|60S acidic ribosomal protein, putative, expressed	Os01t0191100-01
Os01g09570	protein|6-phosphofructokinase, putative, expressed	Os01t0191700-01
Os01g11460	protein|zinc finger, C3HC4 type domain containing protein, expressed	Os01t0212700-01
Os01g12580	protein|late embryogenesis abundant protein, putative, expressed	Os01t0225600-00
Os01g12880	protein|VHS and GAT domain containing protein, expressed	Os01t0229200-02
Os01g13700	protein|DNA-binding protein-related, putative, expressed	Os01t0238600-01
Os01g14840	protein|ZOS1-06 - C2H2 zinc finger protein, expressed	Os01t0251200-01
Os01g14932	protein|NAK-like ser/thr protein kinase, putative, expressed	Os01t0253100-02
Os01g15010	protein|miro, putative, expressed	Os01t0254000-01
Os01g15020	protein|lissencephaly type-1-like homology motif, putative, expressed	Os01t0254100-02
Os01g15110	protein|syntaxin, putative, expressed	Os01t0254900-01
Os01g15600	protein|PUR ALPHA-1, putative, expressed	Os01t0260700-01
Os01g16260	protein|major facilitator superfamily antiporter, putative, expressed	Os01t0268100-01
Os01g16430	protein|cysteine proteinase inhibitor precursor protein, putative, expressed	Os01t0270100-02
Os01g16640	protein|split hand/foot malformation type 1, putative, expressed	Os01t0273000-01
Os01g16870	protein|argonaute, putative, expressed	Os01t0275600-01
Os01g16890	protein|ribosomal protein L7Ae, putative, expressed	Os01t0276000-01
Os01g16920	protein|embryonic protein DC-8, putative, expressed	Os01t0276300-01
Os01g16960	protein|pyruvate kinase, putative, expressed	Os01t0276700-03
Os01g17180	protein|proteasome subunit, putative, expressed	Os01t0279200-02
Os01g19450	protein|ATP-citrate synthase subunit 1, putative, expressed	Os01t0300200-03
Os01g19770	protein|mitochondrial import inner membrane translocase subunit Tim17, putative, expressed	Os01t0303300-01
Os01g21180	protein|translation machinery-associated protein 20, putative, expressed	Os01t0314300-02
Os01g21520	protein|esterase/lipase/thioesterase family protein, putative, expressed	Os01t0317500-00
Os01g22010	protein|S-adenosylmethionine synthetase, putative, expressed	Os01t0323600-01
Os01g23610	protein|dihydrolipoyl dehydrogenase, putative, expressed	Os01t0337900-01
Os01g27520	protein|tRNA synthetases class II domain containing protein, expressed	Os01t0372700-01
Os01g27880	protein|sucrose-phosphatase, putative, expressed	Os01t0376700-01
Os01g27990	protein|NPL4, putative, expressed	Os01t0377700-02
Os01g32080	protein|thiamine pyrophosphate enzyme, C-terminal TPP binding domain containing protein, expressed	Os01t0505400-01
Os01g32330	protein|heavy metal-associated domain containing protein, expressed	Os01t0507700-01
Os01g32780	protein|universal stress protein domain containing protein, putative, expressed	Os01t0511100-01
Os01g35050	protein|early-responsive to dehydration protein-related, putative, expressed	Os01t0534900-01
Os01g36920	protein|DEAD-box ATP-dependent RNA helicase, putative, expressed	Os01t0550000-01
Os01g36930	protein|ubiquitin carboxyl-terminal hydrolase 6, putative, expressed	Os01t0550100-02
Os01g37770	protein|RWD domain containing protein, expressed	Os01t0558300-01
Os01g37800	protein|ras-related protein, putative, expressed	Os01t0558600-01
Os01g37832	protein|thioredoxin, putative, expressed	Os01t0559000-02
Os01g37980	protein|vesicle transport v-SNARE protein, putative, expressed	Os01t0560200-01
Os01g39310	protein|SEY1, putative, expressed	Os01t0575000-03
Os01g41040	protein|SCF apoptosis response protein, putative, expressed	Os01t0593600-01
Os01g41640	protein|expressed protein	Os01t0600300-01
Os01g42294	protein|inactive receptor kinase At2g26730 precursor, putative, expressed	Os01t0607900-01
Os01g42370	protein|pleiotropic drug resistance protein, putative, expressed	Os01t0609200-00
Os01g42380	protein|pleiotropic drug resistance protein, putative, expressed	Os01t0609300-01
Os01g42480	protein|Yip1 domain containing protein, expressed	Os01t0610500-01
Os01g42520	protein|expressed protein	Os01t0611000-02
Os01g43030	protein|tetratricopeptide repeat domain containing protein, expressed	Os01t0617500-01
Os01g45274	protein|carbonic anhydrase, chloroplast precursor, putative, expressed	Os01t0639900-01
Os01g46400	protein|expressed protein	Os01t0652800-01
Os01g46510	protein|peptidase S8 and S53, subtilisin, kexin, sedolisin, putative, expressed	Os01t0653800-01
Os01g46600	protein|seed maturation protein PM41, putative, expressed	Os01t0654400-01
Os01g46610	protein|dehydrogenase, putative, expressed	Os01t0654500-01
Os01g46710	protein|transposon protein, putative, CACTA, En/Spm sub-class, expressed	Os01t0655400-01
Os01g47200	protein|retrotransposon protein, putative, unclassified, expressed	Os01t0661000-02
Os01g47620	protein|expressed protein	Os01t0666500-01
Os01g47770	protein|CS domain containing protein, putative, expressed	Os01t0668000-02
Os01g48190	protein|drought induced 19 protein, putative, expressed	Os01t0672400-02
Os01g48280	protein|ubiquitin-conjugating enzyme, putative, expressed	Os01t0673600-01
Os01g48420	protein|peroxiredoxin, putative, expressed	Os01t0675100-01
Os01g49290	protein|WD repeat-containing protein, putative, expressed	Os01t0686800-02
Os01g50700	protein|dehydrin family protein, expressed	Os01t0702500-01
Os01g50910	protein|late embryogenesis abundant protein, group 3, putative, expressed	Os01t0705200-01
Os01g50960	protein|RNA polymerase II transcriptional coactivator KELP, putative, expressed	Os01t0706000-03
Os01g51120	protein|vesicle transport v-SNARE protein, putative, expressed	Os01t0707300-01
Os01g51300	protein|WD domain, G-beta repeat domain containing protein, expressed	Os01t0710000-01
Os01g52390	protein|plasminogen activator inhibitor 1 RNA-binding protein, putative, expressed	Os01t0721900-01
Os01g52460	protein|regulator of ribonuclease, putative, expressed	Os01t0722800-00
Os01g52490	protein|40S ribosomal protein S24, putative, expressed	Os01t0723200-01
Os01g52790	protein|cytochrome P450 72A1, putative, expressed	Os01t0728300-01
Os01g52830	protein|DUF1264 domain containing protein, putative, expressed	Os01t0728700-01
Os01g53000	protein|trehalose synthase, putative, expressed	Os01t0730300-01
Os01g53520	protein|reticulon domain containing protein, putative, expressed	Os01t0736900-01
Os01g53930	protein|hexokinase, putative, expressed	Os01t0742500-01
Os01g54030	protein|NADP-dependent malic enzyme, putative, expressed	Os01t0743500-01
Os01g54100	protein|CK1_CaseinKinase_1a.2 - CK1 includes the casein kinase 1 kinases, expressed	Os01t0744300-01
Os01g54520	protein|DUF1264 domain containing protein, putative, expressed	Os01t0749000-02
Os01g54870	protein|60S ribosomal protein L18a, putative, expressed	Os01t0752300-01
Os01g55030	protein|DNA-binding protein-related, putative, expressed	Os01t0754100-01
Os01g55050	protein|protein of unknown function DUF1421 domain containing protein, expressed	Os01t0754500-01
Os01g55280	protein|expressed protein	Os01t0757600-00
Os01g55350	protein|phosphoenolpyruvate carboxylase, putative, expressed	Os01t0758300-02
Os01g55540	protein|aminotransferase, classes I and II, domain containing protein, expressed	Os01t0760600-04
Os01g56330	protein|TKL_IRAK_CrRLK1L-1.5 - The CrRLK1L-1 subfamily has homology to the CrRLK1L homolog, expressed	Os01t0769700-02
Os01g56490	protein|ubiquitin carboxyl-terminal hydrolase, putative, expressed	Os01t0771400-00
Os01g56580	protein|CK1_CaseinKinase_1a.3 - CK1 includes the casein kinase 1 kinases, expressed	Os01t0772600-03
Os01g57220	protein|secretory carrier-associated membrane protein, putative, expressed	Os01t0780500-01
Os01g57550	protein|nodulation protein-related, putative, expressed	Os01t0784600-01
Os01g58890	protein|cysteine proteinase inhibitor precursor protein, putative, expressed	Os01t0803200-02
Os01g59600	protein|peptidase, T1 family, putative, expressed	Os01t0811100-02
Os01g59930	protein|NADH-cytochrome b5 reductase, putative, expressed	Os01t0814900-01
Os01g59990	protein|ribosomal protein L24, putative, expressed	Os01t0815800-01
Os01g60190	protein|2,3-bisphosphoglycerate-independent phosphoglycerate mutase, putative, expressed	Os01t0817700-02
Os01g60280	protein|ATP binding protein, putative, expressed	Os01t0818600-01
Os01g60730	protein|RING-H2 finger protein, putative, expressed	Os01t0822800-01
Os01g61830	protein|zinc finger C-x8-C-x5-C-x3-H type family protein, expressed	Os01t0834700-01
Os01g62290	protein|DnaK family protein, putative, expressed	Os01t0840100-01
Os01g63210	protein|SOUL heme-binding protein, putative, expressed	Os01t0850900-01
Os01g63270	protein|alpha-glucan phosphorylast isozyme, putative, expressed	Os01t0851700-01
Os01g63820	protein|double-stranded RNA binding motif containing protein, expressed	Os01t0857000-02
Os01g64250	protein|hemerythrin family protein, expressed	Os01t0861700-00
Os01g64280	protein|sorting nexin 1, putative, expressed	Os01t0862300-02
Os01g64680	protein|bolA, putative, expressed	Os01t0866600-01
Os01g65380	protein|patellin protein, putative, expressed	Os01t0874700-02
Os01g65670	protein|amino acid transporter, putative, expressed	Os01t0878700-03
Os01g65880	protein|nodulin MtN3 family protein, putative, expressed	Os01t0881300-02
Os01g66420	protein|PHD finger protein, putative, expressed	Os01t0887700-01
Os01g66560	protein|signal recognition particle 72 kDa protein, putative, expressed	Os01t0889000-01
Os01g66940	protein|kinase, pfkB family, putative, expressed	Os01t0894300-02
Os01g67134	protein|ribosomal L18p/L5e family protein, putative, expressed	Os01t0896700-00
Os01g67630	protein|peptide transporter PTR2, putative, expressed	Os01t0902700-01
Os01g67860	protein|fructose-bisphospate aldolase isozyme, putative, expressed	Os01t0905800-03
Os01g68020	protein|BTBZ2 - Bric-a-Brac, Tramtrack, and Broad Complex BTB domain with TAZ zinc finger and Calmodulin-binding domains, expressed	Os01t0908200-01
Os01g68060	protein|copine, putative, expressed	Os01t0908700-01
Os01g68770	protein|selenium-binding protein, putative, expressed	Os01t0916400-01
Os01g68940	protein|ubiquitin family domain containing protein, expressed	Os01t0918200-01
Os01g68950	protein|ubiquitin family domain containing protein, expressed	Os01t0918300-01
Os01g69030	protein|sucrose-phosphate synthase, putative, expressed	Os01t0919400-01
Os01g69130	protein|dynamin family protein, putative, expressed	Os01t0920400-01
Os01g69970	protein|WD domain, G-beta repeat domain containing protein, expressed	Os01t0924300-01
Os01g70020	protein|DEK C terminal domain containing protein, expressed	Os01t0924900-01
Os01g70270	protein|auxin response factor, putative, expressed	Os01t0927600-01
Os01g73110	protein|expressed protein	Os01t0962100-01
Os01g73140	protein|ubiquitin-fold modifier 1 precursor, putative, expressed	Os01t0962400-01
Os01g73160	protein|40S ribosomal protein S10, putative, expressed	Os01t0962600-01
Os01g73990	protein|cytochrome b5-like Heme/Steroid binding domain containing protein, expressed	Os01t0971500-01
Os02g01030	protein|tetratricopeptide repeat domain containing protein, expressed	Os02t0100300-01
Os02g01520	protein|IQ calmodulin-binding motif family protein, putative, expressed	Os02t0105500-02
Os02g01560	protein|40S ribosomal protein S4, putative, expressed	Os02t0105900-01
Os02g01960	protein|tetratricopeptide repeat domain containing protein, expressed	Os02t0109800-01
Os02g02240	protein|expressed protein	Os02t0113300-00
Os02g02410	protein|DnaK family protein, putative, expressed	Os02t0115900-02
Os02g02840	protein|ras-related protein, putative, expressed	Os02t0120800-02
Os02g02890	protein|peptidyl-prolyl cis-trans isomerase, putative, expressed	Os02t0121300-01
Os02g04100	protein|peptidase, T1 family, putative, expressed	Os02t0133800-01
Os02g04160	protein|transcription elongation factor 1, putative, expressed	Os07t0631100-02
Os02g04480	protein|cleavage and polyadenylation specificity factor, putative, expressed	Os02t0137400-01
Os02g04710	protein|cycloartenol synthase, putative, expressed	Os02t0139700-01
Os02g05030	protein|sucrose-phosphatase, putative, expressed	Os02t0143100-01
Os02g05630	protein|protein phosphatase 2C, putative, expressed	Os02t0149800-01
Os02g06700	protein|ribosomal protein, putative, expressed	Os02t0162500-01
Os02g07260	protein|phosphoglycerate kinase protein, putative, expressed	Os02t0169300-01
Os02g07720	protein|cytidylyltransferase domain containing protein, expressed	Os02t0173500-01
Os02g07790	protein|serine/threonine-protein kinase HT1, putative, expressed	Os02t0174200-01
Os02g07870	protein|ATP synthase, putative, expressed	Os02t0175400-01
Os02g08300	protein|RAD23 DNA repair protein, putative, expressed	Os02t0179300-01
Os02g08480	protein|ubiquitin fusion degradation protein, putative, expressed	Os04t0577000-02
Os02g09220	protein|cytochrome P450, putative, expressed	Os02t0184900-01
Os02g09250	protein|cytochrome P450 71D10, putative, expressed	Os02t0185300-01
Os02g09460	protein|GA16396-PA, putative, expressed	Os02t0187500-01
Os02g09930	protein|CSLA1 - cellulose synthase-like family A; mannan synthase, expressed	Os02t0192500-01
Os02g10290	protein|copper-transporting ATPase, putative, expressed	Os02t0196600-01
Os02g10310	protein|fumarylacetoacetase, putative, expressed	Os02t0196800-01
Os02g10510	protein|Ubiquitin family domain containing protein, expressed	Os02t0198600-01
Os02g10640	protein|26S protease regulatory subunit, putative, expressed	Os02t0199900-03
Os02g10810	protein|protein of unknown function domain containing protein, expressed	Os02t0202500-01
Os02g11040	protein|expressed protein	Os02t0205200-01
Os02g11050	protein|26S protease regulatory subunit, putative, expressed	Os02t0205300-02
Os02g12480	protein|expressed protein	Os02t0216300-01
Os02g12650	protein|puromycin-sensitive aminopeptidase, putative, expressed	Os02t0218200-01
Os02g12800	protein|elongation factor 1-gamma, putative, expressed	Os02t0220500-01
Os02g13360	protein|expressed protein	Os02t0227000-01
Os02g13530	protein|40S ribosomal protein S24, putative, expressed	Os02t0229000-01
Os02g13560	protein|transporter family protein, putative, expressed	Os02t0229400-02
Os02g13840	protein|citrate synthase, putative, expressed	Os02t0232400-01
Os02g14760	protein|CID11, putative, expressed	Os02t0244600-01
Os02g14770	protein|phosphoenolpyruvate carboxylase, putative, expressed	Os02t0244700-02
Os02g14780	protein|splicing factor 3 subunit 1, putative, expressed	Os02t0245000-02
Os02g15250	protein|late embryogenesis abundant domain-containing protein, putative, expressed	Os02t0250600-01
Os02g15740	protein|expressed protein	Os02t0257200-01
Os02g16880	protein|protein of unknown function DUF502 domain containing protein, expressed	Os02t0269000-01
Os02g17240	protein|ATROPGEF7/ROPGEF7, putative, expressed	Os02t0272300-01
Os02g17390	protein|3-hydroxyacyl-CoA dehydrogenase, putative, expressed	Os02t0274100-01
Os02g17500	protein|transporter family protein, putative, expressed	Os02t0274900-03
Os02g18320	protein|BRASSINOSTEROID INSENSITIVE 1-associated receptor kinase 1 precursor, putative, expressed	Os02t0283800-01
Os02g18380	protein|60S ribosomal protein L27-3, putative, expressed	Os02t0284600-01
Os02g18410	protein|salt stress root protein RS1, putative, expressed	Os02t0285300-01
Os02g18830	protein|ribosome biogenesis protein NEP1, putative, expressed	Os02t0290400-01
Os02g19820	protein|nodulin MtN3 family protein, putative, expressed	Os02t0301100-01
Os02g20850	protein|ras-related protein, putative, expressed	Os02t0312600-01
Os02g20970	protein|C2 domain containing protein, putative, expressed	Os02t0313700-01
Os02g21660	protein|L1P family of ribosomal proteins domain containing protein, expressed	Os02t0321900-02
Os02g21970	protein|26S protease regulatory subunit 6B, putative, expressed	Os02t0325100-02
Os02g22130	protein|expressed protein	Os02t0327000-02
Os02g22780	protein|T-complex protein, putative, expressed	Os02t0332200-01
Os02g26440	protein|prefoldin subunit, putative, expressed	Os02t0462900-01
Os02g28980	protein|peptidyl-prolyl isomerase, putative, expressed	Os02t0491400-01
Os02g30050	protein|ribosomal protein L29, putative, expressed	Os04t0376000-01
Os02g30180	protein|ZOS2-07 - C2H2 zinc finger protein, expressed	Os02t0504500-01
Os02g30910	protein|nodulin MtN3 family protein, putative, expressed	Os02t0513100-01
Os02g32030	protein|elongation factor, putative, expressed	Os02t0519900-01
Os02g32350	protein|TUDOR protein with multiple SNc domains, putative, expressed	Os02t0523500-01
Os02g32860	protein|poly synthetase 3, putative, expressed	Os02t0530600-01
Os02g33750	protein|transposon protein, putative, unclassified, expressed	Os04t0421700-01
Os02g34690	protein|transmembrane 9 superfamily member, putative, expressed	Os02t0552000-02
Os02g35060	protein|RNA methyltransferase protein, putative, expressed	Os02t0556400-01
Os02g35950	protein|RNA recognition motif containing protein, putative, expressed	Os02t0567900-01
Os02g36710	protein|SET, putative, expressed	Os02t0576700-01
Os02g36974	protein|14-3-3 protein, putative, expressed	Os02t0580300-03
Os02g37862	protein|60S ribosomal protein L6, putative, expressed	Os02t0591700-01
Os02g38050	protein|joka2, putative, expressed	Os02t0593700-04
Os02g38840	protein|glucose-6-phosphate 1-dehydrogenase, cytoplasmic isoform, putative, expressed	Os02t0600400-01
Os02g38920	protein|glyceraldehyde-3-phosphate dehydrogenase, putative, expressed	Os02t0601300-01
Os02g39720	protein|splicing factor, arginine/serine-rich 7, putative, expressed	Os02t0610600-01
Os02g39890	protein|RNA recognition motif containing protein, putative, expressed	Os02t0612300-01
Os02g40000	protein|trafficking protein particle complex subunit, putative, expressed	Os02t0613600-01
Os02g40880	protein|ribosomal protein L14, putative, expressed	Os04t0515300-02
Os02g41650	protein|phenylalanine ammonia-lyase, putative, expressed	Os02t0626400-03
Os02g42860	protein|DEAD-box ATP-dependent RNA helicase, putative, expressed	Os02t0641800-01
Os02g43020	protein|heat shock protein STI, putative, expressed	Os02t0644100-01
Os02g43760	protein|ubiquitin carboxyl-terminal hydrolase, family 1, putative, expressed	Os02t0654500-01
Os02g44500	protein|glutathione peroxidase, putative, expressed	Os02t0664000-01
Os02g44520	protein|OsSub19 - Putative Subtilisin homologue, expressed	Os02t0664300-02
Os02g44654	protein|cytochrome P450, putative, expressed	Os02t0666500-01
Os02g44870	protein|dehydrin, putative, expressed	Os02t0669100-01
Os02g44930	protein|HMG1/2, putative, expressed	Os02t0670400-01
Os02g44980	protein|transmembrane amino acid transporter protein, putative, expressed	Os02t0670900-05
Os02g45650	protein|peptidase, putative, expressed	Os02t0680400-01
Os02g46130	protein|tRNA synthetases class II domain containing protein, expressed	Os02t0686400-02
Os02g46520	protein|hydrolase, putative, expressed	Os02t0690800-02
Os02g46962	protein|VHS and GAT domain containing protein, expressed	Os02t0697300-01
Os02g47010	protein|secretory carrier-associated membrane protein, putative, expressed	Os02t0697800-01
Os02g47110	protein|ADP-ribosylation factor, putative, expressed	Os02t0699300-01
Os02g47600	protein|soluble inorganic pyrophosphatase, putative, expressed	Os02t0704900-02
Os02g47970	protein|calpain, putative, expressed	Os02t0709400-02
Os02g48480	protein|expressed protein	Os02t0715400-00
Os02g48560	protein|fatty acid desaturase, putative, expressed	Os02t0716500-01
Os02g48620	protein|tetratricopeptide repeat, putative, expressed	Os02t0717400-01
Os02g49090	protein|WD domain, G-beta repeat domain containing protein, expressed	Os02t0722800-01
Os02g49760	protein|potassium transporter, putative, expressed	Os02t0730300-02
Os02g49980	protein|ADP-ribosylation factor, putative, expressed	Os02t0732500-01
Os02g50799	protein|nuclear-pore anchor, putative, expressed	Os02t0741500-01
Os02g50860	protein|ras-related protein, putative, expressed	Os02t0742200-02
Os02g50960	protein|auxin efflux carrier component, putative, expressed	Os02t0743400-01
Os02g51500	protein|membrane-anchored ubiquitin-fold protein, putative, expressed	Os02t0750600-01
Os02g51750	protein|annexin, putative, expressed	Os02t0753800-01
Os02g52290	protein|peptidyl-prolyl cis-trans isomerase, FKBP-type, putative, expressed	Os02t0760300-01
Os02g52430	protein|regulator of ribonuclease, putative, expressed	Os02t0761900-02
Os02g52720	protein|peroxisomal multifunctional enzyme type 2, putative, expressed	Os06t0211300-01
Os02g54140	protein|hsp20/alpha crystallin family protein, putative, expressed	Os02t0782500-01
Os02g54580	protein|serine esterase family protein, putative, expressed	Os02t0787100-01
Os02g54700	protein|RNA recognition motif containing protein, putative, expressed	Os02t0788400-01
Os02g54730	protein|transmembrane amino acid transporter protein, putative, expressed	Os02t0788800-01
Os02g55030	protein|hydrolase, NUDIX family, domain containing protein, expressed	Os02t0793300-01
Os02g55060	protein|cytochrome b5-like Heme/Steroid binding domain containing protein, expressed	Os02t0793700-01
Os02g55180	protein|ubiquitin carboxyl-terminal hydrolase domain containing protein, expressed	Os02t0795000-01
Os02g55890	protein|inorganic H+ pyrophosphatase, putative, expressed	Os02t0802500-01
Os02g55970	protein|ANTH, putative, expressed	Os02t0803300-01
Os02g56000	protein|26S protease regulatory subunit 6A, putative, expressed	Os02t0803700-01
Os02g56130	protein|PCNA - Putative DNA replicative polymerase clamp, expressed	Os02t0805200-01
Os02g56840	protein|OsFBX70 - F-box domain containing protein, expressed	Os02t0813350-01
Os02g57040	protein|dehydrogenase, putative, expressed	Os02t0815500-01
Os02g57150	protein|tubulin-specific chaperone A, putative, expressed	Os02t0816500-01
Os02g57240	protein|oxidoreductase, aldo/keto reductase family protein, putative, expressed	Os02t0817500-02
Os02g57540	protein|60S ribosomal protein L28-1, putative, expressed	Os02t0821200-01
Os02g57590	protein|rRNA 2-O-methyltransferase fibrillarin 2, putative, expressed	Os02t0821800-01
Os02g57630	protein|ubiquitin carboxyl-terminal hydrolase, family 1, putative, expressed	Os02t0822200-02
Os02g57840	protein|remorin C-terminal domain containing protein, putative, expressed	Os02t0824500-01
Os02g58020	protein|ABC transporter, ATP-binding protein, putative, expressed	Os02t0826500-02
Os02g58340	protein|oligopeptidase, putative, expressed	Os02t0830100-02
Os02g58490	protein|PINHEAD, putative, expressed	Os02t0831600-01
Os02g58730	protein|ras-related protein, putative, expressed	Os02t0834000-02
Os03g01960	protein|expressed protein	Os03t0110300-02
Os03g02050	protein|LTPL151 - Protease inhibitor/seed storage/LTP family protein precursor, expressed	Os03t0111300-01
Os03g02150	protein|adapitin protein, putative, expressed	Os03t0112101-00
Os03g02380	protein|major facilitator superfamily domain-containing protein 5, putative, expressed	Os03t0114800-02
Os03g02530	protein|OsRhmbd7 - Putative Rhomboid homologue, expressed	Os03t0116400-01
Os03g02540	protein|proteasome subunit, putative, expressed	Os03t0116500-01
Os03g02710	protein|hydroxymethylglutaryl-CoA synthase, putative, expressed	Os03t0118800-01
Os03g03180	protein|uncharacterized Cys-rich domain containing protein, putative, expressed	Os03t0123600-02
Os03g03290	protein|receptor-like protein kinase At3g46290 precursor, putative, expressed	Os03t0124300-02
Os03g03520	protein|expressed protein	Os03t0126900-01
Os03g04080	protein|expressed protein	Os03t0133100-01
Os03g04370	protein|protein-methionine-S-oxide reductase, putative, expressed	Os03t0136500-01
Os03g04410	protein|aconitate hydratase protein, putative, expressed	Os03t0136900-01
Os03g04570	protein|peptide transporter PTR3-A, putative, expressed	Os03t0138700-01
Os03g04660	protein|cytochrome P450 86A1, putative, expressed	Os03t0140200-01
Os03g04680	protein|cytochrome P450, putative, expressed	Os03t0140400-01
Os03g04920	protein|multidrug resistance-associated protein, putative, expressed	Os03t0142800-02
Os03g05300	protein|cyclin-dependent kinases regulatory subunit 1, putative, expressed	Os03t0146300-01
Os03g05730	protein|cell division control protein 48 homolog E, putative, expressed	Os03t0151800-02
Os03g06180	protein|expressed protein	Os03t0157700-02
Os03g06240	protein|YT521-B-like family domain containing protein, expressed	Os03t0158500-01
Os03g06360	protein|late embryogenesis abundant protein D-34, putative, expressed	Os03t0159600-01
Os03g06670	protein|Core histone H2A/H2B/H3/H4 domain containing protein, putative, expressed	Os03t0162200-01
Os03g06980	protein|nucleic acid binding protein, putative, expressed	Os03t0166000-01
Os03g07150	protein|OsPP2Ac-5 - Phosphatase 2A isoform 5 belonging to family 2, expressed	Os03t0167700-01
Os03g07180	protein|embryonic protein DC-8, putative, expressed	Os03t0168100-01
Os03g07480	protein|sucrose transporter, putativ, expressed	Os03t0170900-02
Os03g07660	protein|expressed protein	Os03t0172850-00
Os03g08050	protein|elongation factor Tu, putative, expressed	Os03t0178000-02
Os03g08280	protein|peptidase, T1 family, putative, expressed	Os03t0180400-01
Os03g08360	protein|3-ketoacyl-CoA synthase 10, putative, expressed	Os03t0181500-01
Os03g08450	protein|eukaryotic translation initiation factor 3 subunit K, putative, expressed	Os03t0182700-02
Os03g09020	protein|dehydrogenase, putative, expressed	Os03t0189600-02
Os03g09250	protein|inositol-3-phosphate synthase, putative, expressed	Os03t0192700-01
Os03g10110	protein|cupin domain containing protein, expressed	Os03t0197300-01
Os03g10120	protein|proteasome subunit, putative, expressed	Os03t0197400-02
Os03g10340	protein|40S ribosomal protein S3a, putative, expressed	Os03t0200500-02
Os03g10510	protein|outer mitochondrial membrane porin, putative, expressed	Os03t0202200-01
Os03g10780	protein|flap endonuclease, putative, expressed	Os03t0205400-00
Os03g11060	protein|MFP1 attachment factor 1, putative, expressed	Os03t0209000-01
Os03g11140	protein|pleckstrin homology domain-containing protein-related taxo, putative, expressed	Os03t0209800-01
Os03g11440	protein|protein transport protein Sec61 subunit alpha, putative, expressed	Os09t0347500-01
Os03g11470	protein|DEAD/DEAH box helicase domain containing protein, expressed	Os03t0213400-01
Os03g11570	protein|proteasome subunit, putative, expressed	Os03t0214600-01
Os03g11900	protein|transporter family protein, putative, expressed	Os03t0218400-01
Os03g11910	protein|DnaK family protein, putative, expressed	Os03t0218500-01
Os03g12030	protein|3-ketoacyl-CoA synthase, putative, expressed	Os03t0220100-01
Os03g12230	protein|caleosin related protein, putative, expressed	Os03t0222600-01
Os03g12360	protein|trehalose-6-phosphate synthase, putative, expressed	Os03t0224300-01
Os03g13590	protein|potyvirus VPg interacting protein, putative, expressed	Os03t0239200-01
Os03g13730	protein|translocase of chloroplast 34, putative, expressed	Os03t0240500-02
Os03g13800	protein|ribosomal protein L7Ae, putative, expressed	Os03t0241200-00
Os03g13840	protein|senescence-associated protein, putative, expressed	Os03t0241900-02
Os03g13970	protein|26S proteasome non-ATPase regulatory subunit 4, putative, expressed	Os03t0243300-01
Os03g14250	protein|plant protein of unknown function DUF869 domain containing protein, expressed	Os03t0246500-01
Os03g14450	protein|enolase, putative, expressed	Os03t0248600-02
Os03g14530	protein|S10/S20 domain containing ribosomal protein, putative, expressed	Os03t0249400-01
Os03g14690	protein|vacuolar ATP synthase 98 kDa subunit, putative, expressed	Os03t0251500-01
Os03g14950	protein|PLA IIIA/PLP7, putative, expressed	Os03t0254400-02
Os03g14980	protein|lissencephaly type-1-like homology motif, putative, expressed	Os03t0254700-01
Os03g15590	protein|eukaryotic translation initiation factor, putative, expressed	Os03t0262400-01
Os03g15650	protein|vacuolar sorting protein, putative, expressed	Os03t0262900-02
Os03g15900	protein|SH3 domain containing protein, expressed	Os03t0265700-02
Os03g15960	protein|hsp20/alpha crystallin family protein, putative, expressed	Os03t0266300-03
Os03g16010	protein|BRASSINOSTEROID INSENSITIVE 1-associated receptor kinase 1 precursor, putative, expressed	Os03t0266800-02
Os03g16110	protein|Ser/Thr protein phosphatase family protein, putative, expressed	Os03t0268000-01
Os03g16220	protein|oxidoreductase, short chain dehydrogenase/reductase family domain containing protein, expressed	Os03t0269000-02
Os03g16440	protein|outer membrane protein, OMP85 family, putative, expressed	Os03t0271200-02
Os03g16800	protein|clathrin assembly protein, putative, expressed	Os03t0275500-02
Os03g16860	protein|DnaK family protein, putative, expressed	Os03t0276500-01
Os03g16920	protein|DnaK family protein, putative, expressed	Os03t0277300-01
Os03g16940	protein|glyoxalase family protein, putative, expressed	Os03t0277500-01
Os03g16980	protein|NAD dependent epimerase/dehydratase family domain containing protein, expressed	Os03t0278000-03
Os03g17084	protein|Core histone H2A/H2B/H3/H4 domain containing protein, putative, expressed	Os03t0279000-00
Os03g17100	protein|Core histone H2A/H2B/H3/H4 domain containing protein, putative, expressed	Os03t0279200-01
Os03g17310	protein|calcium-transporting ATPase, endoplasmic reticulum-type, putative, expressed	Os03t0281600-01
Os03g17690	protein|OsAPx1 - Cytosolic Ascorbate Peroxidase encoding gene 1-8, expressed	Os03t0285700-01
Os03g18180	protein|ranBP1 domain containing protein, expressed	Os03t0292800-01
Os03g18220	protein|pyruvate decarboxylase isozyme 2, putative, expressed	Os03t0293500-02
Os03g18310	protein|6PF-2-K/Fru-2,6-P2ASE liver isozyme, putative, expressed	Os03t0294200-01
Os03g18454	protein|gamma-interferon-inducible lysosomal thiol reductase precursor, putative, expressed	Os03t0295800-02
Os03g18510	protein|expressed protein	Os03t0296400-03
Os03g18570	protein|40S ribosomal protein S7, putative, expressed	Os03t0297100-01
Os03g18690	protein|26S protease regulatory subunit 4, putative, expressed	Os03t0298400-01
Os03g18830	protein|programmed cell death protein 2, putative, expressed	Os03t0300200-01
Os03g19270	protein|universal stress protein domain containing protein, putative, expressed	Os03t0305400-01
Os03g20120	protein|glycosyl transferase 8 domain containing protein, putative, expressed	Os03t0316200-01
Os03g20310	protein|transcription factor HBP-1b, putative, expressed	Os03t0318600-01
Os03g20500	protein|OsFBX82 - F-box domain containing protein, expressed	Os03t0321300-01
Os03g20630	protein|histidine triad family protein, putative, expressed	Os03t0322500-01
Os03g20680	protein|late embryogenesis abundant protein 1, putative, expressed	Os03t0322900-00
Os03g21040	protein|stress responsive protein, putative, expressed	Os03t0327600-01
Os03g21270	protein|expressed protein	Os03t0330300-01
Os03g21540	protein|TKL_IRAK_CrRLK1L-1.8 - The CrRLK1L-1 subfamily has homology to the CrRLK1L homolog, expressed	Os03t0333200-01
Os03g21790	protein|cupin domain containing protein, expressed	Os03t0336100-01
Os03g21830	protein|appr-1-p processing enzyme family protein, putative, expressed	Os03t0336500-01
Os03g21940	protein|60S ribosomal protein L19-3, putative, expressed	Os03t0337800-01
Os03g22120	protein|sucrose synthase, putative, expressed	Os03t0340500-01
Os03g22180	protein|60S ribosomal protein L18-3, putative, expressed	Os03t0341100-01
Os03g22340	protein|60S ribosomal protein L22-2, putative, expressed	Os03t0343500-03
Os03g22380	protein|RNA recognition motif containing protein, expressed	Os03t0344100-01
Os03g22730	protein|nucleolar protein NOP5-1, putative, expressed	Os03t0350100-01
Os03g22810	protein|copper/zinc superoxide dismutase, putative, expressed	Os03t0351500-01
Os03g22830	protein|zinc finger, C3HC4 type domain containing protein, expressed	Os03t0351800-01
Os03g22880	protein|nucleolar protein 5A, putative, expressed	Os03t0352300-02
Os03g23020	protein|expressed protein	Os03t0353500-01
Os03g24450	protein|OsPOP8 - Putative Prolyl Oligopeptidase homologue, expressed	Os03t0359000-01
Os03g24600	protein|peptide methionine sulfoxide reductase msrB, putative, expressed	Os03t0360700-01
Os03g24760	protein|terpene synthase, putative, expressed	Os03t0362500-00
Os03g25140	protein|peptidyl-prolyl isomerase PASTICCINO1, putative, expressed	Os03t0367000-02
Os03g25450	protein|h/ACA ribonucleoprotein complex subunit 4, putative, expressed	Os03t0370500-02
Os03g26490	protein|expressed protein	Os03t0381500-01
Os03g26820	protein|LTPL52 - Protease inhibitor/seed storage/LTP family protein precursor, expressed	Os03t0385400-01
Os03g26970	protein|peptidase, T1 family, putative, expressed	Os03t0387100-01
Os03g27260	protein|40S ribosomal protein S6, putative, expressed	Os03t0390000-02
Os03g27800	protein|paramyosin, putative, expressed	Os03t0395300-01
Os03g28160	protein|jacalin-like lectin domain containing protein, expressed	Os03t0399800-01
Os03g28330	protein|sucrose synthase, putative, expressed	Os03t0401300-01
Os03g28960	protein|DNA-directed RNA polymerase subunit, putative, expressed	Os03t0403100-01
Os03g29240	protein|PDI, putative, expressed	Os03t0405900-01
Os03g29340	protein|domain of unknown function domain containing protein, expressed	Os03t0406900-01
Os03g29460	protein|60S ribosomal protein, putative, expressed	Os03t0408300-00
Os03g30300	protein|6-phosphogluconolactonase, putative, expressed	Os03t0416500-02
Os03g30460	protein|vacuolar protein sorting-associated protein 52, putative, expressed	Os03t0417900-01
Os03g31180	protein|diacylglycerol kinase 1, putative, expressed	Os03t0425300-01
Os03g31400	protein|U-box domain-containing protein, putative, expressed	Os03t0427900-01
Os03g31550	protein|aldehyde oxidase, putative, expressed	Os03t0429800-03
Os03g31750	protein|pyruvate, phosphate dikinase, chloroplast precursor, putative, expressed	Os03t0432100-01
Os03g36790	protein|tobamovirus multiplication protein, putative, expressed	Os03t0565600-01
Os03g37490	protein|MATE efflux family protein, putative, expressed	Os03t0571900-01
Os03g37970	protein|ribosomal protein L13, putative, expressed	Os03t0576700-01
Os03g38000	protein|40S ribosomal protein S3-1, putative, expressed	Os03t0577000-01
Os03g38260	protein|60S ribosomal protein L19-3, putative, expressed	Os03t0579300-00
Os03g38970	protein|metal ion binding protein, putative, expressed	Os03t0586700-01
Os03g39760	protein|cytochrome P450, putative, expressed	Os03t0594900-01
Os03g40010	protein|DEK C terminal domain containing protein, expressed	Os03t0596900-02
Os03g40270	protein|alpha-1,4-glucan-protein synthase, putative, expressed	Os03t0599800-01
Os03g40540	protein|cytochrome P450, putative, expressed	Os03t0602300-01
Os03g41438	protein|serpin domain containing protein, putative, expressed	Os03t0610650-01
Os03g42220	protein|T-complex protein, putative, expressed	Os03t0619400-01
Os03g42520	protein|expressed protein	Os03t0623100-01
Os03g42750	protein|roothairless 1, putative, expressed	Os03t0625700-00
Os03g43890	protein|WD domain, G-beta repeat domain containing protein, expressed	Os03t0640100-01
Os03g46610	protein|DEAD-box ATP-dependent RNA helicase, putative, expressed	Os03t0669000-01
Os03g47500	protein|zinc finger, C3HC4 type domain containing protein, expressed	Os03t0678400-01
Os03g48180	protein|peptide transporter PTR2, putative, expressed	Os03t0687000-01
Os03g48300	protein|histidine acid phosphatase, putative, expressed	Os03t0689100-02
Os03g48310	protein|plasma membrane ATPase, putative, expressed	Os03t0689300-01
Os03g48940	protein|chloride channel protein CLC-d, putative, expressed	Os03t0695700-01
Os03g48950	protein|expressed protein	Os03t0696000-01
Os03g49190	protein|oleosin, putative, expressed	Os03t0699000-01
Os03g49900	protein|zinc finger, C3HC4 type domain containing protein, expressed	Os03t0706900-01
Os03g50130	protein|microsomal glutathione S-transferase 3, putative, expressed	Os03t0709000-01
Os03g50290	protein|14-3-3 protein, putative, expressed	Os03t0710800-01
Os03g50300	protein|CASP, putative, expressed	Os03t0710900-00
Os03g50440	protein|ubiquitin-conjugating enzyme, putative, expressed	Os03t0712300-01
Os03g50450	protein|inactive receptor kinase At2g26730 precursor, putative, expressed	Os03t0712400-01
Os03g50480	protein|phosphoglucomutase, putative, expressed	Os03t0712700-01
Os03g50810	protein|receptor protein kinase TMK1 precursor, putative, expressed	Os03t0717000-02
Os03g50885	protein|actin, putative, expressed	Os03t0718100-01
Os03g51010	protein|hydrolase, alpha/beta fold family domain containing protein, expressed	Os03t0719400-01
Os03g51030	protein|phytochrome A, putative, expressed	Os03t0719800-01
Os03g52490	protein|nucleic acid binding protein, putative, expressed	Os03t0735300-02
Os03g52670	protein|GRAM domain containing protein, expressed	Os03t0736700-03
Os03g52860	protein|lipoxygenase, putative, expressed	Os03t0738600-01
Os03g53190	protein|Core histone H2A/H2B/H3/H4 domain containing protein, putative, expressed	Os03t0743400-01
Os03g53400	protein|transmembrane BAX inhibitor motif-containing protein, putative, expressed	Os03t0745600-01
Os03g53610	protein|late embryogenesis abundant protein D-34, putative, expressed	Os03t0747400-00
Os03g54050	protein|anther-specific proline-rich protein APG precursor, putative, expressed	Os03t0751600-02
Os03g54790	protein|ABC transporter, ATP-binding protein, putative, expressed	Os03t0755100-01
Os03g54890	protein|ribosomal protein L13, putative, expressed	Os03t0756000-01
Os03g55150	protein|eukaryotic translation initiation factor 5A, putative, expressed	Os03t0758800-01
Os03g56250	protein|LRR receptor-like protein kinase, putative, expressed	Os03t0773300-02
Os03g56270	protein|receptor protein kinase CLAVATA1 precursor, putative, expressed	Os03t0773700-01
Os03g56460	protein|glucose-6-phosphate isomerase, putative, expressed	Os03t0776000-01
Os03g56790	protein|actin-depolymerizing factor, putative, expressed	Os03t0780400-01
Os03g56800	protein|CBS domain containing membrane protein, putative, expressed	Os03t0780500-02
Os03g57340	protein|chaperone protein dnaJ, putative, expressed	Os03t0787300-01
Os03g57690	protein|aldehyde oxidase, putative, expressed	Os03t0790900-04
Os03g57960	protein|cupin domain containing protein, expressed	Os03t0793700-01
Os03g58150	protein|transmembrane BAX inhibitor motif-containing protein, putative, expressed	Os03t0795800-01
Os03g58204	protein|ribosomal protein L4, putative, expressed	Os03t0796501-00
Os03g58700	protein|vacuolar protein sorting-associated protein 35, putative, expressed	Os03t0801600-02
Os03g59290	protein|C-methyltransferase, putative, expressed	Os03t0807600-00
Os03g59310	protein|ribosomal protein, putative, expressed	Os03t0807800-01
Os03g59590	protein|ATP/GTP/Ca++ binding protein, putative, expressed	Os03t0810600-01
Os03g60400	protein|40S ribosomal protein S23, putative, expressed	Os03t0818400-02
Os03g60509	protein|expressed protein	Os03t0819600-02
Os03g60620	protein|DnaK family protein, putative, expressed	Os03t0821100-01
Os03g60850	protein|peptide transporter PTR2, putative, expressed	Os03t0823500-02
Os03g61010	protein|protein kinase family protein, putative, expressed	Os03t0825300-01
Os03g61760	protein|OsSPL6 - SBP-box gene family member, expressed	Os03t0833300-04
Os03g61930	protein|ACBP4, putative, expressed	Os03t0835600-01
Os03g61990	protein|glycine-rich RNA-binding protein 7, putative, expressed	Os03t0836200-03
Os03g62090	protein|CESA5 - cellulose synthase, expressed	Os03t0837100-02
Os03g62590	protein|oxidoreductase, short chain dehydrogenase/reductase family domain containing protein, expressed	Os03t0842900-01
Os03g62620	protein|late embryogenesis abundant protein, putative, expressed	Os03t0843300-02
Os03g63400	protein|transcription factor BTF3, putative, expressed	Os03t0851000-02
Os03g63430	protein|proteasome subunit, putative, expressed	Os03t0851300-03
Os03g64110	protein|WD domain, G-beta repeat domain containing protein, expressed	Os03t0858400-01
Os04g01250	protein|amidase family protein, putative, expressed	Os04t0102700-01
Os04g01300	protein|OsRhmbd10 - Putative Rhomboid homologue, expressed	Os04t0103300-03
Os04g01740	protein|heat shock protein, putative, expressed	Os04t0107900-02
Os04g02820	protein|elongation factor, putative, expressed	Os04t0118400-01
Os04g02890	protein|expressed protein	Os04t0119300-00
Os04g04020	protein|protein transport protein Sec24-like, putative, expressed	Os04t0129500-03
Os04g16450	protein|aquaporin protein, putative, expressed	Os04t0233400-01
Os04g17100	protein|heavy metal-associated domain containing protein, expressed	Os04t0244800-01
Os04g21320	protein|membrane associated DUF588 domain containing protein, putative, expressed	Os04t0281900-01
Os04g28100	protein|spotted leaf 11, putative, expressed	Os04t0348400-01
Os04g28180	protein|ribosomal protein, putative, expressed	Os04t0349500-01
Os04g28250	protein|cysteine proteinase inhibitor precursor, putative, expressed	Os04t0350100-01
Os04g28420	protein|peptidyl-prolyl isomerase, putative, expressed	Os04t0352400-01
Os04g30780	protein|eukaryotic translation initiation factor 3 subunit H, putative, expressed	Os04t0376500-02
Os04g30910	protein|SAM domain family protein, expressed	Os04t0378200-01
Os04g31700	protein|methylisocitrate lyase 2, putative, expressed	Os04t0386600-02
Os04g31710	protein|expressed protein	Os04t0386700-01
Os04g32030	protein|heavy metal-associated domain containing protein, expressed	Os04t0390100-01
Os04g32070	protein|dehydrogenase/reductase, putative, expressed	Os04t0390700-01
Os04g32080	protein|11-beta-hydroxysteroid dehydrogenase, putative, expressed	Os04t0390800-01
Os04g32270	protein|membrane-anchored ubiquitin-fold protein, putative, expressed	Os04t0393300-03
Os04g32650	protein|tRNA synthetase class II core domain containing protein, expressed	Os04t0398300-01
Os04g32950	protein|calreticulin precursor protein, putative, expressed	Os04t0402100-01
Os04g33780	protein|OTU-like cysteine protease family protein, putative, expressed	Os04t0414100-02
Os04g34370	protein|serine/threonine-protein kinase receptor precursor, putative, expressed	Os04t0420900-02
Os04g35090	protein|40S ribosomal protein S10, putative, expressed	Os04t0430100-01
Os04g35240	protein|CAMK_CAMK_like.25 - CAMK includes calcium/calmodulin depedent protein kinases, expressed	Os04t0432000-02
Os04g35490	protein|expressed protein	Os04t0434400-01
Os04g36050	protein|cleft lip and palate transmembrane protein 1, putative, expressed	Os04t0441900-03
Os04g37690	protein|RNA recognition motif containing protein, putative, expressed	Os04t0449900-01
Os04g37904	protein|protein phosphatase 2C, putative, expressed	Os04t0452000-01
Os04g38480	protein|BRASSINOSTEROID INSENSITIVE 1-associated receptor kinase 1 precursor, putative, expressed	Os04t0457800-02
Os04g38570	protein|multidrug resistance protein, putative, expressed	Os04t0459000-01
Os04g38850	protein|expressed protein	Os04t0462300-01
Os04g39150	protein|pathogenesis-related Bet v I family protein, putative, expressed	Os04t0465600-01
Os04g39320	protein|expressed protein	Os04t0468600-01
Os04g40540	protein|protein-L-isoaspartate O-methyltransferase, putative, expressed	Os04t0481400-02
Os04g40630	protein|BTBZ4 - Bric-a-Brac, Tramtrack, Broad Complex BTB domain with TAZ zinc finger and Calmodulin-binding domains, expressed	Os04t0482300-01
Os04g40840	protein|elongator complex protein 3, putative, expressed	Os04t0484900-01
Os04g40850	protein|26S proteasome non-ATPase regulatory subunit 6, putative, expressed	Os04t0485000-01
Os04g40950	protein|glyceraldehyde-3-phosphate dehydrogenase, putative, expressed	Os04t0486600-01
Os04g41030	protein|inactive receptor kinase At1g27190 precursor, putative, expressed	Os04t0487200-01
Os04g41470	protein|expressed protein	Os04t0492100-01
Os04g41500	protein|expressed protein	Os04t0492400-02
Os04g41980	protein|ATOZI1, putative, expressed	Os04t0497300-00
Os04g42270	protein|60S ribosomal protein L23A, putative, expressed	Os04t0501000-00
Os04g42930	protein|OsGrx_C2.2 - glutaredoxin subgroup I, expressed	Os04t0508300-01
Os04g43170	protein|caleosin related protein, putative, expressed	Os04t0510900-01
Os04g43760	protein|phenylalanine ammonia-lyase, putative, expressed	Os04t0518100-01
Os04g43800	protein|phenylalanine ammonia-lyase, putative, expressed	Os04t0518400-01
Os04g44910	protein|receptor like protein kinase, putative, expressed	Os04t0531500-01
Os04g45070	protein|remorin, putative, expressed	Os04t0533300-01
Os04g46200	protein|oleosin, putative, expressed	Os04t0546500-02
Os04g46320	protein|inactive receptor kinase At2g26730 precursor, putative, expressed	Os04t0548400-01
Os04g46620	protein|T-complex protein, putative, expressed	Os04t0551800-01
Os04g46910	protein|actin-depolymerizing factor, putative, expressed	Os03t0820600-01
Os04g46960	protein|glutathione peroxidase domain containing protein, expressed	Os04t0556300-01
Os04g47220	protein|aquaporin protein, putative, expressed	Os04t0559700-01
Os04g47690	protein|HMG1/2, putative, expressed	Os04t0564600-02
Os04g48010	protein|WD-40 repeat family protein, putative, expressed	Os04t0568400-01
Os04g48290	protein|MATE efflux family protein, putative, expressed	Os04t0571600-01
Os04g48490	protein|fasciclin-like arabinogalactan protein, putative, expressed	Os04t0574200-01
Os04g48760	protein|leucine-rich repeat family protein, putative, expressed	Os04t0576900-01
Os04g49980	protein|late embryogenesis abundant group 1, putative, expressed	Os04t0589800-01
Os04g50204	protein|protein transport protein-related, putative, expressed	Os04t0592400-01
Os04g50864	protein|expressed protein	Os04t0596400-01
Os04g50890	protein|secretory carrier-associated membrane protein, putative, expressed	Os04t0597000-02
Os04g50990	protein|L11 domain containing ribosomal protein, putative, expressed	Os04t0598200-00
Os04g51610	protein|calcium-transporting ATPase, plasma membrane-type, putative, expressed	Os04t0605500-03
Os04g51630	protein|60S ribosomal protein L7, putative, expressed	Os04t0605900-01
Os04g52110	protein|late embryogenesis abundant protein, group 3, putative, expressed	Os04t0610600-01
Os04g52361	protein|ribosomal protein S17, putative, expressed	Os07t0565100-00
Os04g52840	protein|tyrosine protein kinase domain containing protein, putative, expressed	Os04t0619400-01
Os04g53620	protein|ubiquitin family protein, putative, expressed	Os04t0628100-02
Os04g53740	protein|thioredoxin, putative, expressed	Os04t0629500-02
Os04g54870	protein|RNA recognition motif containing protein, putative, expressed	Os04t0641400-03
Os04g54930	protein|ABC transporter, ATP-binding protein, putative, expressed	Os04t0642000-01
Os04g55040	protein|vacuolar ATP synthase subunit D 1, putative, expressed	Os04t0643100-02
Os04g55290	protein|G10 protein, putative, expressed	Os01t0857700-01
Os04g55570	protein|plant protein of unknown function DUF869 domain containing protein, expressed	Os04t0649200-01
Os04g55620	protein|receptor kinase, putative, expressed	Os04t0649700-05
Os04g56160	protein|plasma membrane ATPase, putative, expressed	Os04t0656100-01
Os04g56520	protein|alpha-1,4-glucan-protein synthase, putative, expressed	Os04t0660400-03
Os04g56580	protein|inositol 1,3,4,5,6-pentakisphosphate 2-kinase, putative, expressed	Os04t0661200-01
Os04g56646	protein|MEE34, putative, expressed	Os04t0661900-02
Os04g56740	protein|IQ calmodulin-binding motif family protein, putative, expressed	Os04t0663100-01
Os04g57220	protein|ubiquitin-conjugating enzyme, putative, expressed	Os04t0667800-01
Os04g57410	protein|methylthioribose kinase, putative, expressed	Os04t0669900-00
Os04g57420	protein|reticulon domain containing protein, putative, expressed	Os04t0670000-01
Os04g57520	protein|UBX domain-containing protein, putative, expressed	Os04t0670800-01
Os04g58090	protein|harpin-induced protein 1 domain containing protein, expressed	Os04t0677300-01
Os04g58110	protein|pyruvate kinase, putative, expressed	Os04t0677500-02
Os04g58240	protein|expressed protein	Os04t0679100-01
Os04g58280	protein|stem-specific protein TSJT1, putative, expressed	Os04t0679400-04
Os04g58504	protein|choline transporter-related, putative, expressed	Os04t0681600-01
Os04g58564	protein|GA18008-PA, putative, expressed	Os04t0682050-01
Os04g58720	protein|anthranilate phosphoribosyltransferase, putative, expressed	Os04t0683800-01
Os04g59010	protein|F-box domain containing protein, expressed	Os04t0686700-01
Os05g01050	protein|DNA-binding protein-related, putative, expressed	Os05t0100800-01
Os05g01230	protein|zinc finger, C3HC4 type domain containing protein, expressed	Os05t0102600-01
Os05g01820	protein|cytochrome b5-like Heme/Steroid binding domain containing protein, expressed	Os05t0108800-01
Os05g02130	protein|ankyrin repeat domain-containing protein 28, putative, expressed	Os05t0112000-05
Os05g02220	protein|ACT domain containing protein, expressed	Os05t0113000-02
Os05g02240	protein|ATCHX20, putative, expressed	Os05t0113300-01
Os05g02530	protein|glutathione S-transferase, N-terminal domain containing protein, expressed	Os05t0116100-01
Os05g02880	protein|splicing factor, arginine/serine-rich 7, putative, expressed	Os05t0120100-02
Os05g03780	protein|cation efflux family protein, putative, expressed	Os05t0128400-01
Os05g04150	protein|expressed protein	Os05t0131900-01
Os05g04520	protein|protein kinase, putative, expressed	Os05t0135800-01
Os05g04870	protein|oxidoreductase, short chain dehydrogenase/reductase family protein, putative, expressed	Os05t0140800-01
Os05g05470	protein|T-complex protein, putative, expressed	Os05t0147400-02
Os05g05830	protein|bifunctional protein folD, putative, expressed	Os05t0150800-01
Os05g05940	protein|stress-related protein, putative, expressed	Os05t0151300-01
Os05g05950	protein|TOC159, putative, expressed	Os05t0151400-03
Os05g06310	protein|60S ribosomal protein L18-3, putative, expressed	Os05t0155100-01
Os05g06500	protein|universal stress protein domain containing protein, putative, expressed	Os05t0157200-01
Os05g06770	protein|40S ribosomal protein S27a, putative, expressed	Os05t0160200-01
Os05g07040	protein|PHD finger protein, putative, expressed	Os05t0163100-02
Os05g07220	protein|kelch repeat-containing protein, putative, expressed	Os05t0164900-01
Os05g07420	protein|S-domain receptor-like protein kinase, putative, expressed	Os05t0166300-01
Os05g07680	protein|KIP1, putative, expressed	Os05t0168800-03
Os05g07690	protein|thioredoxin, putative, expressed	Os05t0169000-01
Os05g07700	protein|ribosomal protein, putative, expressed	Os05t0169100-01
Os05g07980	protein|DUF630/DUF632 domains containing protein, putative, expressed	Os05t0172300-01
Os05g08370	protein|CESA1 - cellulose synthase, expressed	Os05t0176100-05
Os05g08640	protein|transferase family protein, putative, expressed	Os05t0179300-01
Os05g08960	protein|ubiquitin-conjugating enzyme, putative, expressed	Os05t0182500-01
Os05g09490	protein|peptidase, T1 family, putative, expressed	Os05t0187000-02
Os05g11140	protein|CK1_CaseinKinase_1a.5 - CK1 includes the casein kinase 1 kinases, expressed	Os05t0200500-02
Os05g11550	protein|serine/threonine protein phosphatase 5, putative, expressed	Os05t0204900-02
Os05g11750	protein|protein kinase, putative, expressed	Os05t0207700-02
Os05g11850	protein|glycosyl hydrolase family 47 domain contain protein, expressed	Os05t0209100-01
Os05g12260	protein|CAPIP1, putative, expressed	Os05t0213500-01
Os05g15140	protein|expressed protein	Os01t0235350-00
Os05g15520	protein|DNA-binding protein-related, putative, expressed	Os05t0244600-01
Os05g16660	protein|WD domain, G-beta repeat domain containing protein, expressed	Os05t0256000-01
Os05g19370	protein|60S ribosomal protein L15, putative, expressed	Os05t0274900-00
Os05g19970	protein|ZOS5-06 - C2H2 zinc finger protein, expressed	Os05t0279400-02
Os05g22970	protein|glyoxalase family protein, putative, expressed	Os05t0295800-01
Os05g23600	protein|dolichyl-diphosphooligosaccharide--protein glycosyltransferase 67 kDasubunit precursor, putative, expressed	Os04t0693000-02
Os05g24020	protein|emp24/gp25L/p24 family protein, putative, expressed	Os05t0306000-01
Os05g24601	protein|coatomer subunit delta, putative, expressed	Os05t0311000-01
Os05g24970	protein|LSM domain containing protein, expressed	Os05t0314100-02
Os05g25310	protein|acyl-CoA synthetase protein, putative, expressed	Os05t0317200-01
Os05g25450	protein|TKL_IRAK_CrRLK1L-1.3 - The CrRLK1L-1 subfamily has homology to the CrRLK1L homolog, expressed	Os05t0318700-01
Os05g25640	protein|cytochrome P450, putative, expressed	Os05t0320700-02
Os05g27340	protein|expressed protein	Os05t0339200-01
Os05g27940	protein|40S ribosomal protein S7, putative, expressed	Os05t0346300-01
Os05g28210	protein|small hydrophilic plant seed protein, putative, expressed	Os05t0349800-01
Os05g28290	protein|ranBP1 domain containing protein, expressed	Os05t0350600-01
Os05g30410	protein|PHF5-like protein domain containing protein, expressed	Os05t0367000-01
Os05g30490	protein|harpin-induced protein 1 domain containing protein, expressed	Os05t0367900-01
Os05g30750	protein|anthranilate phosphoribosyltransferase, putative, expressed	Os05t0370600-01
Os05g31000	protein|nascent polypeptide-associated complex subunit alpha, putative, expressed	Os05t0373700-01
Os05g31020	protein|eukaryotic peptide chain release factor subunit 1-1, putative, expressed	Os05t0373900-01
Os05g31770	protein|tetratricopeptide repeat containing protein, putative, expressed	Os05t0383000-02
Os05g32110	protein|COBRA, putative, expressed	Os05t0386800-03
Os05g32760	protein|BZIP protein, putative, expressed	Os05t0394200-01
Os05g33360	protein|transmembrane BAX inhibitor motif-containing protein, putative, expressed	Os05t0402300-02
Os05g33380	protein|fructose-bisphospate aldolase isozyme, putative, expressed	Os05t0402700-01
Os05g34270	protein|inactive receptor kinase At1g27190 precursor, putative, expressed	Os05t0414700-01
Os05g34540	protein|rab GDP dissociation inhibitor alpha, putative, expressed	Os05t0418000-01
Os05g35460	protein|patellin protein, putative, expressed	Os05t0429400-01
Os05g35740	protein|subtilisin N-terminal Region family protein, expressed	Os05t0432700-01
Os05g36290	protein|actin, putative, expressed	Os05t0438800-01
Os05g37080	protein|No apical meristem protein, putative, expressed	Os05t0442700-01
Os05g37330	protein|60S acidic ribosomal protein, putative, expressed	Os05t0445500-01
Os05g37390	protein|G10 protein, putative, expressed	Os05t0446300-01
Os05g38150	protein|amino acid kinase, putative, expressed	Os05t0455500-01
Os05g38520	protein|60S ribosomal protein L36-2, putative, expressed	Os05t0459900-01
Os05g38530	protein|DnaK family protein, putative, expressed	Os05t0460000-01
Os05g38640	protein|Core histone H2A/H2B/H3/H4 domain containing protein, putative, expressed	Os05t0461400-02
Os05g38810	protein|PWWP domain containing protein, expressed	Os05t0463600-02
Os05g39250	protein|phosphatidylethanolamine-binding protein, putative, expressed	Os05t0468800-01
Os05g39320	protein|thiamine pyrophosphate enzyme, C-terminal TPP binding domain containing protein, expressed	Os05t0469800-00
Os05g39670	protein|prenylated rab acceptor, putative, expressed	Os05t0474400-01
Os05g39690	protein|oxidoreductase, aldo/keto reductase family protein, putative, expressed	Os05t0474600-03
Os05g40420	protein|2,3-bisphosphoglycerate-independent phosphoglycerate mutase, putative, expressed	Os05t0482700-01
Os05g40820	protein|ribosomal protein L24, putative, expressed	Os05t0486700-01
Os05g41210	protein|OsCam2 - Calmodulin, expressed	Os05t0491100-02
Os05g41440	protein|cytochrome P450, putative, expressed	Os05t0494000-01
Os05g41480	protein|domain of unknown function, DUF250 domain containing protein, expressed	Os05t0494500-02
Os05g42330	protein|secretory carrier-associated membrane protein, putative, expressed	Os05t0503000-01
Os05g43670	protein|IQ calmodulin-binding motif family protein, putative, expressed	Os05t0512400-01
Os05g43820	protein|ras-related protein, putative, expressed	Os05t0513800-01
Os05g43840	protein|CAMK_KIN1/SNF1/Nim1_like.25 - CAMK includes calcium/calmodulin depedent protein kinases, expressed	Os05t0514200-01
Os05g44310	protein|vesicle-fusing ATPase, putative, expressed	Os05t0519400-02
Os05g44320	protein|WD domain, G-beta repeat domain containing protein, expressed	Os05t0519500-01
Os05g44340	protein|heat shock protein 101, putative, expressed	Os05t0519700-02
Os05g44360	protein|oligosaccharyl transferase, putative, expressed	Os05t0519900-03
Os05g44922	protein|6-phosphofructokinase, putative, expressed	Os05t0524400-02
Os05g45280	protein|protein of unknown function DUF502 domain containing protein, expressed	Os05t0529000-01
Os05g45320	protein|ubiquitin domain-containing protein 1, putative, expressed	Os05t0529400-02
Os05g45420	protein|CAMK_KIN1/SNF1/Nim1_like_AMPKh.3 - CAMK includes calcium/calmodulin depedent protein kinases, expressed	Os05t0530500-02
Os05g45660	protein|plasminogen activator inhibitor 1 RNA-binding protein, putative, expressed	Os05t0533100-01
Os05g45880	protein|phosphotransferase, putative, expressed	Os05t0535400-00
Os05g46230	protein|NAP domain containing protein, putative, expressed	Os05t0539700-01
Os05g46430	protein|60S ribosomal protein L28-1, putative, expressed	Os05t0541900-01
Os05g46460	protein|hydrolase, alpha/beta fold family domain containing protein, expressed	Os05t0542200-03
Os05g46480	protein|late embryogenesis abundant protein, group 3, putative, expressed	Os05t0542500-02
Os05g46560	protein|RAN GTPase-activating protein 1, putative, expressed	Os05t0543200-01
Os05g46620	protein|chaperone protein dnaJ 10, putative, expressed	Os05t0543700-02
Os05g47470	protein|VIP1 protein, putative, expressed	Os05t0548100-02
Os05g48020	protein|SNARE domain containing protein, putative, expressed	Os05t0553700-01
Os05g48240	protein|dynamin family protein, putative, expressed	Os05t0556100-01
Os05g48340	protein|proteasome-related, putative, expressed	Os05t0557200-02
Os05g48650	protein|transcription factor HBP-1b, putative, expressed	Os05t0560200-00
Os05g48810	protein|dnaJ domain containing protein, expressed	Os05t0562300-01
Os05g49150	protein|eukaryotic translation initiation factor 3 subunit D, putative, expressed	Os05t0566500-02
Os05g49180	protein|protein of unknown function DUF1296 domain containing protein, expressed	Os05t0566900-02
Os05g49200	protein|aspartic proteinase oryzasin-1 precursor, putative, expressed	Os05t0567100-02
Os05g49440	protein|DUF1264 domain containing protein, putative, expressed	Os05t0569500-01
Os05g49890	protein|ras-related protein, putative, expressed	Os05t0574500-01
Os05g50110	protein|oleosin, putative, expressed	Os05t0576700-01
Os05g50710	protein|late embryogenesis abundant protein, putative, expressed	Os05t0584200-02
Os05g50970	protein|protein phosphatase 2C, putative, expressed	Os05t0587100-01
Os05g51180	protein|hyaluronan/mRNA binding family domain containing protein, expressed	Os05t0589600-01
Os05g51480	protein|cleavage and polyadenylation specificity factor, putative, expressed	Os05t0592400-01
Os05g51630	protein|early-responsive to dehydration protein-related, putative, expressed	Os05t0594700-02
Os05g51640	protein|adhesion regulating molecule family, putative, expressed	Os05t0594800-01
Os05g51670	protein|NAD dependent epimerase/dehydratase family protein, putative, expressed	Os05t0595100-01
Os05g51830	protein|ZOS5-12 - C2H2 zinc finger protein, expressed	Os05t0597100-01
Os06g01250	protein|cytochrome P450, putative, expressed	Os06t0102100-01
Os06g01490	protein|monocopper oxidase, putative, expressed	Os06t0104300-01
Os06g01500	protein|IQ calmodulin-binding motif family protein, putative, expressed	Os06t0104400-01
Os06g02144	protein|6-phosphogluconate dehydrogenase, decarboxylating, putative, expressed	Os06t0111500-02
Os06g02180	protein|CSLD2 - cellulose synthase-like family D, expressed	Os06t0111800-03
Os06g02220	protein|MTA/SAH nucleosidase, putative, expressed	Os06t0112200-01
Os06g02240	protein|RNA recognition motif containing protein, putative, expressed	Os06t0112400-01
Os06g02370	protein|expressed protein	Os06t0113900-04
Os06g02490	protein|acyl CoA binding protein, putative, expressed	Os06t0115300-01
Os06g02510	protein|ribosomal protein L13, putative, expressed	Os06t0115500-01
Os06g03760	protein|LMBR1 integral membrane protein, putative, expressed	Os06t0128200-01
Os06g03930	protein|cytochrome P450 86A1, putative, expressed	Os06t0129900-02
Os06g04030	protein|histone H3, putative, expressed	Os04t0450800-02
Os06g04070	protein|pyridoxal-dependent decarboxylase protein, putative, expressed	Os06t0131300-01
Os06g04130	protein|lung seven transmembrane domain containing protein, putative, expressed	Os06t0132100-03
Os06g04290	protein|S10/S20 domain containing ribosomal protein, putative, expressed	Os06t0134000-01
Os06g04390	protein|expressed protein	Os06t0134900-01
Os06g04460	protein|hypersensitive-induced response protein, putative, expressed	Os06t0136000-02
Os06g04800	protein|peptidase, T1 family, putative, expressed	Os06t0139900-01
Os06g05660	protein|NAP domain containing protein, putative, expressed	Os06t0149400-01
Os06g06530	protein|proline-rich cell wall protein-like, putative, expressed	Os06t0160400-01
Os06g07070	protein|BRASSINOSTEROID INSENSITIVE 1-associated receptor kinase 1 precursor, putative, expressed	Os06t0166900-01
Os06g07200	protein|syntaxin, putative, expressed	Os06t0168500-01
Os06g07220	protein|LTPL128 - Protease inhibitor/seed storage/LTP family protein precursor, expressed	Os06t0168700-01
Os06g07350	protein|RNA-binding motif protein, putative, expressed	Os06t0170500-02
Os06g07580	protein|expressed protein	Os06t0172600-00
Os06g07630	protein|26S protease regulatory subunit 6A, putative, expressed	Os06t0173100-01
Os06g07830	protein|ANTH/ENTH domain containing protein, putative, expressed	Os06t0175500-02
Os06g07978	protein|peptidase, T1 family, putative, expressed	Os06t0177100-01
Os06g08080	protein|inorganic H+ pyrophosphatase, putative, expressed	Os06t0178900-01
Os06g09290	protein|26S protease regulatory subunit 7, putative, expressed	Os06t0192600-01
Os06g09450	protein|sucrose synthase, putative, expressed	Os06t0194900-03
Os06g09630	protein|3-oxoacyl-synthase, putative, expressed	Os06t0196600-01
Os06g10410	protein|uncharacterized mscS family protein, putative, expressed	Os06t0205600-00
Os06g11180	protein|OsPOP12 - Putative Prolyl Oligopeptidase homologue, expressed	Os06t0215300-01
Os06g11430	protein|GRAM domain containing protein, expressed	Os06t0218100-01
Os06g11800	protein|annexin, putative, expressed	Os06t0221200-01
Os06g12590	protein|protein kinase, putative, expressed	Os06t0232100-01
Os06g12690	protein|DCN1-like protein 2, putative, expressed	Os06t0233400-02
Os06g13810	protein|pyrophosphate--fructose 6-phosphate 1-phosphotransferase subunit beta, putative, expressed	Os06t0247500-01
Os06g13820	protein|dynamin, putative, expressed	Os06t0247800-01
Os06g14370	protein|caleosin related protein, putative, expressed	Os06t0254700-01
Os06g14740	protein|NAD binding domain of 6-phosphogluconate dehydrogenase containing protein, expressed	Os06t0258900-01
Os06g15360	protein|RAD23 DNA repair protein, putative, expressed	Os06t0264300-02
Os06g19660	protein|WD domain, G-beta repeat domain containing protein, expressed	Os06t0300800-02
Os06g19960	protein|aconitate hydratase protein, putative, expressed	Os06t0303400-00
Os06g20090	protein|NUP155, putative, expressed	Os06t0305200-01
Os06g21910	protein|late embryogenesis abundant group 1, putative, expressed	Os06t0324400-01
Os06g23350	protein|late embryogenesis abundant protein D-34, putative, expressed	Os06t0341300-01
Os06g23440	protein|eukaryotic translation initiation factor 1A, putative, expressed	Os06t0342200-01
Os06g27910	protein|oleosin, putative, expressed	Os06t0473800-00
Os06g29430	protein|cytidine and deoxycytidylate deaminase zinc-binding region family protein, expressed	Os06t0489500-01
Os06g30750	protein|reticulon domain containing protein, putative, expressed	Os06t0503400-01
Os06g34690	protein|T-complex protein, putative, expressed	Os06t0538000-01
Os06g34710	protein|expressed protein	Os06t0538200-01
Os06g34790	protein|DUF538 domain containing protein, putative, expressed	Os06t0538900-01
Os06g35030	protein|RNA recognition motif containing protein, putative, expressed	Os06t0542100-01
Os06g35730	protein|ribosomal protein L5, putative, expressed	Os05t0207300-01
Os06g35814	protein|ras-related protein, putative, expressed	Os06t0551400-01
Os06g36180	protein|amino acid transporter, putative, expressed	Os06t0556000-01
Os06g36490	protein|ethylene-responsive element-binding protein, putative, expressed	Os06t0560400-01
Os06g36700	protein|T-complex protein, putative, expressed	Os06t0562600-01
Os06g37160	protein|transmembrane 9 superfamily member, putative, expressed	Os06t0568000-01
Os06g37180	protein|ATP synthase, putative, expressed	Os06t0568200-01
Os06g37440	protein|elongation factor 1-gamma, putative, expressed	Os06t0571400-02
Os06g42000	protein|peroxiredoxin, putative, expressed	Os06t0625500-03
Os06g42810	protein|UBA and UBX domain-containing protein, putative, expressed	Os06t0634600-01
Os06g43570	protein|peptidase, T1 family, putative, expressed	Os06t0643100-01
Os06g44190	protein|expressed protein	Os06t0651200-01
Os06g45000	protein|ubiquitin-conjugating enzyme, putative, expressed	Os06t0660700-02
Os06g45120	protein|ATP synthase, putative, expressed	Os06t0662000-01
Os06g45710	protein|phosphoglycerate kinase protein, putative, expressed	Os06t0668200-01
Os06g46284	protein|glycosyl hydrolase, family 31, putative, expressed	Os06t0675700-01
Os06g46330	protein|Protein kinase domain containing protein, expressed	Os06t0676600-01
Os06g46680	protein|cytochrome P450, putative, expressed	Os06t0680700-01
Os06g46900	protein|phosphosulfolactate synthase-related protein, putative, expressed	Os06t0682900-01
Os06g47470	protein|TKL_IRAK_DUF26-lh.2 - DUF26 kinases have homology to DUF26 containing loci, expressed	Os06t0689600-01
Os06g48230	protein|DNA-directed RNA polymerases I, II, and III subunit RPABC3, putative, expressed	Os06t0697400-01
Os06g48300	protein|protein phosphatase 2C, putative, expressed	Os06t0698300-01
Os06g48640	protein|proteasome/cyclosome repeat containing protein, expressed	Os06t0699900-01
Os06g48750	protein|DEAD-box ATP-dependent RNA helicase, putative, expressed	Os06t0701100-02
Os06g49480	protein|peptidyl-prolyl cis-trans isomerase, putative, expressed	Os06t0708500-02
Os06g49490	protein|ZOS6-10 - C2H2 zinc finger protein, expressed	Os06t0708600-01
Os06g49800	protein|ubiquitin interaction motif family protein, expressed	Os06t0712400-01
Os06g50120	protein|novel plant SNARE 11, putative, expressed	Os06t0715100-01
Os06g50170	protein|BRE, putative, expressed	Os06t0715600-02
Os06g50330	protein|senescence-associated protein, putative, expressed	Os06t0717100-01
Os06g50818	protein|expressed protein	Os06t0723900-01
Os06g50840	protein|zinc finger family protein, putative, expressed	Os06t0724100-02
Os06g51220	protein|HMG1/2, putative, expressed	Os06t0728000-02
Os06g51510	protein|expressed protein	Os06t0731800-01
Os07g01020	protein|SOR/SNZ family protein, putative, expressed	Os07t0100200-01
Os07g01710	protein|phytosulfokine receptor precursor, putative, expressed	Os07t0107800-02
Os07g01870	protein|ribosomal protein L13, putative, expressed	Os07t0109500-01
Os07g01880	protein|VIP4, putative, expressed	Os07t0109600-01
Os07g02940	protein|DUF538 domain containing protein, putative, expressed	Os07t0120650-01
Os07g03160	protein|WD domain, G-beta repeat domain containing protein, expressed	Os07t0123700-00
Os07g03230	protein|eukaryotic translation initiation factor 3 subunit C, putative, expressed	Os07t0124500-01
Os07g03870	protein|receptor like protein kinase, putative, expressed	Os07t0130800-01
Os07g03910	protein|transporter, major facilitator superfamily domain containing protein, expressed	Os07t0131250-00
Os07g05570	protein|ERD4 protein, putative, expressed	Os07t0150100-01
Os07g05580	protein|ribosomal protein L7Ae, putative, expressed	Os07t0150200-01
Os07g05610	protein|zinc ion binding protein, putative, expressed	Os07t0150500-01
Os07g06130	protein|ethylene-insensitive protein, putative, expressed	Os07t0157401-01
Os07g07000	protein|syntaxin, putative, expressed	Os07t0164300-01
Os07g07040	protein|erythrocyte binding protein 3, putative, expressed	Os07t0164800-01
Os07g07250	protein|eukaryotic translation initiation factor 3 subunit E, putative, expressed	Os07t0167000-02
Os07g07260	protein|glutamine-dependent NAD, putative, expressed	Os07t0167100-01
Os07g07610	protein|RNA polymerase subunit, putative, expressed	Os07t0172500-01
Os07g08070	protein|transmembrane BAX inhibitor motif-containing protein, putative, expressed	Os07t0177300-01
Os07g08330	protein|ribosomal protein L4, putative, expressed	Os07t0180900-01
Os07g08660	protein|40S ribosomal protein S15, putative, expressed	Os03t0798600-01
Os07g08840	protein|thioredoxin, putative, expressed	Os05t0508500-02
Os07g09340	protein|plasma membrane ATPase, putative, expressed	Os07t0191200-02
Os07g09600	protein|vesicle-associated membrane protein, putative, expressed	Os07t0194000-01
Os07g10130	protein|squalene synthetase, putative, expressed	Os07t0200700-01
Os07g10600	protein|cycloartenol-C-24-methyltransferase 1, putative, expressed	Os07t0206700-01
Os07g10660	protein|ribosomal protein, putative, expressed	Os07t0207400-01
Os07g10720	protein|40S ribosomal protein S15a, putative, expressed	Os07t0208000-01
Os07g10770	protein|CESA8 - cellulose synthase, expressed	Os07t0208500-01
Os07g10840	protein|uncharacterized glycosyltransferase, putative, expressed	Os07t0209100-01
Os07g11330	protein|RAL2 - Seed allergenic protein RA5/RA14/RA17 precursor, expressed	Os07t0213800-01
Os07g12110	protein|eukaryotic translation initiation factor 3 subunit E, putative, expressed	Os07t0222300-01
Os07g12170	protein|ADP-ribosylation factor, putative, expressed	Os07t0223400-01
Os07g12900	protein|cadmium/zinc-transporting ATPase, putative, expressed	Os06t0700700-02
Os07g12910	protein|PHD finger protein, putative, expressed	Os07t0233300-02
Os07g13530	protein|ras-related protein, putative, expressed	Os07t0239400-01
Os07g14540	protein|vesicle-associated membrane protein, putative, expressed	Os07t0249200-02
Os07g16950	protein|Mak16 protein domain containing protein, expressed	Os07t0270900-02
Os07g20340	protein|heavy metal-associated domain containing protein, expressed	Os07t0298900-01
Os07g22600	protein|spermidine synthase, putative, expressed	Os07t0408700-02
Os07g23710	protein|cytochrome P450, putative, expressed	Os07t0419000-00
Os07g24000	protein|AWPM-19-like membrane family protein, putative, expressed	Os07t0422100-01
Os07g26460	protein|GLTP domain containing protein, putative, expressed	Os02t0622400-01
Os07g26490	protein|ankyrin repeat domain containing protein, expressed	Os07t0446100-01
Os07g26690	protein|aquaporin protein, putative, expressed	Os07t0448800-01
Os07g27320	protein|glycosyl hydrolase family 10 protein, putative, expressed	Os07t0456700-01
Os07g27950	protein|RING zinc finger protein, putative, expressed	Os07t0463400-01
Os07g28440	protein|SNARE associated Golgi protein, putative, expressed	Os07t0467600-01
Os07g30100	protein|RIN3, putative, expressed	Os07t0484300-02
Os07g30840	protein|proteasome subunit, putative, expressed	Os07t0490800-01
Os07g31280	protein|casein kinase II subunit beta-4, putative, expressed	Os07t0495100-01
Os07g31370	protein|ras-related protein, putative, expressed	Os07t0496000-01
Os07g31540	protein|ubiquitin family protein, putative, expressed	Os07t0498800-02
Os07g32230	protein|domain of unknown function domain containing protein, expressed	Os07t0506000-02
Os07g32460	protein|src homology-3 domain protein 3, putative, expressed	Os07t0508300-01
Os07g33110	protein|CAMK_CAMK_like.33 - CAMK includes calcium/calmodulin depedent protein kinases, expressed	Os07t0515100-02
Os07g34030	protein|OsPDIL5-4 protein disulfide isomerase PDIL5-4, expressed	Os07t0524100-01
Os07g34589	protein|translation initiation factor SUI1, putative, expressed	Os07t0529800-01
Os07g36190	protein|hydrolase, NUDIX family, domain containing protein, expressed	Os07t0546000-01
Os07g36420	protein|proteasome inhibitor-related, putative, expressed	Os07t0548900-01
Os07g36465	protein|vacuolar ATP synthase subunit H, putative, expressed	Os07t0549700-01
Os07g36630	protein|CSLF8 - cellulose synthase-like family F; beta1,3;1,4 glucan synthase, expressed	Os07t0551700-01
Os07g37100	protein|nucleoside transporter, putative, expressed	Os07t0557100-01
Os07g38270	protein|insulin-degrading enzyme, putative, expressed	Os07t0570300-01
Os07g39870	protein|eukaryotic peptide chain release factor subunit 1-1, putative, expressed	Os07t0587400-02
Os07g40580	protein|eukaryotic translation initiation factor 5A, putative, expressed	Os07t0597000-01
Os07g40930	protein|WD repeat-containing protein 12, putative, expressed	Os07t0600400-01
Os07g41140	protein|receptor-like protein kinase precursor, putative, expressed	Os07t0602700-01
Os07g41280	protein|6-phosphogluconolactonase, putative, expressed	Os07t0604000-01
Os07g41600	protein|proline-rich protein, putative, expressed	Os07t0606900-01
Os07g41750	protein|40S ribosomal protein S3-1, putative, expressed	Os07t0608500-01
Os07g41790	protein|LSM domain containing protein, expressed	Os07t0608700-01
Os07g42280	protein|von Willebrand factor type A domain containing protein, expressed	Os07t0614300-01
Os07g42300	protein|elongation factor protein, putative, expressed	Os07t0614500-01
Os07g42810	protein|adaptor complexes medium subunit family domain containing protein, expressed	Os07t0620300-03
Os07g44140	protein|cytochrome P450 72A1, putative, expressed	Os07t0635500-01
Os07g44350	protein|sec20 domain containing protein, expressed	Os07t0637400-01
Os07g44430	protein|peroxiredoxin, putative, expressed	Os07t0638300-01
Os07g44440	protein|peroxiredoxin, putative, expressed	Os07t0638400-01
Os07g46170	protein|OsRhmbd13 - Putative Rhomboid homologue, expressed	Os07t0655400-01
Os07g46360	protein|glyoxalase family protein, putative, expressed	Os07t0657100-01
Os07g46370	protein|WD domain, G-beta repeat domain containing protein, expressed	Os07t0657200-02
Os07g46750	protein|elongation factor protein, putative, expressed	Os07t0662500-01
Os07g47420	protein|60S ribosome subunit biogenesis protein NIP7, putative, expressed	Os07t0670600-01
Os07g47510	protein|stress-related protein, putative, expressed	Os07t0671800-01
Os07g47580	protein|ribosomal protein, putative, expressed	Os07t0673100-01
Os07g47710	protein|60S ribosomal protein L22-2, putative, expressed	Os07t0674200-01
Os07g47820	protein|acyl-CoA dehydrogenase family member 10, putative, expressed	Os07t0675000-01
Os07g48300	protein|eukaryotic translation initiation factor 2 subunit beta, putative, expressed	Os07t0681000-01
Os07g48780	protein|OsCam1-2 - Calmodulin, expressed	Os07t0687200-02
Os07g49150	protein|26S protease regulatory subunit 4, putative, expressed	Os07t0691800-01
Os07g49330	protein|phospholipase C, putative, expressed	Os07t0694000-01
Os08g01370	protein|expressed protein	Os08t0104400-01
Os08g01740	protein|VHS and GAT domain containing protein, expressed	Os08t0109000-01
Os08g02120	protein|kinase, pfkB family, putative, expressed	Os08t0113100-02
Os08g02340	protein|60S acidic ribosomal protein, putative, expressed	Os08t0116500-01
Os08g02400	protein|40S ribosomal protein S13, putative, expressed	Os08t0117200-00
Os08g02410	protein|40S ribosomal protein S13, putative, expressed	Os08t0117300-01
Os08g03290	protein|glyceraldehyde-3-phosphate dehydrogenase, putative, expressed	Os08t0126300-02
Os08g03420	protein|kelch repeat protein, putative, expressed	Os08t0128000-02
Os08g03520	protein|retrotransposon protein, putative, Ty1-copia subclass, expressed	Os08t0129200-02
Os08g03640	protein|60S acidic ribosomal protein P0, putative, expressed	Os08t0130500-01
Os08g04620	protein|MSP domain containing protein, putative, expressed	Os08t0141300-01
Os08g04810	protein|serine esterase family protein, putative, expressed	Os08t0143700-01
Os08g05530	protein|LSM domain containing protein, expressed	Os08t0151400-01
Os08g05890	protein|MSP domain containing protein, expressed	Os08t0155100-01
Os08g05910	protein|peptide transporter PTR2, putative, expressed	Os08t0155400-01
Os08g06380	protein|CSLF6 - cellulose synthase-like family F; beta1,3;1,4 glucan synthase, expressed	Os08t0160500-01
Os08g06550	protein|acyl CoA binding protein, putative, expressed	Os08t0162800-01
Os08g08040	protein|LSM domain containing protein, expressed	Os08t0177700-01
Os08g08190	protein|expressed protein	Os08t0179900-01
Os08g09180	protein|postsynaptic protein CRIPT, putative, expressed	Os08t0190800-01
Os08g09250	protein|glyoxalase family protein, putative, expressed	Os08t0191700-03
Os08g09320	protein|YL1 nuclear protein C-terminal domain containing protein, expressed	Os08t0192400-00
Os08g09350	protein|gar2, putative, expressed	Os08t0192900-02
Os08g09940	protein|GTP-binding protein, putative, expressed	Os08t0199300-01
Os08g12820	protein|proteasome/cyclosome repeat containing protein, expressed	Os08t0224700-02
Os08g13690	protein|60S ribosomal protein L7, putative, expressed	Os08t0234000-01
Os08g15040	protein|ADP-ribosylation factor, putative, expressed	Os08t0248900-01
Os08g15230	protein|heat shock protein-related, putative, expressed	Os08t0250900-01
Os08g17600	protein|SNARE domain containing protein, putative, expressed	Os08t0277900-01
Os08g18044	protein|tetraspanin family protein, putative, expressed	Os08t0282000-01
Os08g18110	protein|alpha-soluble NSF attachment protein, putative, expressed	Os08t0282400-01
Os08g19830	protein|ubiquitin family protein, putative, expressed	Os08t0295100-00
Os08g20660	protein|sucrose-phosphate synthase, putative, expressed	Os08t0301500-01
Os08g21660	protein|WD domain, G-beta repeat domain containing protein, expressed	Os08t0308100-01
Os08g23730	protein|class I glutamine amidotransferase, putative, expressed	Os08t0326600-01
Os08g23870	protein|late embryogenesis abundant group 1, putative, expressed	Os08t0327700-01
Os08g25140	protein|ethanol tolerance protein GEKO1, putative, expressed	Os08t0339200-01
Os08g25720	protein|pyrophosphate--fructose 6-phosphate 1-phosphotransferase subunit alpha, putative, expressed	Os08t0345700-02
Os08g27070	protein|co-chaperone protein SBA1, putative, expressed	Os08t0359500-01
Os08g27840	protein|phosphoenolpyruvate carboxylase, putative, expressed	Os08t0366000-04
Os08g29650	protein|RNA recognition motif containing protein, expressed	Os08t0385900-01
Os08g30060	protein|proton pump interactor, putative, expressed	Os08t0390000-02
Os08g30520	protein|plant protein of unknown function domain containing protein, expressed	Os08t0395800-01
Os08g30790	protein|hypersensitive-induced response protein, putative, expressed	Os08t0398400-01
Os08g33100	protein|core histone H2A/H2B/H3/H4, putative, expressed	Os08t0427700-00
Os08g33340	protein|RAD23 DNA repair protein, putative, expressed	Os08t0430200-01
Os08g33370	protein|14-3-3 protein, putative, expressed	Os08t0430500-03
Os08g33390	protein|Regulator of chromosome condensation domain containing protein, expressed	Os08t0430700-02
Os08g34210	protein|aldehyde dehydrogenase, putative, expressed	Os08t0440800-01
Os08g35110	protein|OsSAUR33 - Auxin-responsive SAUR gene family member, expressed	Os08t0452500-02
Os08g35480	protein|cupin superfamily protein, putative, expressed	Os08t0455800-02
Os08g36320	protein|decarboxylase, putative, expressed	Os08t0465800-02
Os08g36440	protein|HVA22, putative, expressed	Os08t0467500-01
Os08g36994	protein|protein transport protein, putative, expressed	Os08t0474700-01
Os08g37432	protein|MATE efflux family protein, putative, expressed	Os08t0480000-01
Os08g37960	protein|RNA recognition motif containing protein, expressed	Os08t0486200-02
Os08g38086	protein|heat shock protein, putative, expressed	Os08t0487800-01
Os08g39140	protein|heat shock protein, putative, expressed	Os08t0500700-01
Os08g39150	protein|expressed protein	Os08t0500800-01
Os08g39310	protein|SWIB/MDM2 domain containing protein, expressed	Os08t0502800-01
Os08g39350	protein|glycerophosphoryl diester phosphodiesterase family protein, putative, expressed	Os08t0503200-01
Os08g40930	protein|Alpha amylase, catalytic domain containing protein, expressed	Os09t0469400-01
Os08g41390	protein|peptidyl-prolyl isomerase, putative, expressed	Os08t0525600-01
Os08g41810	protein|ribosomal protein L22, putative, expressed	Os08t0530200-02
Os08g42000	protein|nuclear transport factor, putative, expressed	Os08t0532300-01
Os08g42370	protein|zinc finger DHHC domain-containing protein, putative, expressed	Os08t0535400-01
Os08g42560	protein|tRNA synthetase class II core domain containing protein, expressed	Os08t0538000-01
Os08g42740	protein|IBR domain containing protein, putative, expressed	Os08t0540300-01
Os08g43190	protein|dehydrogenase, putative, expressed	Os08t0545200-02
Os08g43300	protein|UBX domain-containing protein, putative, expressed	Os08t0546400-01
Os08g43540	protein|peptidase, T1 family, putative, expressed	Os08t0548900-01
Os08g43560	protein|OsAPx4 - Peroxisomal Ascorbate Peroxidase encoding gene 5,8,9, expressed	Os08t0549100-01
Os08g43580	protein|acyl carrier protein, putative, expressed	Os08t0549300-01
Os08g44010	protein|WD domain, G-beta repeat domain containing protein, expressed	Os08t0554000-01
Os08g44430	protein|vesicle-associated membrane protein 727, putative, expressed	Os08t0558600-02
Os08g44450	protein|L1P family of ribosomal proteins domain containing protein, expressed	Os08t0558800-01
Os08g44480	protein|40S ribosomal protein S25, putative, expressed	Os08t0559200-01
Os08g45010	protein|ABC transporter, ATP-binding protein, putative, expressed	Os08t0564100-01
Os09g02180	protein|expressed protein	Os09t0109600-01
Os09g02284	protein|DNA-directed RNA polymerase subunit, putative, expressed	Os09t0110400-03
Os09g02700	protein|polyadenylate-binding protein, putative, expressed	Os09t0115400-01
Os09g04100	protein|expressed protein	Os09t0127700-01
Os09g04730	protein|dehydrogenase/reductase SDR family member 2, putative, expressed	Os09t0133200-02
Os09g04990	protein|cytoskeletal protein, putative, expressed	Os09t0135400-01
Os09g07830	protein|acetyl-CoA acetyltransferase, cytosolic, putative, expressed	Os09t0252100-02
Os09g07920	protein|NOI protein, nitrate-induced, putative, expressed	Os09t0253000-01
Os09g08430	protein|ribosomal protein L22, putative, expressed	Os09t0258600-01
Os09g10940	protein|ras-related protein, putative, expressed	Os09t0281700-01
Os09g14670	protein|phosphoenolpyruvate carboxylase, putative, expressed	Os09t0315700-01
Os09g15520	protein|oleosin, putative, expressed	Os09t0324000-02
Os09g17620	protein|ubiquitin domain-containing protein 2, putative, expressed	Os09t0345000-02
Os09g21340	protein|nucleobase-ascorbate transporter, putative, expressed	Os09t0381100-02
Os09g24200	protein|RAD23 DNA repair protein, putative, expressed	Os09t0407200-01
Os09g24980	protein|vesicle transport v-SNARE protein, putative, expressed	Os09t0416700-01
Os09g25320	protein|ubiquitin family protein, putative, expressed	Os09t0420800-01
Os09g26380	protein|aminotransferase, classes I and II, domain containing protein, expressed	Os09t0433900-01
Os09g27370	protein|Spc97 / Spc98 family protein, putative, expressed	Os09t0446200-01
Os09g29239	protein|purine permease, putative, expressed	Os09t0467400-02
Os09g30350	protein|expressed protein	Os09t0481300-01
Os09g30412	protein|heat shock protein, putative, expressed	Os09t0482600-01
Os09g30418	protein|heat shock protein, putative, expressed	Os09t0482550-01
Os09g31040	protein|EF hand family protein, putative, expressed	Os09t0483500-01
Os09g31180	protein|ribosomal protein L6, putative, expressed	Os09t0485900-01
Os09g31482	protein|splicing factor U2AF, putative, expressed	Os09t0491756-02
Os09g32532	protein|60S ribosomal protein L32, putative, expressed	Os09t0502000-01
Os09g32640	protein|dehydrogenase, putative, expressed	Os09t0503100-01
Os09g32976	protein|ribosomal protein L7Ae, putative, expressed	Os09t0507800-01
Os09g33450	protein|zinc finger DHHC domain-containing protein, putative, expressed	Os09t0508300-01
Os09g33800	protein|arabinogalactan protein, putative, expressed	Os09t0512900-03
Os09g33810	protein|ankyrin repeat domain containing protein, putative, expressed	Os09t0513000-01
Os09g34180	protein|formin, putative, expressed	Os09t0517600-01
Os09g35710	protein|UBX domain-containing protein, putative, expressed	Os09t0525600-01
Os09g35970	protein|6-phosphogluconolactonase, putative, expressed	Os09t0529100-01
Os09g36770	protein|NTMC2Type1.2 protein, putative, expressed	Os09t0538800-02
Os09g36830	protein|Skp1 family, dimerisation domain containing protein, expressed	Os09t0539500-01
Os09g37100	protein|phospholipase D, putative, expressed	Os09t0543100-02
Os09g37910	protein|HMG1/2, putative, expressed	Os09t0551600-01
Os09g38030	protein|UTP--glucose-1-phosphate uridylyltransferase, putative, expressed	Os09t0553200-01
Os09g38450	protein|expressed protein	Os09t0556800-01
Os09g38530	protein|transmembrane 9 superfamily member, putative, expressed	Os08t0555000-01
Os09g39380	protein|monodehydroascorbate reductase, putative, expressed	Os09t0567300-01
Os09g39780	protein|peptidyl-prolyl cis-trans isomerase, putative, expressed	Os09t0571400-01
Os10g06540	protein|vesicle-associated membrane protein, putative, expressed	Os10t0154000-03
Os10g08550	protein|enolase, putative, expressed	Os10t0167300-02
Os10g08930	protein|S10/S20 domain containing ribosomal protein, putative, expressed	Os10t0170200-01
Os10g09110	protein|cytochrome P450, putative, expressed	Os10t0171500-01
Os10g09850	protein|EF hand family protein, putative, expressed	Os10t0177200-02
Os10g10244	protein|alanyl-tRNA synthetase, putative, expressed	Os10t0182000-01
Os10g11140	protein|phosphoglucomutase, putative, expressed	Os10t0189100-01
Os10g23100	protein|ras-related protein, putative, expressed	Os10t0377400-02
Os10g25010	protein|OsCML8 - Calmodulin-related calcium sensor protein, expressed	Os07t0618800-01
Os10g25090	protein|STRUBBELIG-RECEPTOR FAMILY 6 precursor, putative, expressed	Os10t0389800-01
Os10g25130	protein|aminotransferase, classes I and II, domain containing protein, expressed	Os10t0390500-01
Os10g25780	protein|FAD-linked oxidoreductase protein, putative, expressed	Os10t0397400-01
Os10g27050	protein|OsPP2Ac-4 - Phosphatase 2A isoform 4 belonging to family 2, expressed	Os10t0410600-02
Os10g27174	protein|40S ribosomal protein S28, putative, expressed	Os10t0411700-01
Os10g27190	protein|40S ribosomal protein S17, putative, expressed	Os10t0411800-01
Os10g28230	protein|Core histone H2A/H2B/H3/H4 domain containing protein, putative, expressed	Os10t0418000-01
Os10g30150	protein|universal stress protein domain containing protein, putative, expressed	Os10t0437500-01
Os10g30580	protein|cell division control protein 48 homolog E, putative, expressed	Os10t0442600-01
Os10g32920	protein|ribosomal protein, putative, expressed	Os10t0466700-01
Os10g32970	protein|eukaryotic translation initiation factor, putative, expressed	Os10t0467600-01
Os10g33420	protein|non-lysosomal glucosylceramidase, putative, expressed	Os10t0473400-03
Os10g33800	protein|lactate/malate dehydrogenase, putative, expressed	Os10t0478200-01
Os10g34030	protein|zinc finger, C3HC4 type domain containing protein, expressed	Os10t0481450-01
Os10g34270	protein|expressed protein	Os10t0483900-01
Os10g34590	protein|zinc finger, C3HC4 type domain containing protein, expressed	Os10t0487400-02
Os10g34670	protein|prefoldin, putative, expressed	Os10t0488100-01
Os10g35250	protein|vacuolar protein-sorting protein bro1, putative, expressed	Os10t0495300-01
Os10g35870	protein|cytochrome b5-like Heme/Steroid binding domain containing protein, expressed	Os10t0502600-03
Os10g36180	protein|expressed protein	Os10t0505900-01
Os10g37420	protein|cytochrome b5-like Heme/Steroid binding domain containing protein, expressed	Os10t0518200-01
Os10g37630	protein|UBX domain-containing protein, putative, expressed	Os10t0520600-01
Os10g39410	protein|Core histone H2A/H2B/H3/H4 domain containing protein, putative, expressed	Os10t0539500-01
Os10g39440	protein|transporter family protein, putative, expressed	Os10t0539900-02
Os10g39450	protein|RING-H2 finger protein, putative, expressed	Os10t0540000-01
Os10g39610	protein|expressed protein	Os10t0542100-01
Os10g39620	protein|ubiquitin family protein, putative, expressed	Os10t0542200-01
Os10g40040	protein|expressed protein	Os10t0548100-01
Os10g40110	protein|GTP binding protein, putative, expressed	Os10t0548800-01
Os10g41360	protein|ARABIDILLO-1, putative, expressed	Os10t0563200-01
Os10g41410	protein|nucleoside diphosphate kinase, putative, expressed	Os10t0563700-01
Os10g41470	protein|60S ribosomal protein L27-3, putative, expressed	Os10t0564300-01
Os10g41520	protein|casein kinase II subunit beta-4, putative, expressed	Os10t0564900-01
Os10g41534	protein|ICE-like protease p20 domain containing protein, expressed	Os10t0565000-01
Os10g41560	protein|expressed protein	Os10t0565300-01
Os10g41960	protein|eukaryotic translation initiation factor 3 subunit B, putative, expressed	Os10t0569200-01
Os10g42190	protein|leucine rich repeat containing protein, expressed	Os10t0572300-02
Os10g42724	protein|VHS and GAT domain containing protein, expressed	Os10t0578000-01
Os10g42820	protein|early-responsive to dehydration protein-related, putative, expressed	Os10t0579100-01
Os11g01200	protein|senescence-induced receptor-like serine/threonine-protein kinase precursor, putative, expressed	Os11t0102900-01
Os11g01380	protein|clathrin heavy chain, putative, expressed	Os11t0104900-00
Os11g01620	protein|inactive receptor kinase At2g26730 precursor, putative, expressed	Os11t0107700-02
Os11g02389	protein|protease inhibitor/seed storage/LTP family, putative, expressed	Os11t0115400-00
Os11g04070	protein|60S acidic ribosomal protein P0, putative, expressed	Os11t0135400-00
Os11g04220	protein|HEAT repeat family protein, putative, expressed	Os11t0137300-01
Os11g04880	protein|ubiquitin-like protein 5, putative, expressed	Os11t0145400-01
Os11g05110	protein|pyruvate kinase, putative, expressed	Os11t0148500-02
Os11g05170	protein|expressed protein	Os11t0149200-00
Os11g06390	protein|actin, putative, expressed	Os11t0163100-01
Os11g06750	protein|ribosomal protein L3, putative, expressed	Os11t0168200-02
Os11g06880	protein|acyl-CoA synthetase, putative, expressed	Os11t0169800-01
Os11g07280	protein|coatomer subunit beta-1, putative, expressed	Os11t0174000-03
Os11g07470	protein|expressed protein	Os11t0175900-01
Os11g07911	protein|expressed protein	Os11t0181200-01
Os11g08100	protein|eukaryotic aspartyl protease domain containing protein, expressed	Os11t0183900-02
Os11g08300	protein|aldehyde dehydrogenase, putative, expressed	Os11t0186200-01
Os11g09280	protein|OsPDIL1-1 protein disulfide isomerase PDIL1-1, expressed	Os11t0199200-01
Os11g09329	protein|VHS and GAT domain containing protein, expressed	Os11t0199700-02
Os11g10290	protein|S-domain receptor-like protein kinase, putative, expressed	Os11t0208800-01
Os11g10480	protein|dehydrogenase, putative, expressed	Os11t0210300-01
Os11g14220	protein|tubulin/FtsZ domain containing protein, putative, expressed	Os11t0247300-01
Os11g18880	protein|UBX domain-containing protein, putative, expressed	Os11t0293900-02
Os11g19130	protein|expressed protein	Os11t0296800-01
Os11g26570	protein|dehydrin, putative, expressed	Os11t0451700-00
Os11g26780	protein|dehydrin, putative, expressed	Os11t0454200-01
Os11g26790	protein|dehydrin, putative, expressed	Os11t0454300-01
Os11g26850	protein|erythronate-4-phosphate dehydrogenase, putative, expressed	Os11t0455500-01
Os11g26910	protein|SKP1-like protein 1B, putative, expressed	Os11t0456300-01
Os11g32240	protein|cytochrome P450 51, putative, expressed	Os11t0525200-02
Os11g32650	protein|chalcone synthase, putative, expressed	Os11t0530600-01
Os11g34350	protein|ATP-binding cassette sub-family E member 1, putative, expressed	Os11t0546000-02
Os11g34450	protein|14-3-3 protein, putative, expressed	Os11t0546900-01
Os11g36470	protein|ubiquitin carboxyl-terminal hydrolase 21, putative, expressed	Os11t0573000-01
Os11g37270	protein|AMBP1 - Antimicrobial peptide MBP-1 family protein precursor, expressed	Os11t0582400-01
Os11g37700	protein|pleiotropic drug resistance protein, putative, expressed	Os11t0587600-01
Os11g37890	protein|NAD dependent epimerase/dehydratase family protein, putative, expressed	Os11t0591100-01
Os11g38670	protein|DEAD-box ATP-dependent RNA helicase, putative, expressed	Os11t0599500-00
Os11g38959	protein|40S ribosomal protein S9-2, putative, expressed	Os11t0602600-01
Os11g38990	protein|peptidyl-prolyl cis-trans isomerase, putative, expressed	Os11t0602900-02
Os11g40140	protein|peptidase, T1 family, putative, expressed	Os11t0615700-02
Os11g41610	protein|40S ribosomal protein S29, putative, expressed	Os12t0508300-01
Os11g43620	protein|LSM domain containing protein, expressed	Os11t0657300-01
Os11g43890	protein|WD domain, G-beta repeat domain containing protein, expressed	Os11t0660300-01
Os11g43900	protein|translationally-controlled tumor protein, putative, expressed	Os11t0660500-01
Os11g45220	protein|IWS1 homolog A, putative, expressed	Os11t0677400-01
Os11g47760	protein|DnaK family protein, putative, expressed	Os11t0703900-01
Os11g47840	protein|OsRhmbd18 - Putative Rhomboid homologue, expressed	Os11t0704800-01
Os12g01480	protein|phosphatidate cytidylyltransferase, putative, expressed	Os12t0105500-01
Os12g01520	protein|ubiquitin-activating enzyme, putative, expressed	Os12t0105950-02
Os12g02320	protein|LTPL12 - Protease inhibitor/seed storage/LTP family protein precursor, expressed	Os12t0115100-00
Os12g02330	protein|LTPL13 - Protease inhibitor/seed storage/LTP family protein precursor, expressed	Os12t0115300-01
Os12g02530	protein|BTBN22 - Bric-a-Brac, Tramtrack, Broad Complex BTB domain with non-phototropic hypocotyl 3 NPH3 and coiled-coil domains, expressed	Os12t0117400-01
Os12g03090	protein|ribosomal protein, putative, expressed	Os12t0124200-01
Os12g03880	protein|60S acidic ribosomal protein P0, putative, expressed	Os12t0133050-00
Os12g05040	protein|heavy-metal-associated domain-containing protein, putative, expressed	Os12t0144600-01
Os12g05210	protein|expressed protein	Os12t0147200-01
Os12g05430	protein|ribosomal protein L24, putative, expressed	Os12t0150100-01
Os12g06510	protein|calcineurin B, putative, expressed	Os12t0162400-01
Os12g07110	protein|acyl-CoA synthetase protein, putative, expressed	Os12t0168700-03
Os12g08700	protein|expressed protein	Os12t0187800-00
Os12g17310	protein|prefoldin, putative, expressed	Os12t0271600-02
Os12g18880	protein|mago nashi, putative, expressed	Os12t0287200-01
Os12g19030	protein|copine, putative, expressed	Os12t0288400-01
Os12g21890	protein|PTEN, putative, expressed	Os12t0407500-02
Os12g22030	protein|serine hydroxymethyltransferase, mitochondrial precursor, putative, expressed	Os11t0455800-01
Os12g24080	protein|HECT-domain domain containing protein, expressed	Os12t0428600-01
Os12g25690	protein|UDP-glucose 6-dehydrogenase, putative, expressed	Os12t0443500-01
Os12g25700	protein|UDP-glucose 6-dehydrogenase, putative, expressed	Os12t0443600-02
Os12g25710	protein|bifunctional aminoacyl-tRNA synthetase, putative, expressed	Os12t0443700-03
Os12g27830	protein|dehydrogenase/reductase, putative, expressed	Os12t0464400-01
Os12g29400	protein|GRAM domain containing protein, expressed	Os12t0478200-02
Os12g30540	protein|ubiquitin carboxyl-terminal hydrolase, putative, expressed	Os12t0489100-01
Os12g31850	protein|ureide permease, putative, expressed	Os12t0502800-03
Os12g32200	protein|expressed protein	Os12t0506700-01
Os12g32760	protein|transporter family protein, putative, expressed	Os12t0512100-01
Os12g35570	protein|tRNA synthetase, putative, expressed	Os12t0540900-01
Os12g35610	protein|respiratory burst oxidase, putative, expressed	Os12t0541300-01
Os12g35620	protein|expressed protein	Os12t0541400-02
Os12g36830	protein|pathogenesis-related Bet v I family protein, putative, expressed	Os12t0555000-01
Os12g37360	protein|miro, putative, expressed	Os12t0560300-01
Os12g37650	protein|DUF538 domain containing protein, putative, expressed	Os12t0563600-03
Os12g38000	protein|60S ribosomal protein L8, putative, expressed	Os12t0567700-01
Os12g38110	protein|importin subunit beta, putative, expressed	Os12t0568800-01
Os12g38180	protein|heat shock cognate 70 kDa protein 2, putative, expressed	Os12t0569700-03
Os12g39340	protein|glycosyl transferase, group 1 domain containing protein, expressed	Os12t0583000-01
Os12g39880	protein|expressed protein	Os12t0590400-01
Os12g40510	protein|calcineurin B, putative, expressed	Os12t0597000-01
Os12g41390	protein|homocysteine S-methyltransferase protein, putative, expressed	Os12t0607000-01
Os12g41400	protein|eukaryotic translation initiation factor 2 subunit gamma, putative, expressed	Os12t0607100-02
Os12g42550	protein|methyl-CpG binding domain containing protein, putative, expressed	Os12t0620400-04
Os12g42850	protein|amino acid permease, putative, expressed	Os12t0623500-02
Os12g42876	protein|5-methyltetrahydropteroyltriglutamate--homocysteine methyltransferase, putative, expressed	Os12t0623900-01
Os12g42884	protein|5-methyltetrahydropteroyltriglutamate--homocysteine methyltransferase, putative, expressed	Os12t0624000-02
Os12g43140	protein|late embryogenesis abundant protein D-34, putative, expressed	Os12t0626500-00
Os12g43550	protein|ras-related protein, putative, expressed	Os12t0631100-02
Os12g43600	protein|RNA recognition motif containing protein, expressed	Os12t0632000-01
Os12g43640	protein|receptor-like protein kinase HAIKU2 precursor, putative, expressed	Os12t0632800-00
Os12g43930	protein|zinc finger, C3HC4 type domain containing protein, expressed	Os12t0636000-01
Os12g44150	protein|plasma membrane ATPase, putative, expressed	Os12t0638700-01
Os12g44310	protein|carotenoid cleavage dioxygenase, putative, expressed	Os12t0640600-01
No corresponding rice locus number in http://rice.plantbiology.msu.edu/.		Os12t0405700-02

## Sheet: Young panicles
Ubiquitinated site-containing proteins in rice young panicles（Zhu et al., 2020）
Rice Locus Name	Annotation	Protein ID
Os01g01080	protein|decarboxylase, putative, expressed	B8ACR6
Os01g01410	protein|TKL_IRAK_C-LEC.1 - TKL_IRAK_C-LEC has homology to C-type lectin receptors, expressed	A2WJN7
Os01g03070	protein|transposon protein, putative, unclassified, expressed	B8ACZ5
Os01g03490	protein|heavy-metal-associated domain-containing protein, putative, expressed	A2WK60
Os01g04230	protein|inactive receptor kinase At2g26730 precursor, putative, expressed	A2WKC3
Os01g04260	protein|fatty acid hydroxylase, putative, expressed	A2WKC6
Os01g04650	protein|PB1 domain containing protein, expressed	A2WKG3
Os01g05490	protein|triosephosphate isomerase, cytosolic, putative, expressed	B8AD93
Os01g05500	protein|zinc finger protein, putative, expressed	B8AD94
Os01g05670	protein|3-oxo-5-alpha-steroid 4-dehydrogenase, putative, expressed	B8ADA5
Os01g05840	protein|oxidoreductase, short chain dehydrogenase/reductase family domain containing family, expressed	A2WKR5
Os01g07760	protein|phospholipase D, putative, expressed	B8ADH7
Os01g08200	protein|ubiquitin carboxyl-terminal hydrolase 14, putative, expressed	B8ADJ1
Os01g08380	protein|transferase family protein, putative, expressed	A2WLD0
Os01g09510	protein|60S acidic ribosomal protein, putative, expressed	A2WLK9
Os01g09860	protein|retrotransposon protein, putative, unclassified, expressed	A2WLN3
Os01g09880	protein|harpin-induced protein 1 domain containing protein, expressed	A2WLN5
Os01g10290	protein|autophagy-related protein 3, putative, expressed	B8A6J7
Os01g12530	protein|smr domain containing protein, expressed	B8AB27
Os01g12650	protein|reticulon domain containing protein, putative, expressed	A2WMA1
Os01g12880	protein|VHS and GAT domain containing protein, expressed	A2WMD4
Os01g13140	protein|WD domain, G-beta repeat domain containing protein, expressed	A2WMF7
Os01g13210	protein|salt stress root protein RS1, putative, expressed	A2WMG6
Os01g13700	protein|DNA-binding protein-related, putative, expressed	A2WML6
Os01g13800	protein|receptor-like protein kinase 5 precursor, putative, expressed	A2WMM9
Os01g14932	protein|NAK-like ser/thr protein kinase, putative, expressed	B8ABT3
Os01g14950	protein|importin subunit alpha, putative, expressed	A2WMY5
Os01g15010	protein|miro, putative, expressed	B8ABU1
Os01g15110	protein|syntaxin, putative, expressed	Q5S1U0
Os01g15600	protein|PUR ALPHA-1, putative, expressed	B8AC57
Os01g16870	protein|argonaute, putative, expressed	B8ACN1
Os01g16890	protein|ribosomal protein L7Ae, putative, expressed	B8ACI7
Os01g17180	protein|proteasome subunit, putative, expressed	B8ACJ7
Os01g18050	protein|tubulin/FtsZ domain containing protein, putative, expressed	A2WNJ7
Os01g18670	protein|MDR-like ABC transporter, putative, expressed	A2WNQ5
Os01g21560	protein|esterase/lipase/thioesterase family protein, putative, expressed	A2WP46
Os01g21960	protein|serine/threonine-protein kinase, putative, expressed	B8A738
Os01g22010	protein|S-adenosylmethionine synthetase, putative, expressed	A2WP83
Os01g22990	protein|acidic leucine-rich nuclear phosphoprotein 32-related protein 1, putative, expressed	A2WPE8
Os01g25820	protein|respiratory burst oxidase, putative, expressed	Q6J2K5
Os01g27880	protein|sucrose-phosphatase, putative, expressed	B8A8A4
Os01g27990	protein|NPL4, putative, expressed	A2WQ74
Os01g31580	protein|BZIP protein, putative, expressed	B8A8L3
Os01g33090	protein|expressed protein	A2WQN8
Os01g36920	protein|DEAD-box ATP-dependent RNA helicase, putative, expressed	B8AA10
Os01g37800	protein|ras-related protein, putative, expressed	A6N1N5
Os01g40200	protein|XIK, putative, expressed	B8AAS2
Os01g40330	protein|DUF630/DUF632 domains containing protein, putative, expressed	A2WRW1
Os01g42294	protein|inactive receptor kinase At2g26730 precursor, putative, expressed	B8ABJ9
Os01g42410	protein|pleiotropic drug resistance protein, putative, expressed	B8ADJ4
Os01g42480	protein|Yip1 domain containing protein, expressed	B8ABL4
Os01g43330	protein|extra-large G-protein-related, putative, expressed	B8ABX8
Os01g43420	protein|expressed protein	B8ABY3
Os01g43540	protein|suppressor of G2 allele of SKP1, putative, expressed	B8ABY6
Os01g44110	protein|serine/threonine-protein kinase, putative, expressed	B8ACA3
Os01g44230	protein|transcription factor X1, putative, expressed	B8ACA9
Os01g46510	protein|peptidase S8 and S53, subtilisin, kexin, sedolisin, putative, expressed	B8A6U3
Os01g47200	protein|retrotransposon protein, putative, unclassified, expressed	B8A6W8
Os01g47470	protein|serine/threonine-protein kinase, putative, expressed	A2WTI0
Os01g48280	protein|ubiquitin-conjugating enzyme, putative, expressed	B8A797
Os01g48420	protein|peroxiredoxin, putative, expressed	A2WTQ2
Os01g49290	protein|WD repeat-containing protein, putative, expressed	A2WTW6
Os01g50010	protein|clathrin assembly protein, putative, expressed	B8A812
Os01g50310	protein|VIP1 protein, putative, expressed	B8A823
Os01g51290	protein|protein kinase family protein, putative, expressed	B8A8C7
Os01g51300	protein|WD domain, G-beta repeat domain containing protein, expressed	B8A8C8
Os01g51380	protein|ATP synthase, putative, expressed	B8A8D4
Os01g52050	protein|systemin receptor SR160 precursor, putative, expressed	A2WUH7
Os01g53000	protein|trehalose synthase, putative, expressed	B8A908
Os01g53079	protein|ubiquitin domain-containing protein 1, putative, expressed	B8A914
Os01g53840	protein|protein kinase family protein, putative, expressed	B8A9D5
Os01g54080	protein|kinesin motor protein-related, putative, expressed	B8A9E1
Os01g55280	protein|expressed protein	B8A9S2
Os01g55350	protein|phosphoenolpyruvate carboxylase, putative, expressed	A2WV88
Os01g55830	protein|glutathione S-transferase, putative, expressed	A2WVD3
Os01g56330	protein|TKL_IRAK_CrRLK1L-1.5 - The CrRLK1L-1 subfamily has homology to the CrRLK1L homolog, expressed	A2WVH5
Os01g56580	protein|CK1_CaseinKinase_1a.3 - CK1 includes the casein kinase 1 kinases, expressed	B8AA58
Os01g57650	protein|ZOS1-12 - C2H2 zinc finger protein, expressed	B8AAG7
Os01g58870	protein|domain of unknown function, DUF250 domain containing protein, expressed	A2WW31
Os01g59930	protein|NADH-cytochrome b5 reductase, putative, expressed	A6MZG8
Os01g60280	protein|ATP binding protein, putative, expressed	B8ABB0
Os01g60330	protein|inactive receptor kinase At2g26730 precursor, putative, expressed	A2WWE3
Os01g60410	protein|ubiquitin-conjugating enzyme, putative, expressed	A6N0H7
Os01g60670	protein|receptor-like protein kinase precursor, putative, expressed	A2WWG1
Os01g60730	protein|RING-H2 finger protein, putative, expressed	A2WWG6
Os01g60740	protein|LTPL16 - Protease inhibitor/seed storage/LTP family protein precursor, expressed	A2WWG7
Os01g61170	protein|prenylated rab acceptor, putative, expressed	A2WWK0
Os01g61180	protein|exo70 exocyst complex subunit domain containing protein, expressed	A2WWK1
Os01g61720	protein|IQ calmodulin-binding motif domain containing protein, expressed	B8ABP2
Os01g62230	protein|Core histone H2A/H2B/H3/H4 domain containing protein, putative, expressed	A2WWU2
Os01g63270	protein|alpha-glucan phosphorylast isozyme, putative, expressed	B8ACF5
Os01g63420	protein|OsFBL4 - F-box domain and LRR containing protein, expressed	A2WX30
Os01g63580	protein|glycerol-3-phosphate acyltransferase, putative, expressed	B8ACG2
Os01g64250	protein|hemerythrin family protein, expressed	A2WX79
Os01g64650	protein|VAMP-like protein YKT62, putative, expressed	A2WXA8
Os01g64970	protein|CAMK_CAMK_like.11 - CAMK includes calcium/calmodulin depedent protein kinases, expressed	A2WXE0
Os01g65380	protein|patellin protein, putative, expressed	A2WXH7
Os01g65880	protein|nodulin MtN3 family protein, putative, expressed	A2WXL9
Os01g66420	protein|PHD finger protein, putative, expressed	A2WXR5
Os01g67134	protein|ribosomal L18p/L5e family protein, putative, expressed	B8A7P9
Os01g67500	protein|armadillo/beta-catenin repeat family protein, putative, expressed	B8A7R7
Os01g67860	protein|fructose-bisphospate aldolase isozyme, putative, expressed	B8A7T3
Os01g68770	protein|selenium-binding protein, putative, expressed	A2WYB3
Os01g68870	protein|leucine-rich repeat receptor protein kinase EXS precursor, putative, expressed	B8A868
Os01g68950	protein|ubiquitin family domain containing protein, expressed	A2WYE1
Os01g69250	protein|mitochondrial import receptor subunit TOM20, putative, expressed	A2WYG9
Os01g69970	protein|WD domain, G-beta repeat domain containing protein, expressed	B8A8G0
Os01g70100	protein|zinc finger DHHC domain-containing protein, putative, expressed	B8ABQ7
Os01g70140	protein|ubiquitin-conjugating enzyme E2-22 kDa, putative, expressed	A2WYK3
Os01g71000	protein|protein kinase APK1B, chloroplast precursor, putative, expressed	B8A8U1
Os01g72360	protein|expressed protein	A2WZ59
Os01g72700	protein|expressed protein	A2WZ93
Os01g73140	protein|ubiquitin-fold modifier 1 precursor, putative, expressed	A2WZD3
Os01g73160	protein|40S ribosomal protein S10, putative, expressed	A2WZD5
Os01g73310	protein|actin, putative, expressed	A2WZE8
Os01g73790	protein|NAD dependent epimerase/dehydratase family protein, putative, expressed	A2WZI6
Os01g73990	protein|cytochrome b5-like Heme/Steroid binding domain containing protein, expressed	A2WZK1
Os02g01332	protein|ribosomal protein L6, putative, expressed	B8AGV9
Os02g01520	protein|IQ calmodulin-binding motif family protein, putative, expressed	A2WZU7
Os02g01560	protein|40S ribosomal protein S4, putative, expressed	A2WZV1
Os02g01960	protein|tetratricopeptide repeat domain containing protein, expressed	B8AG68
Os02g02240	protein|expressed protein	A2X027
Os02g02870	protein|glycine-rich protein 2, putative, expressed	B8AGK8
Os02g02890	protein|peptidyl-prolyl cis-trans isomerase, putative, expressed	Q1KL27
Os02g04100	protein|peptidase, T1 family, putative, expressed	B8AHG2
Os02g04160	protein|transcription elongation factor 1, putative, expressed	A2X2X2
Os02g04710	protein|cycloartenol synthase, putative, expressed	B8AHE6
Os02g05030	protein|sucrose-phosphatase, putative, expressed	B8AHF9
Os02g05330	protein|DEAD-box ATP-dependent RNA helicase, putative, expressed	A2X0V4
Os02g05340	protein|proteasome/cyclosome repeat containing protein, expressed	B8AHQ9
Os02g05630	protein|protein phosphatase 2C, putative, expressed	B8AHS3
Os02g06700	protein|ribosomal protein, putative, expressed	A6MZM7
Os02g07120	protein|HEAT repeat family protein, putative, expressed	B8AIH4
Os02g07260	protein|phosphoglycerate kinase protein, putative, expressed	Q09HR2
Os02g07790	protein|serine/threonine-protein kinase HT1, putative, expressed	A2X1G7
Os02g07870	protein|ATP synthase, putative, expressed	B8AIK2
Os02g08100	protein|AMP-binding domain containing protein, expressed	A2X1J7
Os02g08300	protein|RAD23 DNA repair protein, putative, expressed	B8AIW5
Os02g08440	protein|WRKY71, expressed	Q6IEL0
Os02g09060	protein|BRCA1-associated protein, putative, expressed	B8AIX5
Os02g09930	protein|CSLA1 - cellulose synthase-like family A; mannan synthase, expressed	A2X1Y0
Os02g09990	protein|expressed protein	A2X1Y1
Os02g10310	protein|fumarylacetoacetase, putative, expressed	B8ADR9
Os02g10510	protein|Ubiquitin family domain containing protein, expressed	A2X229
Os02g10640	protein|26S protease regulatory subunit, putative, expressed	B8ADT3
Os02g10810	protein|protein of unknown function domain containing protein, expressed	A6N1Q5
Os02g11050	protein|26S protease regulatory subunit, putative, expressed	A2X279
Os02g12800	protein|elongation factor 1-gamma, putative, expressed	B8AE83
Os02g13530	protein|40S ribosomal protein S24, putative, expressed	A2X2N6
Os02g13870	protein|aquaporin protein, putative, expressed	A2X2Q9
Os02g14760	protein|CID11, putative, expressed	B8AEX2
Os02g14770	protein|phosphoenolpyruvate carboxylase, putative, expressed	B8AEX3
Os02g18410	protein|salt stress root protein RS1, putative, expressed	A2X3I3
Os02g19820	protein|nodulin MtN3 family protein, putative, expressed	A2X3S3
Os02g20850	protein|ras-related protein, putative, expressed	B8AG83
Os02g26370	protein|wiskott-Aldrich syndrome protein family member 2, putative, expressed	B8AHH3
Os02g26650	protein|delta14-sterol reductase, putative, expressed	A2X4M4
Os02g27760	protein|40S ribosomal protein S15a, putative, expressed	A6N079
Os02g28980	protein|peptidyl-prolyl isomerase, putative, expressed	B8AI01
Os02g29480	protein|RNA-binding protein-like, putative, expressed	A2X532
Os02g30180	protein|ZOS2-07 - C2H2 zinc finger protein, expressed	A2X559
Os02g32030	protein|elongation factor, putative, expressed	A2X5F3
Os02g34600	protein|CAMK_CAMK_like.13 - CAMK includes calcium/calmodulin depedent protein kinases, expressed	B8AJD8
Os02g35950	protein|RNA recognition motif containing protein, putative, expressed	B8AE95
Os02g36530	protein|expressed protein	A2X6D1
Os02g36710	protein|SET, putative, expressed	B8AEC1
Os02g36974	protein|14-3-3 protein, putative, expressed	A2X6G8
Os02g37862	protein|60S ribosomal protein L6, putative, expressed	A2X6N1
Os02g38920	protein|glyceraldehyde-3-phosphate dehydrogenase, putative, expressed	B8AF09
Os02g40000	protein|trafficking protein particle complex subunit, putative, expressed	B8AFE8
Os02g40770	protein|SET domain containing protein, expressed	B8AS58
Os02g40880	protein|ribosomal protein L14, putative, expressed	B8AS12
Os02g41630	protein|phenylalanine ammonia-lyase, putative, expressed	B8AFQ6
Os02g41650	protein|phenylalanine ammonia-lyase, putative, expressed	A6MZG1
Os02g41820	protein|expressed protein	A6N069
Os02g41860	protein|aquaporin protein, putative, expressed	A2X7G8
Os02g41990	protein|expressed protein	B8AFR7
Os02g42670	protein|DUF1771 domain containing protein, putative, expressed	A2X7N1
Os02g42860	protein|DEAD-box ATP-dependent RNA helicase, putative, expressed	B8AFZ8
Os02g43020	protein|heat shock protein STI, putative, expressed	B8AG03
Os02g43280	protein|aldehyde dehydrogenase, putative, expressed	B8AG13
Os02g43870	protein|inactive receptor kinase At2g26730 precursor, putative, expressed	A2X7Y3
Os02g44630	protein|aquaporin protein, putative, expressed	A2X835
Os02g44654	protein|cytochrome P450, putative, expressed	B8AGD5
Os02g44870	protein|dehydrin, putative, expressed	A2X854
Os02g45780	protein|zinc finger, C3HC4 type domain containing protein, expressed	B8AGQ3
Os02g46510	protein|adaptor complexes medium subunit family domain containing protein, expressed	B8AGS7
Os02g46680	protein|multidrug resistance protein, putative, expressed	B8AGT9
Os02g46962	protein|VHS and GAT domain containing protein, expressed	B8AH74
Os02g47140	protein|L11 domain containing ribosomal protein, putative, expressed	A2X8M1
Os02g47600	protein|soluble inorganic pyrophosphatase, putative, expressed	A2X8Q3
Os02g47880	protein|tetratricopeptide repeat domain containing protein, expressed	B8AHA5
Os02g48010	protein|nuclear matrix constituent protein 1-like, putative, expressed	A2X8T8
Os02g48360	protein|pyrophosphate--fructose 6-phosphate 1-phosphotransferase subunit alpha, putative, expressed	B8AHL5
Os02g48480	protein|expressed protein	A2X8X6
Os02g48560	protein|fatty acid desaturase, putative, expressed	A2X8Y2
Os02g48620	protein|tetratricopeptide repeat, putative, expressed	B8AHM3
Os02g48740	protein|fimbrin-like protein 2, putative, expressed	A2X902
Os02g48964	protein|WD-40 repeat family protein, putative, expressed	A2X922
Os02g49760	protein|potassium transporter, putative, expressed	B8AI12
Os02g50640	protein|HEAT repeat family protein, putative, expressed	B8AIG5
Os02g50790	protein|nuclear-pore anchor, putative, expressed	B8AID9
Os02g50820	protein|nucleobase-ascorbate transporter, putative, expressed	B8AIE1
Os02g50860	protein|ras-related protein, putative, expressed	A2X9H9
Os02g50910	protein|expressed protein	B8AIF0
Os02g50960	protein|auxin efflux carrier component, putative, expressed	B8AIF2
Os02g51290	protein|HVA22, putative, expressed	B8AIU7
Os02g51500	protein|membrane-anchored ubiquitin-fold protein, putative, expressed	A6N1C4
Os02g52314	protein|BTB1 - Bric-a-Brac,Tramtrack, Broad Complex BTB domain, expressed	B8AIU4
Os02g53520	protein|kinesin motor domain containing protein, putative, expressed	B8Q8B2
Os02g54470	protein|60S ribosomal protein L35a-3, putative, expressed	A6N1I6
Os02g54580	protein|serine esterase family protein, putative, expressed	B8AE18
Os02g54700	protein|RNA recognition motif containing protein, putative, expressed	B8AE20
Os02g55010	protein|expressed protein	A2XAH3
Os02g55060	protein|cytochrome b5-like Heme/Steroid binding domain containing protein, expressed	A2XAH7
Os02g55410	protein|MCM5 - Putative minichromosome maintenance MCM complex subunit 5, expressed	B8AEH3
Os02g55590	protein|expressed protein	A2XAM7
Os02g56000	protein|26S protease regulatory subunit 6A, putative, expressed	A2XAQ0
Os02g56840	protein|OsFBX70 - F-box domain containing protein, expressed	A2XAX4
Os02g56920	protein|WAX2, putative, expressed	A2XAY1
Os02g57080	protein|serine/threonine-protein kinase, putative, expressed	B8AET9
Os02g57150	protein|tubulin-specific chaperone A, putative, expressed	A2XB12
Os02g57540	protein|60S ribosomal protein L28-1, putative, expressed	A6N0A1
Os02g57630	protein|ubiquitin carboxyl-terminal hydrolase, family 1, putative, expressed	A2XB54
Os02g58340	protein|oligopeptidase, putative, expressed	B8AF81
Os02g58390	protein|inactive receptor kinase At2g26730 precursor, putative, expressed	B8AFJ8
Os02g58730	protein|ras-related protein, putative, expressed	B8AFJ5
Os03g01960	protein|expressed protein	B8ALF7
Os03g02150	protein|adapitin protein, putative, expressed	B8ALH0
Os03g03180	protein|uncharacterized Cys-rich domain containing protein, putative, expressed	B8ALY9
Os03g03290	protein|receptor-like protein kinase At3g46290 precursor, putative, expressed	A2XBX9
Os03g03410	protein|serine/threonine-protein kinase, putative, expressed	A2XBY6
Os03g03570	protein|leucine-rich repeat transmembrane protein kinase, putative, expressed	A2XC04
Os03g03610	protein|1,3-beta-glucan synthase component domain containing protein, expressed	B8B2Y5
Os03g04340	protein|C-methyltransferase, putative, expressed	A2XC88
Os03g04570	protein|peptide transporter PTR3-A, putative, expressed	B8AMV1
Os03g05300	protein|cyclin-dependent kinases regulatory subunit 1, putative, expressed	A2XCH8
Os03g05730	protein|cell division control protein 48 homolog E, putative, expressed	A2XCL6
Os03g06240	protein|YT521-B-like family domain containing protein, expressed	B8ANU7
Os03g06670	protein|Core histone H2A/H2B/H3/H4 domain containing protein, putative, expressed	A2XCU2
Os03g06980	protein|nucleic acid binding protein, putative, expressed	B8APC2
Os03g07150	protein|OsPP2Ac-5 - Phosphatase 2A isoform 5 belonging to family 2, expressed	B8APA0
Os03g08050	protein|elongation factor Tu, putative, expressed	B8APM5
Os03g08360	protein|3-ketoacyl-CoA synthase 10, putative, expressed	A2XD82
Os03g08440	protein|ribosomal protein S2, putative, expressed	A2XHR6
Os03g09250	protein|inositol-3-phosphate synthase, putative, expressed	A2XDG3
Os03g09260	protein|ubiquitin carboxyl-terminal hydrolase 26, putative, expressed	A2XDG4
Os03g10030	protein|membrane associated DUF588 domain containing protein, putative, expressed	B8AQ31
Os03g10090	protein|transporter family protein, putative, expressed	A2XDJ5
Os03g10340	protein|40S ribosomal protein S3a, putative, expressed	A2XDL4
Os03g10370	protein|ADP-ribosylation factor, putative, expressed	A2XDL7
Os03g11060	protein|MFP1 attachment factor 1, putative, expressed	A2XDS7
Os03g11200	protein|pre-mRNA-processing factor 39, putative, expressed	B8AQI3
Os03g11440	protein|protein transport protein Sec61 subunit alpha, putative, expressed	B8BEQ0
Os03g12010	protein|expressed protein	B8AQV1
Os03g12030	protein|3-ketoacyl-CoA synthase, putative, expressed	A2XE10
Os03g12250	protein|atypical receptor-like kinase MARK, putative, expressed	B8AQW5
Os03g12530	protein|cation efflux family protein, putative, expressed	A2XE47
Os03g12730	protein|receptor protein kinase CLAVATA1 precursor, putative, expressed	B8AJL6
Os03g13590	protein|potyvirus VPg interacting protein, putative, expressed	A2XED2
Os03g13800	protein|ribosomal protein L7Ae, putative, expressed	A2XEE5
Os03g13950	protein|actin-depolymerizing factor, putative, expressed	B8AK01
Os03g13970	protein|26S proteasome non-ATPase regulatory subunit 4, putative, expressed	A2XEF8
Os03g14250	protein|plant protein of unknown function DUF869 domain containing protein, expressed	B8AK11
Os03g14310	protein|expressed protein	A2XEJ1
Os03g14450	protein|enolase, putative, expressed	B8AK24
Os03g14530	protein|S10/S20 domain containing ribosomal protein, putative, expressed	B8AK27
Os03g14610	protein|HVA22, putative, expressed	A2XEL0
Os03g14900	protein|NB-ARC/LRR disease resistance protein, putative, expressed	B8AKA0
Os03g14980	protein|lissencephaly type-1-like homology motif, putative, expressed	B8AKA4
Os03g15000	protein|Zinc finger, C3HC4 type domain containing protein, expressed	A2Y4E4
Os03g15410	protein|expressed protein	A2XER1
Os03g15740	protein|uncharacterized TPR repeat-containing protein, putative, expressed	A2XET8
Os03g15790	protein|ZOS3-08 - C2H2 zinc finger protein, expressed	A2XEU2
Os03g15880	protein|coronatine-insensitive protein, putative, expressed	A2XEV1
Os03g15900	protein|SH3 domain containing protein, expressed	B8AKM5
Os03g15940	protein|OsWLIM2 - LIM domain protein, putative actin-binding protein and transcription factor, expressed	A2XEV9
Os03g16010	protein|BRASSINOSTEROID INSENSITIVE 1-associated receptor kinase 1 precursor, putative, expressed	B8AKN4
Os03g16110	protein|Ser/Thr protein phosphatase family protein, putative, expressed	B8AKN9
Os03g16740	protein|protein kinase APK1A, chloroplast precursor, putative, expressed	A2XF30
Os03g16800	protein|clathrin assembly protein, putative, expressed	A2XF36
Os03g16920	protein|DnaK family protein, putative, expressed	A2XF47
Os03g16980	protein|NAD dependent epimerase/dehydratase family domain containing protein, expressed	B8AL25
Os03g17000	protein|NAD dependent epimerase/dehydratase family domain containing protein, expressed	B8AL26
Os03g17100	protein|Core histone H2A/H2B/H3/H4 domain containing protein, putative, expressed	A2WQG7
Os03g17310	protein|calcium-transporting ATPase, endoplasmic reticulum-type, putative, expressed	Q4PKC7
Os03g17690	protein|OsAPx1 - Cytosolic Ascorbate Peroxidase encoding gene 1-8, expressed	A2XFC7
Os03g18510	protein|expressed protein	Q2WEA7
Os03g18580	protein|40S ribosomal protein S7, putative, expressed	A2XFL9
Os03g19410	protein|OsPOP7 - Putative Prolyl Oligopeptidase homologue, expressed	B8AMG9
Os03g19520	protein|cyclin-related protein, putative, expressed	A2XFV6
Os03g20500	protein|OsFBX82 - F-box domain containing protein, expressed	B8ANE3
Os03g20630	protein|histidine triad family protein, putative, expressed	B8ANE8
Os03g21040	protein|stress responsive protein, putative, expressed	A2XG88
Os03g21080	protein|guanine nucleotide exchange factor, putative, expressed	B8ANH1
Os03g21270	protein|expressed protein	B8ANY0
Os03g21540	protein|TKL_IRAK_CrRLK1L-1.8 - The CrRLK1L-1 subfamily has homology to the CrRLK1L homolog, expressed	B8ANY8
Os03g21730	protein|receptor-like protein kinase precursor, putative, expressed	B8ANZ9
Os03g21940	protein|60S ribosomal protein L19-3, putative, expressed	A2XGG9
Os03g22380	protein|RNA recognition motif containing protein, expressed	B8APE3
Os03g22810	protein|copper/zinc superoxide dismutase, putative, expressed	A2XGP6
Os03g24380	protein|glutathione peroxidase domain containing protein, expressed	A2XGV4
Os03g24450	protein|OsPOP8 - Putative Prolyl Oligopeptidase homologue, expressed	A2XGW6
Os03g25070	protein|CAMK_CAMK_like.18 - CAMK includes calcium/calmodulin depedent protein kinases, expressed	B8AQ67
Os03g25140	protein|peptidyl-prolyl isomerase PASTICCINO1, putative, expressed	B8AQ71
Os03g28330	protein|sucrose synthase, putative, expressed	A2XHR1
Os03g29240	protein|PDI, putative, expressed	B8AJS5
Os03g29740	protein|LSM domain containing protein, expressed	B8B8C6
Os03g29920	protein|proline-rich protein, putative, expressed	A2XHX7
Os03g31210	protein|UDP-glucose 6-dehydrogenase, putative, expressed	B8AK67
Os03g38000	protein|40S ribosomal protein S3-1, putative, expressed	A2XIT7
Os03g38020	protein|mps one binder kinase activator-like 1A, putative, expressed	B8BAZ0
Os03g40010	protein|DEK C terminal domain containing protein, expressed	A2XJ75
Os03g40270	protein|alpha-1,4-glucan-protein synthase, putative, expressed	B8AM48
Os03g40930	protein|expressed protein	A2XJD2
Os03g41419	protein|serpin domain containing protein, putative, expressed	B8AM77
Os03g42900	protein|KH domain containing protein, putative, expressed	B8AN46
Os03g43880	protein|PLA IIIA/PLP7, putative, expressed	A2XJZ6
Os03g44620	protein|chaperone protein dnaJ, putative, expressed	A2XV12
Os03g45280	protein|dehydrin, putative, expressed	A6N0D7
Os03g45420	protein|armadillo/beta-catenin repeat family protein, putative, expressed	B8ANK7
Os03g46410	protein|transmembrane protein 56, putative, expressed	B8AP55
Os03g46640	protein|deoxyuridine 5-triphosphate nucleotidohydrolase, putative, expressed	A2XKG3
Os03g47500	protein|zinc finger, C3HC4 type domain containing protein, expressed	A2XKL4
Os03g48260	protein|expressed protein	B8AQ04
Os03g48930	protein|peptidase, T1 family, putative, expressed	A2XKY8
Os03g49620	protein|BRASSINOSTEROID INSENSITIVE 1-associated receptor kinase 1 precursor, putative, expressed	B8AQA1
Os03g49900	protein|zinc finger, C3HC4 type domain containing protein, expressed	B8AQB3
Os03g50290	protein|14-3-3 protein, putative, expressed	A2XL95
Os03g50320	protein|phosphatidylinositol 4-kinase PI4K, putative, expressed	B8AQC6
Os03g50340	protein|coatomer alpha subunit, putative, expressed	B8AQC7
Os03g50350	protein|coatomer alpha subunit, putative, expressed	A2XLA1
Os03g50440	protein|ubiquitin-conjugating enzyme, putative, expressed	B8AQD1
Os03g50450	protein|inactive receptor kinase At2g26730 precursor, putative, expressed	A2XLA9
Os03g50480	protein|phosphoglucomutase, putative, expressed	B8AQE1
Os03g50490	protein|glutamine synthetase, catalytic domain containing protein, expressed	B8AQE3
Os03g50810	protein|receptor protein kinase TMK1 precursor, putative, expressed	B8AQN9
Os03g50885	protein|actin, putative, expressed	A2XLF2
Os03g51020	protein|expressed protein	B8AQP8
Os03g51030	protein|phytochrome A, putative, expressed	B8AQP9
Os03g51440	protein|LRR receptor-like protein kinase, putative, expressed	A2XLJ7
Os03g52490	protein|nucleic acid binding protein, putative, expressed	B8AR34
Os03g52650	protein|syntaxin-related protein, putative, expressed	A2XLS5
Os03g54000	protein|oligopeptide transporter, putative, expressed	B8AJX1
Os03g54050	protein|anther-specific proline-rich protein APG precursor, putative, expressed	B8AJX2
Os03g55070	protein|UDP-glucose 6-dehydrogenase, putative, expressed	B8AK72
Os03g55140	protein|transducin family protein, putative, expressed	B8AK76
Os03g56270	protein|receptor protein kinase CLAVATA1 precursor, putative, expressed	A2XME8
Os03g56790	protein|actin-depolymerizing factor, putative, expressed	B8AKM2
Os03g56820	protein|fatty acid hydroxylase, putative, expressed	A2XMJ0
Os03g57780	protein|protein kinase, putative, expressed	A2XMS8
Os03g57790	protein|ubiquitin-conjugating enzyme, putative, expressed	A2XMS9
Os03g58130	protein|thioredoxin, putative, expressed	A2XMW1
Os03g58470	protein|retrotransposon protein, putative, Ty3-gypsy subclass, expressed	A2XMY6
Os03g58700	protein|vacuolar protein sorting-associated protein 35, putative, expressed	A2XN04
Os03g58840	protein|vesicle-associated membrane protein, putative, expressed	B8ALR6
Os03g59060	protein|OsPP2Ac-2 - Phosphatase 2A isoform 2 belonging to family 2, expressed	A2XN40
Os03g59300	protein|expressed protein	A2XN62
Os03g59310	protein|ribosomal protein, putative, expressed	A2XN63
Os03g59390	protein|CAMK_CAMK_like.24 - CAMK includes calcium/calmodulin depedent protein kinases, expressed	A2XN71
Os03g59590	protein|ATP/GTP/Ca++ binding protein, putative, expressed	A2XN85
Os03g60460	protein|aminopeptidase, putative, expressed	A2XNE7
Os03g60530	protein|ras-related protein, putative, expressed	B8AMB1
Os03g60550	protein|ThiF family domain containing protein, putative, expressed	B8AMB2
Os03g60610	protein|SEC14 cytosolic factor family protein, putative, expressed	A2XNG1
Os03g60850	protein|peptide transporter PTR2, putative, expressed	B8AMS8
Os03g60880	protein|nucleobase-ascorbate transporter, putative, expressed	A2XNI2
Os03g61010	protein|protein kinase family protein, putative, expressed	B8AMP7
Os03g61040	protein|GIL1, putative, expressed	A2XNJ5
Os03g61760	protein|OsSPL6 - SBP-box gene family member, expressed	B8AMS0
Os03g61930	protein|ACBP4, putative, expressed	B8AMT5
Os03g61990	protein|glycine-rich RNA-binding protein 7, putative, expressed	A2XNS3
Os03g63350	protein|expressed protein	B8ANP6
Os04g01300	protein|OsRhmbd10 - Putative Rhomboid homologue, expressed	A2XPJ3
Os04g02890	protein|expressed protein	B8ALE2
Os04g02910	protein|membrane related protein CP5, putative, expressed	A2XPT7
Os04g06770	protein|argonaute, putative, expressed	B8AUX7
Os04g16450	protein|aquaporin protein, putative, expressed	A2XPH9
Os04g17100	protein|heavy metal-associated domain containing protein, expressed	A2XR05
Os04g18090	protein|histone H1, putative, expressed	A2XR29
Os04g21320	protein|membrane associated DUF588 domain containing protein, putative, expressed	B8ARW3
Os04g26350	protein|Leucine Rich Repeat family protein, expressed	B8ASA1
Os04g31320	protein|SWIB/MDM2 domain containing protein, expressed	A2XSN8
Os04g31700	protein|methylisocitrate lyase 2, putative, expressed	A2XSR2
Os04g32030	protein|heavy metal-associated domain containing protein, expressed	A2XST7
Os04g32950	protein|calreticulin precursor protein, putative, expressed	A2XT12
Os04g33370	protein|cytochrome P450, putative, expressed	B8ATI6
Os04g33780	protein|OTU-like cysteine protease family protein, putative, expressed	A2XT89
Os04g35080	protein|protein kinase domain containing protein, expressed	A2XTJ4
Os04g35090	protein|40S ribosomal protein S10, putative, expressed	B8AJD1
Os04g36660	protein|calmodulin binding protein, putative, expressed	A2XTW1
Os04g37690	protein|RNA recognition motif containing protein, putative, expressed	A6N173
Os04g38570	protein|multidrug resistance protein, putative, expressed	A2XY48
Os04g38810	protein|formin, putative, expressed	A2XUA1
Os04g38910	protein|atypical receptor-like kinase MARK, putative, expressed	A2XUC0
Os04g39040	protein|UBA and UBX domain-containing protein, putative, expressed	A2XUD4
Os04g39150	protein|pathogenesis-related Bet v I family protein, putative, expressed	A2XUF3
Os04g39210	protein|agmatine deiminase, putative, expressed	B8AV42
Os04g40630	protein|BTBZ4 - Bric-a-Brac, Tramtrack, Broad Complex BTB domain with TAZ zinc finger and Calmodulin-binding domains, expressed	A2XUR7
Os04g40840	protein|elongator complex protein 3, putative, expressed	A2XUT6
Os04g40950	protein|glyceraldehyde-3-phosphate dehydrogenase, putative, expressed	A2XUU7
Os04g41030	protein|inactive receptor kinase At1g27190 precursor, putative, expressed	A2XUV5
Os04g41470	protein|expressed protein	B8AVV6
Os04g42600	protein|polyadenylate-binding protein, putative, expressed	B8ARD0
Os04g42930	protein|OsGrx_C2.2 - glutaredoxin subgroup I, expressed	A2XVD7
Os04g44430	protein|transporter, major facilitator family, putative, expressed	B8ASB6
Os04g45070	protein|remorin, putative, expressed	A2XVV0
Os04g45720	protein|aldehyde dehydrogenase, putative, expressed	Q71LY7
Os04g45730	protein|protein kinase domain containing protein, expressed	A2XW02
Os04g46190	protein|ubiquitin carboxyl-terminal hydrolase, family 1, putative, expressed	B8ASP3
Os04g46910	protein|actin-depolymerizing factor, putative, expressed	A2XNF8
Os04g46960	protein|glutathione peroxidase domain containing protein, expressed	B8ASV8
Os04g47220	protein|aquaporin protein, putative, expressed	A2XWD5
Os04g47250	protein|cytochrome P450, putative, expressed	A2XWD7
Os04g47870	protein|PINHEAD, putative, expressed	B8AT34
Os04g48760	protein|leucine-rich repeat family protein, putative, expressed	B8AT63
Os04g49510	protein|CAMK_CAMK_like.27 - CAMK includes calcium/calmodulin depedent protein kinases, expressed	B8ATC8
Os04g50204	protein|protein transport protein-related, putative, expressed	A2XX07
Os04g51610	protein|calcium-transporting ATPase, plasma membrane-type, putative, expressed	B8ATU2
Os04g51950	protein|serine/threonine-protein kinase HT1, putative, expressed	A2XXC2
Os04g52164	protein|transferase family protein, putative, expressed	B8AU72
Os04g52280	protein|dehydrogenase, putative, expressed	A2XXF7
Os04g52361	protein|ribosomal protein S17, putative, expressed	B8AU50
Os04g52460	protein|retrotransposon protein, putative, unclassified, expressed	B8AU60
Os04g52540	protein|retrotransposon protein, putative, unclassified, expressed	A2XXI9
Os04g52890	protein|ATBAG1, putative, expressed	A2XXN7
Os04g54620	protein|expressed protein	A2XY26
Os04g54840	protein|DNA-directed RNA polymerase subunit, putative, expressed	B8AV78
Os04g55480	protein|BRCA1-associated protein, putative, expressed	B8AVJ5
Os04g55620	protein|receptor kinase, putative, expressed	A2XYB3
Os04g55920	protein|zinc-finger protein, putative, expressed	A2XYD5
Os04g56160	protein|plasma membrane ATPase, putative, expressed	A2XYF8
Os04g56350	protein|nucleolar protein,Nop52 containing protein, expressed	A2XYH9
Os04g56520	protein|alpha-1,4-glucan-protein synthase, putative, expressed	B8AW08
Os04g56646	protein|MEE34, putative, expressed	A2XYK8
Os04g56740	protein|IQ calmodulin-binding motif family protein, putative, expressed	B8AVY4
Os04g56980	protein|SWIB/MDM2 domain containing protein, expressed	B8AVZ4
Os04g57140	protein|kinesin motor domain containing protein, putative, expressed	A2XYQ1
Os04g57410	protein|methylthioribose kinase, putative, expressed	A2XYS8
Os04g57520	protein|UBX domain-containing protein, putative, expressed	B8ARD8
Os04g58240	protein|expressed protein	A2XZ05
Os04g58700	protein|expressed protein	B8ARS6
Os04g58720	protein|anthranilate phosphoribosyltransferase, putative, expressed	B8ARS7
Os04g58750	protein|protein kinase family protein, putative, expressed	B8ARS9
Os04g58910	protein|receptor protein kinase TMK1 precursor, putative, expressed	A2XZ61
Os04g59050	protein|expressed protein	A2XZ73
Os04g59130	protein|OsFBT6 - F-box and tubby domain containing protein, expressed	A2XZ76
Os05g01050	protein|DNA-binding protein-related, putative, expressed	B8AWI7
Os05g01230	protein|zinc finger, C3HC4 type domain containing protein, expressed	B8AWJ2
Os05g01600	protein|actin, putative, expressed	B8AWW7
Os05g01820	protein|cytochrome b5-like Heme/Steroid binding domain containing protein, expressed	A2XZJ1
Os05g02130	protein|ankyrin repeat domain-containing protein 28, putative, expressed	B8AWZ6
Os05g02220	protein|ACT domain containing protein, expressed	B8AX98
Os05g02310	protein|soluble inorganic pyrophosphatase, putative, expressed	B8AXA3
Os05g02820	protein|protein transport protein-related, putative, expressed	A2XZS2
Os05g02990	protein|expressed protein	A2XZT2
Os05g03120	protein|retrotransposon protein, putative, unclassified, expressed	B8AXD2
Os05g03190	protein|IQ calmodulin-binding motif domain containing protein, expressed	B8AXD5
Os05g03450	protein|lectin protein kinase family protein, putative, expressed	B8AXJ4
Os05g04170	protein|AMP-binding enzyme, putative, expressed	B8AXM5
Os05g04330	protein|DNA methyltransferase protein, putative, expressed	B8AXM8
Os05g04510	protein|S-adenosylmethionine synthetase, putative, expressed	A2Y053
Os05g04520	protein|protein kinase, putative, expressed	B8AXN6
Os05g05280	protein|zinc finger family protein, putative, expressed	U5Q3R8
Os05g05860	protein|retrotransposon protein, putative, unclassified, expressed	B8BAW1
Os05g06310	protein|60S ribosomal protein L18-3, putative, expressed	A2Y0K0
Os05g06770	protein|40S ribosomal protein S27a, putative, expressed	A6MZJ4
Os05g07690	protein|thioredoxin, putative, expressed	A2Y0T3
Os05g08370	protein|CESA1 - cellulose synthase, expressed	A2Y0X2
Os05g08640	protein|transferase family protein, putative, expressed	A2Y0Z6
Os05g09490	protein|peptidase, T1 family, putative, expressed	A2Y157
Os05g11650	protein|GIL1, putative, expressed	A2Y1G5
Os05g11750	protein|protein kinase, putative, expressed	B8AZ54
Os05g12680	protein|retrotransposon protein, putative, unclassified, expressed	B8AZ90
Os05g13950	protein|eukaryotic translation initiation factor 3 subunit E-interacting protein, putative, expressed	A6N0Z7（Os05g0227700）
Os05g14180	protein|OsIAA17 - Auxin-responsive Aux/IAA gene family member, expressed	A2Y226
Os05g14940	protein|transposon protein, putative, unclassified, expressed	A2Y275
Os05g16640	protein|DUF630/DUF632 domains containing protein, putative, expressed	B8B030
Os05g19370	protein|60S ribosomal protein L15, putative, expressed	A2XJ89
Os05g22970	protein|glyoxalase family protein, putative, expressed	B8AW52
Os05g23880	protein|lipoxygenase, putative, expressed	B8AWC1
Os05g24601	protein|coatomer subunit delta, putative, expressed	B8AWD9
Os05g25640	protein|cytochrome P450, putative, expressed	A2Y375
Os05g27820	protein|patellin protein, putative, expressed	A2Y3F5
Os05g27940	protein|40S ribosomal protein S7, putative, expressed	B8AX04
Os05g28190	protein|ranBP1 domain containing protein, expressed	A2Y3G8
Os05g28290	protein|ranBP1 domain containing protein, expressed	B8AX15
Os05g30410	protein|PHF5-like protein domain containing protein, expressed	A2XYL9
Os05g30750	protein|anthranilate phosphoribosyltransferase, putative, expressed	A2Y3X0
Os05g30870	protein|protein kinase domain containing protein, expressed	B8AXG7
Os05g31000	protein|nascent polypeptide-associated complex subunit alpha, putative, expressed	A2Y3Z4
Os05g32110	protein|COBRA, putative, expressed	A2Y470
Os05g32570	protein|RING E3 ligase protein, putative, expressed	B8AXZ7
Os05g32760	protein|BZIP protein, putative, expressed	B8AY03
Os05g33050	protein|ABTB1 - Armadillo repeats with a Bric-a-Brac, Tramtrack, Broad Complex BTB domain, expressed	B8AY14
Os05g33360	protein|transmembrane BAX inhibitor motif-containing protein, putative, expressed	B8AY33
Os05g33380	protein|fructose-bisphospate aldolase isozyme, putative, expressed	A6N1U4
Os05g33390	protein|cation-transporting ATPase, putative, expressed	B8AY36
Os05g33850	protein|UBA/TS-N domain containing protein, expressed	A2Y4L5
Os05g34540	protein|rab GDP dissociation inhibitor alpha, putative, expressed	A2Y4R1
Os05g35460	protein|patellin protein, putative, expressed	B8AYI6
Os05g36050	protein|serine/threonine-protein kinase, putative, expressed	B8AYK6
Os05g37330	protein|60S acidic ribosomal protein, putative, expressed	B8AYR2
Os05g38150	protein|amino acid kinase, putative, expressed	B8AYT8
Os05g38640	protein|Core histone H2A/H2B/H3/H4 domain containing protein, putative, expressed	A2Y5G8
Os05g39080	protein|protein kinase family protein, putative, expressed	B8AZ20
Os05g39850	protein|MCM3 - Putative minichromosome maintenance MCM complex subunit 3, expressed	B8AZ99
Os05g40200	protein|inactive receptor kinase At2g26730 precursor, putative, expressed	A2Y5T2
Os05g41180	protein|peptidase, T1 family, putative, expressed	B8AZI1
Os05g41210	protein|OsCam2 - Calmodulin, expressed	A2Y609
Os05g41440	protein|cytochrome P450, putative, expressed	A2Y626
Os05g41670	protein|ICE-like protease p20 domain containing protein, putative, expressed	A2Y653
Os05g43060	protein|retrotransposon, putative, centromere-specific, expressed	B8AZS3
Os05g43670	protein|IQ calmodulin-binding motif family protein, putative, expressed	B8AZY3
Os05g43820	protein|ras-related protein, putative, expressed	A2Y6G9
Os05g43850	protein|OsFBT9 - F-box and tubby domain containing protein, expressed	B8AZY9
Os05g45420	protein|CAMK_KIN1/SNF1/Nim1_like_AMPKh.3 - CAMK includes calcium/calmodulin depedent protein kinases, expressed	B8B075
Os05g45930	protein|IQ calmodulin-binding motif family protein, putative, expressed	B8B097
Os05g46230	protein|NAP domain containing protein, putative, expressed	B8AW64
Os05g46460	protein|hydrolase, alpha/beta fold family domain containing protein, expressed	B8AW77
Os05g46560	protein|RAN GTPase-activating protein 1, putative, expressed	A2Y727
Os05g47470	protein|VIP1 protein, putative, expressed	A2Y746
Os05g48020	protein|SNARE domain containing protein, putative, expressed	A2Y792
Os05g48240	protein|dynamin family protein, putative, expressed	B8AWG8
Os05g49150	protein|eukaryotic translation initiation factor 3 subunit D, putative, expressed	A2Y7J4
Os05g49180	protein|protein of unknown function DUF1296 domain containing protein, expressed	B8AWS4
Os05g49860	protein|Core histone H2A/H2B/H3/H4 domain containing protein, putative, expressed	A2Y7R3
Os05g49890	protein|ras-related protein, putative, expressed	A2Y7R5
Os05g51070	protein|inactive receptor kinase At2g26730 precursor, putative, expressed	B8AX82
Os05g51180	protein|hyaluronan/mRNA binding family domain containing protein, expressed	A2Y828
Os05g51420	protein|hypersensitive-induced response protein, putative, expressed	A2Y840
Os05g51480	protein|cleavage and polyadenylation specificity factor, putative, expressed	B8AXJ2
Os05g51670	protein|NAD dependent epimerase/dehydratase family protein, putative, expressed	A2Y861
Os06g01500	protein|IQ calmodulin-binding motif family protein, putative, expressed	B8B1A4
Os06g02180	protein|CSLD2 - cellulose synthase-like family D, expressed	A2YU42
Os06g02370	protein|expressed protein	B8B1L2
Os06g03099	protein|expressed protein	A2Y8P2
Os06g03640	protein|BAG domain containing protein, expressed	B8B1X8
Os06g03760	protein|LMBR1 integral membrane protein, putative, expressed	B8B1Y6
Os06g03970	protein|receptor-like protein kinase 5 precursor, putative, expressed	B8B1Z7
Os06g04020	protein|histone H1, putative, expressed	A2Y8V9
Os06g04030	protein|histone H3, putative, expressed	B8AUE9
Os06g04130	protein|lung seven transmembrane domain containing protein, putative, expressed	A2Y8W7
Os06g04290	protein|S10/S20 domain containing ribosomal protein, putative, expressed	A2Y8Y0
Os06g04600	protein|Brix domain containing protein, putative, expressed	B8B2A7
Os06g05660	protein|NAP domain containing protein, putative, expressed	B8B2R4
Os06g05860	protein|6-phosphofructokinase, putative, expressed	A2Y9F9
Os06g06530	protein|proline-rich cell wall protein-like, putative, expressed	B8B397
Os06g06880	protein|Ser/Thr protein phosphatase family protein, putative, expressed	B8B382
Os06g07350	protein|RNA-binding motif protein, putative, expressed	B8B3I0
Os06g07630	protein|26S protease regulatory subunit 6A, putative, expressed	A2Y9V7
Os06g07830	protein|ANTH/ENTH domain containing protein, putative, expressed	A2Y9X3
Os06g07978	protein|peptidase, T1 family, putative, expressed	I3RVK9
Os06g08380	protein|1,3-beta-glucan synthase component domain containing protein, expressed	B8AFI9
Os06g09290	protein|26S protease regulatory subunit 7, putative, expressed	A2XAB9
Os06g09450	protein|sucrose synthase, putative, expressed	A2YA91
Os06g09850	protein|25.3 kDa vesicle transport protein, putative, expressed	B8B3Q3
Os06g10230	protein|receptor-like protein kinase 5 precursor, putative, expressed	B8AJH2
Os06g10410	protein|uncharacterized mscS family protein, putative, expressed	A2YAH1
Os06g11380	protein|geminivirus Rep-interacting motor protein, putative, expressed	B8B402
Os06g11610	protein|heat shock 22 kDa protein, mitochondrial precursor, putative, expressed	A2YAR7
Os06g11800	protein|annexin, putative, expressed	C7EN89
Os06g12220	protein|HVA22, putative, expressed	A2YAW9
Os06g12590	protein|protein kinase, putative, expressed	A2YAZ9
Os06g13060	protein|heat shock protein DnaJ, putative, expressed	A2YB43
Os06g14370	protein|caleosin related protein, putative, expressed	B8B0A5
Os06g14810	protein|3-ketoacyl-CoA synthase, putative, expressed	A2YBG0
Os06g15360	protein|RAD23 DNA repair protein, putative, expressed	A2YBG8
Os06g19010	protein|cadmium tolerance factor, putative, expressed	A2X425
Os06g20090	protein|NUP155, putative, expressed	B8B151
Os06g20370	protein|microtubule associated protein, putative, expressed	B8B123
Os06g22810	protein|TKL_IRAK_CrRLK1L-1.14 - The CrRLK1L-1 subfamily has homology to the CrRLK1L homolog, expressed	B8B1C7
Os06g23440	protein|eukaryotic translation initiation factor 1A, putative, expressed	A2YCL4
Os06g29380	protein|phospholipid-transporting ATPase, putative, expressed	A2YD35
Os06g29430	protein|cytidine and deoxycytidylate deaminase zinc-binding region family protein, expressed	A2YD38
Os06g30130	protein|cysteine-rich receptor-like protein kinase 10 precursor, putative, expressed	A2YD85
Os06g30730	protein|ABC-2 type transporter domain containing protein, expressed	B8B2W5
Os06g35730	protein|ribosomal protein L5, putative, expressed	A2Y1G9
Os06g35814	protein|ras-related protein, putative, expressed	A2YDY6
Os06g36490	protein|ethylene-responsive element-binding protein, putative, expressed	A2YE29
Os06g38970	protein|expressed protein	A2YEJ4
Os06g39750	protein|3-ketoacyl-CoA synthase, putative, expressed	A2YEP6
Os06g42730	protein|OsPOP14 - Putative Prolyl Oligopeptidase homologue, expressed	A2YFB8
Os06g42810	protein|UBA and UBX domain-containing protein, putative, expressed	A2YFC5
Os06g43170	protein|transposon protein, putative, unclassified, expressed	B8B0I4
Os06g43660	protein|inorganic H+ pyrophosphatase, putative, expressed	A2YFJ3
Os06g44080	protein|ubiquitin family protein, putative, expressed	B8B0S9
Os06g44980	protein|expressed protein	A2YFU8
Os06g45000	protein|ubiquitin-conjugating enzyme, putative, expressed	A2YFV1
Os06g45120	protein|ATP synthase, putative, expressed	B8B107
Os06g46680	protein|cytochrome P450, putative, expressed	B8B1G7
Os06g47320	protein|T-complex protein, putative, expressed	B8B1T1
Os06g48230	protein|DNA-directed RNA polymerases I, II, and III subunit RPABC3, putative, expressed	A2YGL5
Os06g49800	protein|ubiquitin interaction motif family protein, expressed	B8B2H1
Os06g50340	protein|receptor protein kinase CLAVATA1 precursor, putative, expressed	S5A6X6
Os06g50818	protein|expressed protein	B8B2J2
Os06g51220	protein|HMG1/2, putative, expressed	Q8H6F1
Os06g51510	protein|expressed protein	A6N190
Os07g01100	protein|legume lectins beta domain containing protein, putative, expressed	A2YHA0
Os07g01710	protein|phytosulfokine receptor precursor, putative, expressed	B8B6K3
Os07g03070	protein|tetratricopeptide repeat containing protein, putative, expressed	B8B6U6
Os07g03160	protein|WD domain, G-beta repeat domain containing protein, expressed	B8B6V4
Os07g04190	protein|receptor protein kinase CLAVATA1 precursor, putative, expressed	A2YHX1
Os07g05190	protein|leucine-rich repeat family protein, putative, expressed	B8B7A7
Os07g05580	protein|ribosomal protein L7Ae, putative, expressed	A2YJM2
Os07g05610	protein|zinc ion binding protein, putative, expressed	A2YI76
Os07g05640	protein|transporter family protein, putative, expressed	A2YI79
Os07g06620	protein|YABBY domain containing protein, putative, expressed	B8B7F0
Os07g07000	protein|syntaxin, putative, expressed	B8B7K4
Os07g07194	protein|MAC/Perforin domain containing protein, putative, expressed	B8B7L4
Os07g07230	protein|protein kinase, putative, expressed	A2YII5
Os07g07240	protein|ubiquitin-conjugating enzyme, putative, expressed	B8B7L6
Os07g07250	protein|eukaryotic translation initiation factor 3 subunit E, putative, expressed	A2YII7
Os07g08070	protein|transmembrane BAX inhibitor motif-containing protein, putative, expressed	A2YIP9
Os07g08330	protein|ribosomal protein L4, putative, expressed	A2YIS2
Os07g08710	protein|AT hook-containing DNA-binding protein, putative, expressed	A2YIV4
Os07g08840	protein|thioredoxin, putative, expressed	A2YIW7
Os07g09340	protein|plasma membrane ATPase, putative, expressed	B8B893
Os07g10250	protein|DEAD-box ATP-dependent RNA helicase 52B, putative, expressed	B8B879
Os07g10600	protein|cycloartenol-C-24-methyltransferase 1, putative, expressed	A2YJB1
Os07g10660	protein|ribosomal protein, putative, expressed	B8B8I7
Os07g10770	protein|CESA8 - cellulose synthase, expressed	A2YJC4
Os07g12170	protein|ADP-ribosylation factor, putative, expressed	B8B8G5
Os07g14540	protein|vesicle-associated membrane protein, putative, expressed	B8B4S2
Os07g22850	protein|chalcone and stilbene synthases, putative, expressed	B8B5F1
Os07g26490	protein|ankyrin repeat domain containing protein, expressed	A2YKU2
Os07g26630	protein|aquaporin protein, putative, expressed	A2YKV0
Os07g26690	protein|aquaporin protein, putative, expressed	A2YKV4
Os07g27950	protein|RING zinc finger protein, putative, expressed	B8B614
Os07g29390	protein|peptidyl-prolyl cis-trans isomerase, putative, expressed	B8B5Z8
Os07g30840	protein|proteasome subunit, putative, expressed	B8B679
Os07g31280	protein|casein kinase II subunit beta-4, putative, expressed	B8B6D0
Os07g31370	protein|ras-related protein, putative, expressed	B8B6D3
Os07g31460	protein|peptide-Nasparagine amidase, putative, expressed	B8B6D9
Os07g31720	protein|GTPase activating protein, putative, expressed	A6N000
Os07g32800	protein|autophagy-related protein, putative, expressed	A6N1T1
Os07g33110	protein|CAMK_CAMK_like.33 - CAMK includes calcium/calmodulin depedent protein kinases, expressed	A2YLU1
Os07g33650	protein|expressed protein	B8B6P2
Os07g34030	protein|OsPDIL5-4 protein disulfide isomerase PDIL5-4, expressed	B8B6W5
Os07g37350	protein|armadillo/beta-catenin repeat family protein, putative, expressed	A2YML8
Os07g37750	protein|ATMIN7, putative, expressed	A2XXG5
Os07g37810	protein|STRUBBELIG-RECEPTOR FAMILY 1 precursor, putative, expressed	B8B7G9
Os07g38120	protein|CAMK_CAMK_like.34 - CAMK includes calcium/calmodulin depedent protein kinases, expressed	A2YMS7
Os07g39280	protein|transporter-related, putative, expressed	A2YN13
Os07g39620	protein|C2 domain containing protein, putative, expressed	A2YN39
Os07g39870	protein|eukaryotic peptide chain release factor subunit 1-1, putative, expressed	B8B801
Os07g40240	protein|GASR9 - Gibberellin-regulated GASA/GAST/Snakin family protein precursor, expressed	B8B814
Os07g40580	protein|eukaryotic translation initiation factor 5A, putative, expressed	B8B833
Os07g40930	protein|WD repeat-containing protein 12, putative, expressed	B8B846
Os07g41280	protein|6-phosphogluconolactonase, putative, expressed	A2YNH4
Os07g41360	protein|alpha-1,4-glucan-protein synthase, putative, expressed	B8B8B1
Os07g41600	protein|proline-rich protein, putative, expressed	B8B8B9
Os07g42890	protein|GRAM domain containing protein, expressed	B8B8M4
Os07g42950	protein|40S ribosomal protein S6, putative, expressed	A2YNT9
Os07g43350	protein|expressed protein	B8B4V6
Os07g43380	protein|zinc finger, C3HC4 type domain containing protein, expressed	B8B4V8
Os07g44350	protein|sec20 domain containing protein, expressed	B8B522
Os07g44790	protein|transport protein particle component, Bet3, domain containing protein, expressed	A2XHR5
Os07g45070	protein|FAT domain-containing protein, putative, expressed	B8B548
Os07g46370	protein|WD domain, G-beta repeat domain containing protein, expressed	B8B5L9
Os07g46390	protein|TRAF-type zinc finger domain-containing protein 1, putative, expressed	B8B5M0
Os07g46750	protein|elongation factor protein, putative, expressed	A2YPM1
Os07g47450	protein|flowering promoting factor-like 1, putative, expressed	A2YPT2
Os07g47510	protein|stress-related protein, putative, expressed	A2YPT8
Os07g48490	protein|stress responsive protein, putative, expressed	A2YQ14
Os07g48630	protein|ethylene-insensitive 3, putative, expressed	B8B649
Os07g48780	protein|OsCam1-2 - Calmodulin, expressed	B8ACJ8
Os07g49150	protein|26S protease regulatory subunit 4, putative, expressed	A2XWM3
Os07g49400	protein|OsAPx2 - Cytosolic Ascorbate Peroxidase encoding gene 4,5,6,8, expressed	B8B6B6
Os08g01740	protein|VHS and GAT domain containing protein, expressed	A2YQH8
Os08g01930	protein|KH domain-containing protein, putative, expressed	A2YQJ6
Os08g02120	protein|kinase, pfkB family, putative, expressed	A2YQL4
Os08g02250	protein|IQ calmodulin-binding motif domain containing protein, expressed	A2YQM5
Os08g02340	protein|60S acidic ribosomal protein, putative, expressed	A2YQN3
Os08g02420	protein|OsCML7 - Calmodulin-related calcium sensor protein, expressed	A2YQP2
Os08g03290	protein|glyceraldehyde-3-phosphate dehydrogenase, putative, expressed	A2YQT7
Os08g03520	protein|retrotransposon protein, putative, Ty1-copia subclass, expressed	A2YQW2
Os08g03640	protein|60S acidic ribosomal protein P0, putative, expressed	B8BAG5
Os08g03650	protein|BTBN17 - Bric-a-Brac, Tramtrack, Broad Complex BTB domain with non-phototropic hypocotyl 3 NPH3 and coiled-coil domains, expressed	A6MZG0
Os08g04620	protein|MSP domain containing protein, putative, expressed	B8BAM7
Os08g04810	protein|serine esterase family protein, putative, expressed	B8BAN1
Os08g05660	protein|expressed protein	B8BAY6
Os08g05890	protein|MSP domain containing protein, expressed	A2YRC2
Os08g05910	protein|peptide transporter PTR2, putative, expressed	A2YRC4
Os08g06380	protein|CSLF6 - cellulose synthase-like family F; beta1,3;1,4 glucan synthase, expressed	A2YRG4
Os08g06480	protein|lissencephaly type-1-like homology motif, putative, expressed	A2YRH5
Os08g06550	protein|acyl CoA binding protein, putative, expressed	A2YRI2
Os08g07760	protein|BRASSINOSTEROID INSENSITIVE 1-associated receptor kinase 1 precursor, Os08g0174700,OsSERK1; OsBAK1	Q6S7F1
Os08g08040	protein|LSM domain containing protein, expressed	B8BBH1
Os08g09200	protein|aconitate hydratase protein, putative, expressed	B8BBF3
Os08g09250	protein|glyoxalase family protein, putative, expressed	A2YS08
Os08g12750	protein|serine/threonine-protein kinase HT1, putative, expressed	Q6DTV6
Os08g12820	protein|proteasome/cyclosome repeat containing protein, expressed	A2XXB6
Os08g13690	protein|60S ribosomal protein L7, putative, expressed	A2YSN9
Os08g14620	protein|expressed protein	A2YSV1
Os08g16780	protein|sin-like protein conserved region containing protein, expressed	A2YT86
Os08g17870	protein|reticulon domain containing protein, putative, expressed	B8B924
Os08g18044	protein|tetraspanin family protein, putative, expressed	A2YTF9
Os08g19830	protein|ubiquitin family protein, putative, expressed	C8TFD4
Os08g20270	protein|MEMO1, putative, expressed	C8TF04
Os08g25570	protein|histone deacetylase, putative, expressed	B8B9W7
Os08g27070	protein|co-chaperone protein SBA1, putative, expressed	P0C8Z0
Os08g27840	protein|phosphoenolpyruvate carboxylase, putative, expressed	A2YUJ2
Os08g28870	protein|receptor-like protein kinase 5 precursor, putative, expressed	A2YUP4
Os08g29590	protein|zinc finger, C3HC4 type family protein, expressed	B8BAB9
Os08g30060	protein|proton pump interactor, putative, expressed	B8BAH2
Os08g30790	protein|hypersensitive-induced response protein, putative, expressed	A6N1R9
Os08g32420	protein|expressed protein	A2YVA8
Os08g32500	protein|nucleobase-ascorbate transporter, putative, expressed	B8BAU7
Os08g33340	protein|RAD23 DNA repair protein, putative, expressed	A2YVG1
Os08g33370	protein|14-3-3 protein, putative, expressed	A2YVG3
Os08g34280	protein|cinnamoyl-CoA reductase, putative, expressed	B8BB38
Os08g35480	protein|cupin superfamily protein, putative, expressed	A2YVV7
Os08g37444	protein|signal recognition particle receptor, putative, expressed	A2YWB0
Os08g37960	protein|RNA recognition motif containing protein, expressed	B8BBV5
Os08g38400	protein|oligopeptide transporter, putative, expressed	B8BC16
Os08g39140	protein|heat shock protein, putative, expressed	A2YWQ1
Os08g39590	protein|inactive receptor kinase At2g26730 precursor, putative, expressed	A2YWU2
Os08g41390	protein|peptidyl-prolyl isomerase, putative, expressed	B8B8V4
Os08g41400	protein|expressed protein	A2YX97
Os08g41810	protein|ribosomal protein L22, putative, expressed	B8B928
Os08g41950	protein|OsMADS7 - MADS-box family gene with MIKCc type-box, expressed	P0C5B0
Os08g42000	protein|nuclear transport factor, putative, expressed	A2YXF8
Os08g42370	protein|zinc finger DHHC domain-containing protein, putative, expressed	B8B943
Os08g42540	protein|ubiquitin thioesterase otubain-like, putative, expressed	B8B951
Os08g42740	protein|IBR domain containing protein, putative, expressed	B8B962
Os08g43130	protein|NAP1, putative, expressed	B8B9G3
Os08g43540	protein|peptidase, T1 family, putative, expressed	B8B9D7
Os08g44010	protein|WD domain, G-beta repeat domain containing protein, expressed	B8B9E6
Os08g44350	protein|histidine-containing phosphotransfer protein, putative, expressed	B8B9H1
Os08g44750	protein|auxin-induced protein 5NG4, putative, expressed	A2YY57
Os08g44840	protein|transferase family protein, putative, expressed	A2YY66
Os08g45030	protein|multidrug resistance protein, putative, expressed	B8B9L8
Os09g02700	protein|polyadenylate-binding protein, putative, expressed	A2YYH2
Os09g04490	protein|inactive receptor kinase At1g27190 precursor, putative, expressed	A2YYN7
Os09g05030	protein|armadillo/beta-catenin-like repeat family protein, expressed	A2YYR6
Os09g06230	protein|serine/threonine-protein kinase 16, putative, expressed	A2YYU4
Os09g07830	protein|acetyl-CoA acetyltransferase, cytosolic, putative, expressed	A2YYZ3
Os09g07900	protein|ubiquitin-protein ligase 1, putative, expressed	B8BPD0
Os09g08550	protein|OsFBX308 - F-box domain containing protein, expressed	B8BDG6
Os09g12570	protein|ubiquitin-conjugating enzyme, putative, expressed	A6N196
Os09g14670	protein|phosphoenolpyruvate carboxylase, putative, expressed	A2YZQ5
Os09g17730	protein|proton pump interactor, putative, expressed	A2Z057
Os09g19930	protein|HOTHEAD precursor, putative, expressed	A2Z0E3
Os09g21340	protein|nucleobase-ascorbate transporter, putative, expressed	A2Z0R3
Os09g24200	protein|RAD23 DNA repair protein, putative, expressed	A2Z142
Os09g24260	protein|WD domain, G-beta repeat domain containing protein, expressed	B8BF66
Os09g24980	protein|vesicle transport v-SNARE protein, putative, expressed	B8BF89
Os09g25460	protein|transferase family protein, putative, expressed	B8BFA2
Os09g25810	protein|nodulin, putative, expressed	B8BFB4
Os09g26460	protein|protein binding protein, putative, expressed	A2Z1K8
Os09g27370	protein|Spc97 / Spc98 family protein, putative, expressed	B8BCH9
Os09g28850	protein|expressed protein	B8BCM3
Os09g29460	protein|homeobox associated leucine zipper, putative, expressed	Q9XH37
Os09g30412	protein|heat shock protein, putative, expressed	A2Z2G1
Os09g31031	protein|ubiquitin family protein, putative, expressed	B8BCU8
Os09g31080	protein|induced stolen tip protein TUB8, putative, expressed	A2Z2I6
Os09g31482	protein|splicing factor U2AF, putative, expressed	A2Z2M2
Os09g32090	protein|methyl-binding domain protein MBD, putative, expressed	A2Z2P1
Os09g32540	protein|expressed protein	A2Z2T2
Os09g32640	protein|dehydrogenase, putative, expressed	A2Z2U1
Os09g32976	protein|ribosomal protein L7Ae, putative, expressed	A6N0C0
Os09g33450	protein|zinc finger DHHC domain-containing protein, putative, expressed	B8BDC1
Os09g33810	protein|ankyrin repeat domain containing protein, putative, expressed	A2Z4X9
Os09g33930	protein|farnesyltransferase/geranylgeranyltransferase type-1 subunitalpha, putative, expressed	A2Z330
Os09g34930	protein|3-ketoacyl-CoA synthase precursor, putative, expressed	B8BDK6
Os09g35630	protein|BAG domain-containing protein, putative, expressed	B8BDL2
Os09g35710	protein|UBX domain-containing protein, putative, expressed	B8BDL9
Os09g36760	protein|DUF630/DUF632 domains containing protein, putative, expressed	B8BDX6
Os09g36770	protein|NTMC2Type1.2 protein, putative, expressed	A2Z3J5
Os09g36830	protein|Skp1 family, dimerisation domain containing protein, expressed	B8BE56
Os09g37006	protein|protein of unknown function domain containing protein, expressed	B8BE22
Os09g37910	protein|HMG1/2, putative, expressed	A2Z3U6
Os09g38030	protein|UTP--glucose-1-phosphate uridylyltransferase, putative, expressed	A4KC21
Os09g39410	protein|male sterility protein, putative, expressed	B8BEM6
Os09g39670	protein|oxidoreductase, short chain dehydrogenase/reductase family domain containing family, expressed	A2Z490
Os09g39690	protein|protein binding protein, putative, expressed	B8BET8
Os10g06540	protein|vesicle-associated membrane protein, putative, expressed	A2Z546
Os10g06740	protein|receptor-like protein kinase precursor, putative, expressed	A2Z558
Os10g07270	protein|ubiquitin carboxyl-terminal hydrolase 5, putative, expressed	B8BFT3
Os10g08550	protein|enolase, putative, expressed	B8BFV2
Os10g08930	protein|S10/S20 domain containing ribosomal protein, putative, expressed	A2Z5D5
Os10g10244	protein|alanyl-tRNA synthetase, putative, expressed	B8BFZ6
Os10g10500	protein|vacuolar ATP synthase 98 kDa subunit, putative, expressed	B8BG04
Os10g10990	protein|transcription initiation factor IIF, alpha subunit domain containing protein, expressed	A2Z5M1
Os10g21910	protein|acetyl-CoA carboxylase, putative, expressed	B8BGF8
Os10g23100	protein|ras-related protein, putative, expressed	B8BGJ2
Os10g25090	protein|STRUBBELIG-RECEPTOR FAMILY 6 precursor, putative, expressed	B8BGL9
Os10g25290	protein|ZIM domain containing protein, putative, expressed	A2Z6V9
Os10g27050	protein|OsPP2Ac-4 - Phosphatase 2A isoform 4 belonging to family 2, expressed	P0C5D7
Os10g27190	protein|40S ribosomal protein S17, putative, expressed	A2Z764
Os10g28060	protein|3-ketoacyl-CoA synthase, putative, expressed	A2Z7A2
Os10g28230	protein|Core histone H2A/H2B/H3/H4 domain containing protein, putative, expressed	B8BGU9
Os10g28610	protein|KIP1, putative, expressed	B8BGX1
Os10g30580	protein|cell division control protein 48 homolog E, putative, expressed	B8BH45
Os10g31950	protein|3-ketoacyl-CoA thiolase, peroxisomal precursor, putative, expressed	B8BH96
Os10g33170	protein|POT domain containing peptide transporter, putative, expressed	B8BHE6
Os10g33250	protein|WAX2, putative, expressed	B8BHF1
Os10g33800	protein|lactate/malate dehydrogenase, putative, expressed	B8BHG9
Os10g34030	protein|zinc finger, C3HC4 type domain containing protein, expressed, Os10g0481450	B8BHI5
Os10g34270	protein|expressed protein	B8BN90
Os10g34520	protein|mitosis protein dim1, putative, expressed	B8B881
Os10g34590	protein|zinc finger, C3HC4 type domain containing protein, expressed	A2Z8Q8
Os10g35450	protein|serine/threonine-protein kinase, putative, expressed	B8BHP5
Os10g35870	protein|cytochrome b5-like Heme/Steroid binding domain containing protein, expressed	B8BHR3
Os10g36650	protein|actin, putative, expressed	P0C539
Os10g36880	protein|kinesin motor domain containing protein, putative, expressed	A2Z9A4
Os10g38834	protein|no apical meristem protein, putative, expressed	B8BHZ8
Os10g38900	protein|erythronate-4-phosphate dehydrogenase, putative, expressed	B8AMF2
Os10g38950	protein|CGMC_MAPKCMGC_2_ERK.14 - CGMC includes CDA, MAPK, GSK3, and CLKC kinases, expressed	B9W0A6
Os10g39120	protein|ubiquitin-conjugating enzyme, putative, expressed	A6N0P5
Os10g39410	protein|Core histone H2A/H2B/H3/H4 domain containing protein, putative, expressed	A2WWR4
Os10g39620	protein|ubiquitin family protein, putative, expressed	A2Z9V2
Os10g41040	protein|ternary complex factor MIP1, putative, expressed	B8BI78
Os10g41400	protein|peptide methionine sulfoxide reductase, putative, expressed	A2ZAA6
Os10g41410	protein|nucleoside diphosphate kinase, putative, expressed	A2ZAA7
Os10g41520	protein|casein kinase II subunit beta-4, putative, expressed	B8BIA2
Os10g41960	protein|eukaryotic translation initiation factor 3 subunit B, putative, expressed	B8BIC4
Os10g42110	protein|protein kinase family protein, putative, expressed	B8BIC9
Os10g42190	protein|leucine rich repeat containing protein, expressed	A2ZAG4
Os10g42724	protein|VHS and GAT domain containing protein, expressed	A2ZAK7
Os10g42830	protein|transporter family protein, putative, expressed	B8BIF2
Os11g01200	protein|senescence-induced receptor-like serine/threonine-protein kinase precursor, putative, expressed	B8BLS4
Os11g01510	protein|ubiquitin-activating enzyme, putative, expressed	B8BNT8
Os11g01620	protein|inactive receptor kinase At2g26730 precursor, putative, expressed	B8BIM8
Os11g01790	protein|protein phosphatase 2c, putative, expressed	A2ZAN9
Os11g05010	protein|heavy-metal-associated domain-containing protein, putative, expressed	A2ZBE9
Os11g05110	protein|pyruvate kinase, putative, expressed	B8BJ39
Os11g05380	protein|cytochrome P450, putative, expressed	B8BJ47
Os11g05562	protein|40S ribosomal protein S25, putative, expressed	A6N085
Os11g06390	protein|actin, putative, expressed	B8BJ82
Os11g06750	protein|ribosomal protein L3, putative, expressed	Q6XEB7
Os11g06860	protein|expressed protein	A2ZBW2
Os11g06900	protein|amidase family protein, putative, expressed	B8BJB5
Os11g07280	protein|coatomer subunit beta-1, putative, expressed	B8BJD1
Os11g07470	protein|expressed protein	B8BJE0
Os11g08300	protein|aldehyde dehydrogenase, putative, expressed	B8BJI2
Os11g08330	protein|POLD1 - Putative DNA polymerase delta catalytic subunit, expressed	B8BJI4
Os11g09329	protein|VHS and GAT domain containing protein, expressed	B8BJK6
Os11g11990	protein|NB-ARC domain containing protein, expressed	B8BJS4
Os11g14220	protein|tubulin/FtsZ domain containing protein, putative, expressed	A2ZD27
Os11g18880	protein|UBX domain-containing protein, putative, expressed	B8BK42
Os11g18947	protein|zinc finger, C3HC4 type domain containing protein, expressed	B8BK45
Os11g20360	protein|expressed protein	B8BK76
Os11g26850	protein|erythronate-4-phosphate dehydrogenase, putative, expressed	A2ZDY4
Os11g26910	protein|SKP1-like protein 1B, putative, expressed	A2ZDZ0
Os11g26990	protein|expressed protein	B8BKB5
Os11g29390	protein|bifunctional dihydrofolate reductase-thymidylate synthase, putative, expressed	B8BKI9
Os11g30560	protein|dehydrogenase/reductase, putative, expressed	A2ZEI3
Os11g31590	protein|armadillo, putative, expressed	A2ZEP5
Os11g31640	protein|serine palmitoyltransferase 2, putative, expressed	B8BKR1
Os11g32240	protein|cytochrome P450 51, putative, expressed	B8BKT5
Os11g34450	protein|14-3-3 protein, putative, expressed	A6N0I0
Os11g35400	protein|AMP-binding enzyme, putative, expressed	B8BL20
Os11g38959	protein|40S ribosomal protein S9-2, putative, expressed	A2ZFU3
Os11g41610	protein|40S ribosomal protein S29, putative, expressed	A2ZG71
Os11g41990	protein|armadillo/beta-catenin-like repeat family protein, expressed	B8BLI3
Os11g43590	protein|kelch repeat protein, putative, expressed	B8BLN2
Os11g43900	protein|translationally-controlled tumor protein, putative, expressed	B8BLP4
Os11g45295	protein|retrotransposon protein, putative, unclassified, expressed	A2Y215
Os11g47760	protein|DnaK family protein, putative, expressed	A2ZH15
Os12g01390	protein|clathrin heavy chain, putative, expressed	B8BNS6
Os12g02300	protein|LTPL26 - Protease inhibitor/seed storage/LTP family protein precursor, expressed	A2ZAS9
Os12g03090	protein|ribosomal protein, putative, expressed	A2ZB00
Os12g05040	protein|heavy-metal-associated domain-containing protein, putative, expressed	B8BM12
Os12g05120	protein|receptor kinase, putative, expressed	A2ZI16
Os12g06510	protein|calcineurin B, putative, expressed	B8BNB2
Os12g07110	protein|acyl-CoA synthetase protein, putative, expressed	B8BJB4
Os12g07150	protein|amidase family protein, putative, expressed	B8BND4
Os12g07880	protein|dynamin family protein, putative, expressed	B8BNG2
Os12g07980	protein|RNA polymerases N 8 kDa subunit, putative, expressed	B8BNG5
Os12g22030	protein|serine hydroxymethyltransferase, mitochondrial precursor, putative, expressed	A2ZDY5
Os12g25710	protein|bifunctional aminoacyl-tRNA synthetase, putative, expressed	B8BPH6
Os12g29400	protein|GRAM domain containing protein, expressed	A2ZKG0
Os12g30540	protein|ubiquitin carboxyl-terminal hydrolase, putative, expressed	B8BPQ2
Os12g32240	protein|eukaryotic translation initiation factor 5A, putative, expressed	A6N028
Os12g32620	protein|OsWLIM1 - LIM domain protein, putative actin-binding protein and transcription factor, expressed	B8BM42
Os12g34510	protein|Core histone H2A/H2B/H3/H4 domain containing protein, putative, expressed	A2ZL69
Os12g35620	protein|expressed protein	A2ZLC0
Os12g37360	protein|miro, putative, expressed	A2ZLM3
Os12g37400	protein|MCM7 - Putative minichromosome maintenance MCM complex subunit 7, expressed	B8BMI1
Os12g37650	protein|DUF538 domain containing protein, putative, expressed	A2ZLP6
Os12g39920	protein|expressed protein	A2ZM81
Os12g41200	protein|KIP1, putative, expressed	B8BMW1
Os12g41220	protein|ubiquitin-conjugating enzyme, putative, expressed	A2ZMH6
Os12g41400	protein|eukaryotic translation initiation factor 2 subunit gamma, putative, expressed	B8BMX0
Os12g41910	protein|BTBN25 - Bric-a-Brac, Tramtrack, Broad Complex BTB domain with non-phototropic hypocotyl 3 NPH3 and coiled-coil domains, expressed	B8Q8A3
Os12g42550	protein|methyl-CpG binding domain containing protein, putative, expressed	B8BN22
Os12g42850	protein|amino acid permease, putative, expressed	B8BN38
Os12g42876	protein|5-methyltetrahydropteroyltriglutamate--homocysteine methyltransferase, putative, expressed	A2ZMX3
Os12g42884	protein|5-methyltetrahydropteroyltriglutamate--homocysteine methyltransferase, putative, expressed	B8BN41
Os12g43580	protein|expressed protein	A2ZN18
Os12g43930	protein|zinc finger, C3HC4 type domain containing protein, expressed	B8BN68
Os12g44100	protein|peptide transporter PTR2, putative, expressed	B8BN73
Os12g44150	protein|plasma membrane ATPase, putative, expressed	B8BN76
No corresponding rice locus number in http://rice.plantbiology.msu.edu/.		A2X8H3
No corresponding rice locus number in http://rice.plantbiology.msu.edu/.		A2XP42
No corresponding rice locus number in http://rice.plantbiology.msu.edu/.		A2YGD2
No corresponding rice locus number in http://rice.plantbiology.msu.edu/.		A6MZG7
No corresponding rice locus number in http://rice.plantbiology.msu.edu/.		A6N112
No corresponding rice locus number in http://rice.plantbiology.msu.edu/.		B8AEE7
No corresponding rice locus number in http://rice.plantbiology.msu.edu/.		B8AJT3
No corresponding rice locus number in http://rice.plantbiology.msu.edu/.		B8AN22
No corresponding rice locus number in http://rice.plantbiology.msu.edu/.		B8ANR6
No corresponding rice locus number in http://rice.plantbiology.msu.edu/.		B8APC5

## Sheet: Total
Ubiquitinated site-containing proteins from four ubiquitylome data
Rice Locus Name	Annotation
Os01g01060	protein|40S ribosomal protein S5, putative, expressed
Os01g11054	protein|phosphoenolpyruvate carboxylase, putative, expressed
Os01g32800	protein|proteasome subunit, putative, expressed
Os01g59790	protein|ADP-ribosylation factor, putative, expressed
Os01g71540	protein|expressed protein
Os01g72800	protein|signal recognition particle receptor, putative, expressed
Os02g01150	protein|erythronate-4-phosphate dehydrogenase domain containing protein, expressed
Os02g03260	protein|3-isopropylmalate dehydratase large subunit 2, putative, expressed
Os02g07930	protein|B-box zinc finger family protein, putative, expressed
Os02g08350	protein|expressed protein
Os02g12680	protein|cytochrome P450, putative, expressed
Os02g35144	protein|zinc finger, C3HC4 type domain containing protein, expressed
Os02g37050	protein|phosphatidylinositolglycan class N family protein, expressed
Os02g37130	protein|expressed protein
Os02g37920	protein|expressed protein
Os02g40240	protein|receptor kinase, putative, expressed
Os02g43670	protein|transferase family protein, putative, expressed
Os02g51400	protein|AAA family ATPase, putative, expressed
Os02g56280	protein|zinc finger family protein, putative, expressed
Os02g57690	protein|kelch repeat protein, putative, expressed
Os03g04930	protein|expressed protein
Os03g06160	protein|BTBP1 - Bric-a-Brac, Tramtrack, Broad Complex BTB domain with pentapeptide repeats, expressed
Os03g07350	protein|CSLA4 - cellulose synthase-like family A; mannan synthase, expressed
Os03g10620	protein|hydrolase, alpha/beta fold family domain containing protein, expressed
Os03g11230	protein|expressed protein
Os03g12500	protein|cytochrome P450, putative, expressed
Os03g15810	protein|AAA-type ATPase family protein, putative, expressed
Os03g16369	protein|retrotransposon protein, putative, unclassified, expressed
Os03g18130	protein|asparagine synthetase, putative, expressed
Os03g18300	protein|chloroplast unusual positioning protein, putative, expressed
Os03g27310	protein|histone H3, putative, expressed
Os03g63580	protein|phosphoesterase family protein, putative, expressed
Os04g20960	protein|expressed protein
Os04g28520	protein|male sterility protein, putative, expressed
Os04g30240	protein|OsWAK60 - OsWAK receptor-like protein kinase, expressed
Os04g33520	protein|RCLEA6 - Root cap and Late embryogenesis related family protein precursor, expressed
Os04g52200	protein|RNA recognition motif containing protein, putative, expressed
Os04g57400	protein|methylthioribose kinase, putative, expressed
Os05g01870	protein|hypothetical protein
Os05g05680	protein|1-aminocyclopropane-1-carboxylate oxidase, putative, expressed
Os05g07940	protein|glyoxalase family protein, putative, expressed
Os05g08970	protein|SSRP1-like FACT complex subunit, putative, expressed
Os05g09440	protein|NADP-dependent malic enzyme, chloroplast precursor, putative, expressed
Os05g28740	protein|universal stress protein domain containing protein, putative, expressed
Os05g37450	protein|starch binding domain containing protein, putative, expressed
Os05g38290	protein|protein phosphatase 2C, putative, expressed
Os05g50624	protein|transposon protein, putative, unclassified, expressed
Os06g03920	protein|expressed protein
Os06g04270	protein|transketolase, chloroplast precursor, putative, expressed
Os06g07210	protein|ribonucleoside-diphosphate reductase large subunit, putative, expressed
Os06g07878	protein|peptidase, T1 family, putative, expressed
Os06g13570	protein|expressed protein
Os06g17440	protein|microtubule-associated protein, putative, expressed
Os06g19070	protein|cytochrome P450, putative, expressed
Os06g40560	protein|26S protease regulatory subunit S10B, putative, expressed
Os06g42540	protein|expressed protein
Os06g50580	protein|expressed protein
Os06g51350	protein|IPP transferase, putative, expressed
Os07g01860	protein|expressed protein
Os07g05820	protein|hydroxyacid oxidase 1, putative, expressed
Os07g07690	protein|PHD-finger domain containing protein, expressed
Os07g18050	protein|RNA-binding motif protein, putative, expressed
Os07g22640	protein|lipid binding protein, putative, expressed
Os07g34260	protein|chalcone and stilbene synthases, putative, expressed
Os07g38840	protein|expressed protein
Os07g40740	protein|heparanase-like protein precursor, putative, expressed
Os07g43170	protein|adenylate kinase, putative, expressed
Os07g45300	protein|tim44-like domain containing protein, expressed
Os08g05690	protein|ABC transporter, ATP-binding protein, putative, expressed
Os08g07900	protein|retrotransposon protein, putative, LINE subclass, expressed
Os08g13060	protein|MBTB22 - Bric-a-Brac, Tramtrack, Broad Complex BTB domain with Meprin and TRAF Homology MATH domain, expressed
Os08g17400	protein|WRKY89, expressed
Os08g25734	protein|glucose-1-phosphate adenylyltransferase large subunit, chloroplast precursor, putative, expressed
Os08g39850	protein|lipoxygenase, chloroplast precursor, putative, expressed
Os08g43120	protein|Plant PDR ABC transporter associated domain containing protein, expressed
Os09g10300	protein|Skp1 family, dimerisation domain containing protein, expressed
Os09g31019	protein|ubiquitin fusion protein, putative, expressed
Os09g33820	protein|lecithine cholesterol acyltransferase, putative, expressed
Os10g28080	protein|glycosyl hydrolase, putative, expressed
Os10g31000	protein|ubiquitin-conjugating enzyme, putative, expressed
Os10g34040	protein|nodulin, putative, expressed
Os11g03270	protein|nucleoside-triphosphatase, putative, expressed
Os11g04890	protein|ASH-like SPRY domain containing protein, putative, expressed
Os11g05730	protein|histone H3, putative, expressed
Os11g06720	protein|abscisic stress-ripening, putative, expressed
Os11g16590	protein|ATP-dependent Clp protease ATP-binding subunit clpA homolog CD4B,chloroplast precursor, putative, expressed
Os11g26860	protein|serine hydroxymethyltransferase, mitochondrial precursor, putative, expressed
Os11g30060	protein|NBS-LRR type disease resistance protein Hom-B, putative, expressed
Os11g42040	protein|non-TIR-NBS-LRR type resistance protein, putative, expressed
Os11g48080	protein|SOR/SNZ family protein, putative, expressed
Os12g01160	protein|dehydrogenase, putative, expressed
Os12g06300	protein|expressed protein
Os12g06610	protein|nucleolar complex protein 2, putative, expressed
Os12g06660	protein|actin, putative, expressed
Os12g07010	protein|ribosomal protein L3, putative, expressed
Os12g20380	protein|expressed protein
Os12g25120	protein|core histone H2A/H2B/H3/H4, putative, expressed
Os12g33180	protein|pnn protein, putative, expressed
Os12g36850	protein|pathogenesis-related Bet v I family protein, putative, expressed
Os12g36880	protein|pathogenesis-related Bet v I family protein, putative, expressed
Os12g42600	protein|ubiquitin carboxyl-terminal hydrolase domain containing protein, expressed
Os01g34250	protein|retrotransposon protein, putative, Ty3-gypsy subclass, expressed
Os02g05260	protein|retrotransposon protein, putative, unclassified, expressed
Os02g21950	protein|retrotransposon protein, putative, unclassified
Os03g05790	protein|transposon protein, putative, unclassified, expressed
Os03g31986	protein|retrotransposon protein, putative, Ty3-gypsy subclass, expressed
Os03g45880	protein|expressed protein
Os04g09370	protein|retrotransposon protein, putative, Ty3-gypsy subclass, expressed
Os04g14580	protein|retrotransposon protein, putative, unclassified, expressed
Os04g21410	protein|retrotransposon protein, putative, Ty1-copia subclass, expressed
Os04g50830	protein|retrotransposon protein, putative, LINE subclass, expressed
Os05g42390	protein|hypothetical protein
Os07g24980	protein|retrotransposon protein, putative, Ty3-gypsy subclass, expressed
Os07g40520	protein|formin-like protein 20, putative, expressed
Os08g05140	protein|expressed protein
Os08g44730	protein|hypothetical protein
Os09g11390	protein|transposon protein, putative, unclassified, expressed
Os10g01330	protein|retrotransposon protein, putative, unclassified, expressed
Os10g24150	protein|zinc knuckle family protein, expressed
Os10g33070	protein|expressed protein
Os11g08390	protein|retrotransposon protein, putative, unclassified, expressed
Os11g11650	protein|expressed protein
Os11g22850	protein|retrotransposon protein, putative, Ty3-gypsy subclass, expressed
Os11g23950	protein|retrotransposon protein, putative, unclassified
Os11g26330	protein|retrotransposon protein, putative, Ty3-gypsy subclass
Os11g39270	protein|retrotransposon protein, putative, Ty1-copia subclass, expressed
Os11g47080	protein|transposon protein, putative, CACTA, En/Spm sub-class
Os12g08725	protein|retrotransposon protein, putative, unclassified, expressed
Os12g10680	protein|retrotransposon protein, putative, unclassified, expressed
Os12g28830	protein|retrotransposon protein, putative, unclassified, expressed
Os01g06290	protein|splicing factor, arginine/serine-rich, putative, expressed
Os01g52790	protein|cytochrome P450 72A1, putative, expressed
Os02g02410	protein|DnaK family protein, putative, expressed
Os03g07480	protein|sucrose transporter, putativ, expressed
Os03g18570	protein|40S ribosomal protein S7, putative, expressed
Os03g31400	protein|U-box domain-containing protein, putative, expressed
Os04g32650	protein|tRNA synthetase class II core domain containing protein, expressed
Os05g41480	protein|domain of unknown function, DUF250 domain containing protein, expressed
Os06g07200	protein|syntaxin, putative, expressed
Os06g37440	protein|elongation factor 1-gamma, putative, expressed
Os09g30418	protein|heat shock protein, putative, expressed
Os11g04880	protein|ubiquitin-like protein 5, putative, expressed
Os11g37890	protein|NAD dependent epimerase/dehydratase family protein, putative, expressed
Os12g25700	protein|UDP-glucose 6-dehydrogenase, putative, expressed
Os12g36830	protein|pathogenesis-related Bet v I family protein, putative, expressed
Os12g40510	protein|calcineurin B, putative, expressed
Os01g07760	protein|phospholipase D, putative, expressed
Os02g01560	protein|40S ribosomal protein S4, putative, expressed
Os02g05630	protein|protein phosphatase 2C, putative, expressed
Os02g35950	protein|RNA recognition motif containing protein, putative, expressed
Os02g56000	protein|26S protease regulatory subunit 6A, putative, expressed
Os03g09250	protein|inositol-3-phosphate synthase, putative, expressed
Os04g40630	protein|BTBZ4 - Bric-a-Brac, Tramtrack, Broad Complex BTB domain with TAZ zinc finger and Calmodulin-binding domains, expressed
Os05g06770	protein|40S ribosomal protein S27a, putative, expressed
Os05g27940	protein|40S ribosomal protein S7, putative, expressed
Os05g33360	protein|transmembrane BAX inhibitor motif-containing protein, putative, expressed
Os05g41210	protein|OsCam2 - Calmodulin, expressed
Os05g49180	protein|protein of unknown function DUF1296 domain containing protein, expressed
Os05g51480	protein|cleavage and polyadenylation specificity factor, putative, expressed
Os06g04130	protein|lung seven transmembrane domain containing protein, putative, expressed
Os07g12170	protein|ADP-ribosylation factor, putative, expressed
Os12g06510	protein|calcineurin B, putative, expressed
Os12g42876	protein|5-methyltetrahydropteroyltriglutamate--homocysteine methyltransferase, putative, expressed
Os01g14950	protein|importin subunit alpha, putative, expressed
Os02g09060	protein|BRCA1-associated protein, putative, expressed
Os02g44630	protein|aquaporin protein, putative, expressed
Os02g47880	protein|tetratricopeptide repeat domain containing protein, expressed
Os02g50790	protein|nuclear-pore anchor, putative, expressed
Os02g55590	protein|expressed protein
Os03g15790	protein|ZOS3-08 - C2H2 zinc finger protein, expressed
Os03g18580	protein|40S ribosomal protein S7, putative, expressed
Os05g32570	protein|RING E3 ligase protein, putative, expressed
Os07g37750	protein|ATMIN7, putative, expressed
Os08g42540	protein|ubiquitin thioesterase otubain-like, putative, expressed
Os09g31031	protein|ubiquitin family protein, putative, expressed
Os09g39670	protein|oxidoreductase, short chain dehydrogenase/reductase family domain containing family, expressed
Os10g10500	protein|vacuolar ATP synthase 98 kDa subunit, putative, expressed
Os10g36650	protein|actin, putative, expressed
Os01g13690	protein|ligA, putative, expressed
Os01g46750	protein|AMP-binding enzyme, putative, expressed
Os01g46926	protein|ubiquitin-conjugating enzyme, putative, expressed
Os01g46980	protein|vacuolar ATP synthase subunit E, putative, expressed
Os01g62244	protein|ubiquitin-conjugating enzyme, putative, expressed
Os01g64630	protein|actin, putative, expressed
Os01g64660	protein|fructose-1,6-bisphosphatase, putative, expressed
Os02g06890	protein|OTU-like cysteine protease family protein, putative, expressed
Os02g09490	protein|dehydrogenase, putative, expressed
Os03g02040	protein|remorin, putative, expressed
Os03g12150	protein|serine/threonine-protein kinase receptor precursor, putative, expressed
Os03g18850	protein|pathogenesis-related Bet v I family protein, putative, expressed
Os03g25150	protein|transposon protein, putative, unclassified, expressed
Os03g27120	protein|ICE-like protease p20 domain containing protein, putative, expressed
Os03g29190	protein|PDI, putative, expressed
Os03g47770	protein|ubiquitin-conjugating enzyme E2 W, putative, expressed
Os03g49380	protein|lipoxygenase, putative, expressed
Os03g51150	protein|expressed protein
Os03g57220	protein|hydroxyacid oxidase 1, putative, expressed
Os03g59360	protein|remorin, putative, expressed
Os03g63480	protein|ankyrin repeat domain containing protein, expressed
Os04g23890	protein|AGC_PVPK_like_kin82y.10 - ACG kinases include homologs to PKA, PKG and PKC, expressed
Os04g33450	protein|expressed protein
Os04g35570	protein|Regulator of chromosome condensation domain containing protein, expressed
Os04g47310	protein|expressed protein
Os04g53240	protein|autophagy-related protein, putative, expressed
Os04g59394	protein|expressed protein
Os05g01470	protein|methionine S-methyltransferase, putative, expressed
Os05g31750	protein|annexin, putative, expressed
Os05g33570	protein|pyruvate, phosphate dikinase, chloroplast precursor, putative, expressed
Os05g44770	protein|receptor-like protein kinase 5 precursor, putative, expressed
Os06g18670	protein|anthocyanidin 3-O-glucosyltransferase, putative, expressed
Os06g22060	protein|pyrophosphate--fructose 6-phosphate 1-phosphotransferase subunit alpha, putative, expressed
Os06g30970	protein|ubiquitin-conjugating enzyme, putative, expressed
Os06g39370	protein|OsFBK16 - F-box domain and kelch repeat containing protein, expressed
Os06g39760	protein|WD domain, G-beta repeat domain containing protein, expressed
Os06g40040	protein|protein of unknown function domain containing protein, expressed
Os06g40640	protein|fructose-bisphospate aldolase isozyme, putative, expressed
Os07g04840	protein|PsbP, putative, expressed
Os07g30020	protein|anthranilate phosphoribosyltransferase, putative, expressed
Os07g35310	protein|TKL_IRAK_DUF26-lc.12 - DUF26 kinases have homology to DUF26 containing loci, expressed
Os07g36080	protein|oxygen evolving enhancer protein 3 domain containing protein, expressed
Os07g36140	protein|core histone H2A/H2B/H3/H4, putative, expressed
Os07g38170	protein|remorin, putative, expressed
Os07g46790	protein|4-alpha-glucanotransferase, putative, expressed
Os08g02700	protein|fructose-bisphospate aldolase isozyme, putative, expressed
Os08g03350	protein|amino acid transporter, putative, expressed
Os08g06100	protein|O-methyltransferase, putative, expressed
Os08g09240	protein|autophagy-related protein, putative, expressed
Os08g22354	protein|polyadenylate-binding protein, putative, expressed
Os08g38300	protein|Core histone H2A/H2B/H3/H4 domain containing protein, putative, expressed
Os08g38900	protein|caffeoyl-CoA O-methyltransferase, putative, expressed
Os09g29200	protein|glutathione S-transferase, putative, expressed
Os09g38090	protein|expressed protein
Os10g18340	protein|expressed protein
Os10g28200	protein|NAD dependent epimerase/dehydratase family protein, putative, expressed
Os10g30790	protein|inorganic phosphate transporter, putative, expressed
Os10g33210	protein|peptide transporter PTR3-A, putative, expressed
Os10g36000	protein|remorin C-terminal domain containing protein, putative, expressed
Os10g36848	protein|cytochrome P450, putative, expressed
Os11g01439	protein|chloroplast unusual positioning protein, putative, expressed
Os11g02610	protein|BTBN20 - Bric-a-Brac, Tramtrack, Broad Complex BTB domain with non-phototropic hypocotyl 3 NPH3 and coiled-coil domains, expressed
Os12g17600	protein|ribulose bisphosphate carboxylase small chain, chloroplast precursor, putative, expressed
Os12g26290	protein|alpha-DOX2, putative, expressed
Os12g42980	protein|cysteine synthase, putative, expressed
Os01g32080	protein|thiamine pyrophosphate enzyme, C-terminal TPP binding domain containing protein, expressed
Os01g45274	protein|carbonic anhydrase, chloroplast precursor, putative, expressed
Os01g46610	protein|dehydrogenase, putative, expressed
Os01g52390	protein|plasminogen activator inhibitor 1 RNA-binding protein, putative, expressed
Os01g58890	protein|cysteine proteinase inhibitor precursor protein, putative, expressed
Os01g60190	protein|2,3-bisphosphoglycerate-independent phosphoglycerate mutase, putative, expressed
Os01g62290	protein|DnaK family protein, putative, expressed
Os02g14780	protein|splicing factor 3 subunit 1, putative, expressed
Os02g38840	protein|glucose-6-phosphate 1-dehydrogenase, cytoplasmic isoform, putative, expressed
Os02g43760	protein|ubiquitin carboxyl-terminal hydrolase, family 1, putative, expressed
Os02g52430	protein|regulator of ribonuclease, putative, expressed
Os03g14690	protein|vacuolar ATP synthase 98 kDa subunit, putative, expressed
Os03g16860	protein|DnaK family protein, putative, expressed
Os03g18220	protein|pyruvate decarboxylase isozyme 2, putative, expressed
Os03g22120	protein|sucrose synthase, putative, expressed
Os03g53190	protein|Core histone H2A/H2B/H3/H4 domain containing protein, putative, expressed
Os03g54790	protein|ABC transporter, ATP-binding protein, putative, expressed
Os03g55150	protein|eukaryotic translation initiation factor 5A, putative, expressed
Os03g60620	protein|DnaK family protein, putative, expressed
Os04g01250	protein|amidase family protein, putative, expressed
Os04g47690	protein|HMG1/2, putative, expressed
Os05g02530	protein|glutathione S-transferase, N-terminal domain containing protein, expressed
Os05g34270	protein|inactive receptor kinase At1g27190 precursor, putative, expressed
Os05g45660	protein|plasminogen activator inhibitor 1 RNA-binding protein, putative, expressed
Os06g02144	protein|6-phosphogluconate dehydrogenase, decarboxylating, putative, expressed
Os06g12690	protein|DCN1-like protein 2, putative, expressed
Os06g34690	protein|T-complex protein, putative, expressed
Os06g37180	protein|ATP synthase, putative, expressed
Os07g03230	protein|eukaryotic translation initiation factor 3 subunit C, putative, expressed
Os07g12110	protein|eukaryotic translation initiation factor 3 subunit E, putative, expressed
Os07g49330	protein|phospholipase C, putative, expressed
Os08g15230	protein|heat shock protein-related, putative, expressed
Os08g34210	protein|aldehyde dehydrogenase, putative, expressed
Os10g25780	protein|FAD-linked oxidoreductase protein, putative, expressed
Os10g27174	protein|40S ribosomal protein S28, putative, expressed
Os11g01380	protein|clathrin heavy chain, putative, expressed
Os11g32650	protein|chalcone synthase, putative, expressed
Os12g19030	protein|copine, putative, expressed
Os12g25690	protein|UDP-glucose 6-dehydrogenase, putative, expressed
Os12g43600	protein|RNA recognition motif containing protein, expressed
Os12g44310	protein|carotenoid cleavage dioxygenase, putative, expressed
Os01g01080	protein|decarboxylase, putative, expressed
Os01g05490	protein|triosephosphate isomerase, cytosolic, putative, expressed
Os01g08200	protein|ubiquitin carboxyl-terminal hydrolase 14, putative, expressed
Os01g12880	protein|VHS and GAT domain containing protein, expressed
Os01g15110	protein|syntaxin, putative, expressed
Os01g22010	protein|S-adenosylmethionine synthetase, putative, expressed
Os01g27880	protein|sucrose-phosphatase, putative, expressed
Os01g42294	protein|inactive receptor kinase At2g26730 precursor, putative, expressed
Os01g42480	protein|Yip1 domain containing protein, expressed
Os01g46510	protein|peptidase S8 and S53, subtilisin, kexin, sedolisin, putative, expressed
Os01g48280	protein|ubiquitin-conjugating enzyme, putative, expressed
Os01g49290	protein|WD repeat-containing protein, putative, expressed
Os01g55350	protein|phosphoenolpyruvate carboxylase, putative, expressed
Os01g63270	protein|alpha-glucan phosphorylast isozyme, putative, expressed
Os01g65380	protein|patellin protein, putative, expressed
Os01g65880	protein|nodulin MtN3 family protein, putative, expressed
Os01g67860	protein|fructose-bisphospate aldolase isozyme, putative, expressed
Os01g68770	protein|selenium-binding protein, putative, expressed
Os01g68950	protein|ubiquitin family domain containing protein, expressed
Os01g73160	protein|40S ribosomal protein S10, putative, expressed
Os02g01520	protein|IQ calmodulin-binding motif family protein, putative, expressed
Os02g02890	protein|peptidyl-prolyl cis-trans isomerase, putative, expressed
Os02g04100	protein|peptidase, T1 family, putative, expressed
Os02g04710	protein|cycloartenol synthase, putative, expressed
Os02g05030	protein|sucrose-phosphatase, putative, expressed
Os02g07870	protein|ATP synthase, putative, expressed
Os02g10510	protein|Ubiquitin family domain containing protein, expressed
Os02g13530	protein|40S ribosomal protein S24, putative, expressed
Os02g14770	protein|phosphoenolpyruvate carboxylase, putative, expressed
Os02g18410	protein|salt stress root protein RS1, putative, expressed
Os02g32030	protein|elongation factor, putative, expressed
Os02g36974	protein|14-3-3 protein, putative, expressed
Os02g38920	protein|glyceraldehyde-3-phosphate dehydrogenase, putative, expressed
Os02g46962	protein|VHS and GAT domain containing protein, expressed
Os02g48480	protein|expressed protein
Os02g55060	protein|cytochrome b5-like Heme/Steroid binding domain containing protein, expressed
Os02g58340	protein|oligopeptidase, putative, expressed
Os03g02150	protein|adapitin protein, putative, expressed
Os03g05730	protein|cell division control protein 48 homolog E, putative, expressed
Os03g06670	protein|Core histone H2A/H2B/H3/H4 domain containing protein, putative, expressed
Os03g08360	protein|3-ketoacyl-CoA synthase 10, putative, expressed
Os03g12030	protein|3-ketoacyl-CoA synthase, putative, expressed
Os03g13970	protein|26S proteasome non-ATPase regulatory subunit 4, putative, expressed
Os03g14530	protein|S10/S20 domain containing ribosomal protein, putative, expressed
Os03g16800	protein|clathrin assembly protein, putative, expressed
Os03g16980	protein|NAD dependent epimerase/dehydratase family domain containing protein, expressed
Os03g17690	protein|OsAPx1 - Cytosolic Ascorbate Peroxidase encoding gene 1-8, expressed
Os03g20630	protein|histidine triad family protein, putative, expressed
Os03g21040	protein|stress responsive protein, putative, expressed
Os03g28330	protein|sucrose synthase, putative, expressed
Os03g29240	protein|PDI, putative, expressed
Os03g38000	protein|40S ribosomal protein S3-1, putative, expressed
Os03g40270	protein|alpha-1,4-glucan-protein synthase, putative, expressed
Os03g50290	protein|14-3-3 protein, putative, expressed
Os03g50450	protein|inactive receptor kinase At2g26730 precursor, putative, expressed
Os03g50885	protein|actin, putative, expressed
Os03g54050	protein|anther-specific proline-rich protein APG precursor, putative, expressed
Os03g59310	protein|ribosomal protein, putative, expressed
Os03g61930	protein|ACBP4, putative, expressed
Os04g17100	protein|heavy metal-associated domain containing protein, expressed
Os04g33780	protein|OTU-like cysteine protease family protein, putative, expressed
Os04g39150	protein|pathogenesis-related Bet v I family protein, putative, expressed
Os04g40950	protein|glyceraldehyde-3-phosphate dehydrogenase, putative, expressed
Os04g41470	protein|expressed protein
Os04g45070	protein|remorin, putative, expressed
Os04g46960	protein|glutathione peroxidase domain containing protein, expressed
Os04g50204	protein|protein transport protein-related, putative, expressed
Os04g56160	protein|plasma membrane ATPase, putative, expressed
Os04g56520	protein|alpha-1,4-glucan-protein synthase, putative, expressed
Os04g56740	protein|IQ calmodulin-binding motif family protein, putative, expressed
Os04g58240	protein|expressed protein
Os05g01820	protein|cytochrome b5-like Heme/Steroid binding domain containing protein, expressed
Os05g04520	protein|protein kinase, putative, expressed
Os05g22970	protein|glyoxalase family protein, putative, expressed
Os05g25640	protein|cytochrome P450, putative, expressed
Os05g28290	protein|ranBP1 domain containing protein, expressed
Os05g30750	protein|anthranilate phosphoribosyltransferase, putative, expressed
Os05g33380	protein|fructose-bisphospate aldolase isozyme, putative, expressed
Os05g35460	protein|patellin protein, putative, expressed
Os05g37330	protein|60S acidic ribosomal protein, putative, expressed
Os05g38640	protein|Core histone H2A/H2B/H3/H4 domain containing protein, putative, expressed
Os05g46560	protein|RAN GTPase-activating protein 1, putative, expressed
Os05g48020	protein|SNARE domain containing protein, putative, expressed
Os05g49890	protein|ras-related protein, putative, expressed
Os06g01500	protein|IQ calmodulin-binding motif family protein, putative, expressed
Os06g02370	protein|expressed protein
Os06g04290	protein|S10/S20 domain containing ribosomal protein, putative, expressed
Os06g07630	protein|26S protease regulatory subunit 6A, putative, expressed
Os06g09450	protein|sucrose synthase, putative, expressed
Os06g14370	protein|caleosin related protein, putative, expressed
Os06g15360	protein|RAD23 DNA repair protein, putative, expressed
Os06g23440	protein|eukaryotic translation initiation factor 1A, putative, expressed
Os06g45120	protein|ATP synthase, putative, expressed
Os06g49800	protein|ubiquitin interaction motif family protein, expressed
Os06g51220	protein|HMG1/2, putative, expressed
Os06g51510	protein|expressed protein
Os07g05580	protein|ribosomal protein L7Ae, putative, expressed
Os07g08840	protein|thioredoxin, putative, expressed
Os07g09340	protein|plasma membrane ATPase, putative, expressed
Os07g26690	protein|aquaporin protein, putative, expressed
Os07g31280	protein|casein kinase II subunit beta-4, putative, expressed
Os07g33110	protein|CAMK_CAMK_like.33 - CAMK includes calcium/calmodulin depedent protein kinases, expressed
Os07g46370	protein|WD domain, G-beta repeat domain containing protein, expressed
Os07g47510	protein|stress-related protein, putative, expressed
Os08g02120	protein|kinase, pfkB family, putative, expressed
Os08g02340	protein|60S acidic ribosomal protein, putative, expressed
Os08g03290	protein|glyceraldehyde-3-phosphate dehydrogenase, putative, expressed
Os08g03640	protein|60S acidic ribosomal protein P0, putative, expressed
Os08g06380	protein|CSLF6 - cellulose synthase-like family F; beta1,3;1,4 glucan synthase, expressed
Os08g06550	protein|acyl CoA binding protein, putative, expressed
Os08g09250	protein|glyoxalase family protein, putative, expressed
Os08g27070	protein|co-chaperone protein SBA1, putative, expressed
Os08g27840	protein|phosphoenolpyruvate carboxylase, putative, expressed
Os08g33370	protein|14-3-3 protein, putative, expressed
Os08g35480	protein|cupin superfamily protein, putative, expressed
Os08g39140	protein|heat shock protein, putative, expressed
Os08g41390	protein|peptidyl-prolyl isomerase, putative, expressed
Os08g42740	protein|IBR domain containing protein, putative, expressed
Os09g02700	protein|polyadenylate-binding protein, putative, expressed
Os09g07830	protein|acetyl-CoA acetyltransferase, cytosolic, putative, expressed
Os09g14670	protein|phosphoenolpyruvate carboxylase, putative, expressed
Os09g35710	protein|UBX domain-containing protein, putative, expressed
Os09g36770	protein|NTMC2Type1.2 protein, putative, expressed
Os09g38030	protein|UTP--glucose-1-phosphate uridylyltransferase, putative, expressed
Os10g08550	protein|enolase, putative, expressed
Os10g08930	protein|S10/S20 domain containing ribosomal protein, putative, expressed
Os10g10244	protein|alanyl-tRNA synthetase, putative, expressed
Os10g27190	protein|40S ribosomal protein S17, putative, expressed
Os10g28230	protein|Core histone H2A/H2B/H3/H4 domain containing protein, putative, expressed
Os10g30580	protein|cell division control protein 48 homolog E, putative, expressed
Os10g35870	protein|cytochrome b5-like Heme/Steroid binding domain containing protein, expressed
Os10g39620	protein|ubiquitin family protein, putative, expressed
Os10g41960	protein|eukaryotic translation initiation factor 3 subunit B, putative, expressed
Os10g42724	protein|VHS and GAT domain containing protein, expressed
Os11g06390	protein|actin, putative, expressed
Os11g08300	protein|aldehyde dehydrogenase, putative, expressed
Os11g18880	protein|UBX domain-containing protein, putative, expressed
Os11g26850	protein|erythronate-4-phosphate dehydrogenase, putative, expressed
Os11g26910	protein|SKP1-like protein 1B, putative, expressed
Os11g34450	protein|14-3-3 protein, putative, expressed
Os11g47760	protein|DnaK family protein, putative, expressed
Os12g07110	protein|acyl-CoA synthetase protein, putative, expressed
Os12g25710	protein|bifunctional aminoacyl-tRNA synthetase, putative, expressed
Os12g29400	protein|GRAM domain containing protein, expressed
Os12g37650	protein|DUF538 domain containing protein, putative, expressed
Os12g42884	protein|5-methyltetrahydropteroyltriglutamate--homocysteine methyltransferase, putative, expressed
Os12g44150	protein|plasma membrane ATPase, putative, expressed
Os01g13210	protein|salt stress root protein RS1, putative, expressed
Os01g60410	protein|ubiquitin-conjugating enzyme, putative, expressed
Os01g70140	protein|ubiquitin-conjugating enzyme E2-22 kDa, putative, expressed
Os02g08100	protein|AMP-binding domain containing protein, expressed
Os02g27760	protein|40S ribosomal protein S15a, putative, expressed
Os02g41630	protein|phenylalanine ammonia-lyase, putative, expressed
Os02g41860	protein|aquaporin protein, putative, expressed
Os02g47140	protein|L11 domain containing ribosomal protein, putative, expressed
Os02g55010	protein|expressed protein
Os03g12250	protein|atypical receptor-like kinase MARK, putative, expressed
Os03g19410	protein|OsPOP7 - Putative Prolyl Oligopeptidase homologue, expressed
Os03g55070	protein|UDP-glucose 6-dehydrogenase, putative, expressed
Os03g58470	protein|retrotransposon protein, putative, Ty3-gypsy subclass, expressed
Os03g58840	protein|vesicle-associated membrane protein, putative, expressed
Os03g59060	protein|OsPP2Ac-2 - Phosphatase 2A isoform 2 belonging to family 2, expressed
Os04g42600	protein|polyadenylate-binding protein, putative, expressed
Os04g52164	protein|transferase family protein, putative, expressed
Os04g55480	protein|BRCA1-associated protein, putative, expressed
Os04g56350	protein|nucleolar protein,Nop52 containing protein, expressed
Os05g01600	protein|actin, putative, expressed
Os05g04510	protein|S-adenosylmethionine synthetase, putative, expressed
Os05g49860	protein|Core histone H2A/H2B/H3/H4 domain containing protein, putative, expressed
Os06g05860	protein|6-phosphofructokinase, putative, expressed
Os06g43660	protein|inorganic H+ pyrophosphatase, putative, expressed
Os06g44080	protein|ubiquitin family protein, putative, expressed
Os07g49400	protein|OsAPx2 - Cytosolic Ascorbate Peroxidase encoding gene 4,5,6,8, expressed
Os09g26460	protein|protein binding protein, putative, expressed
Os09g31080	protein|induced stolen tip protein TUB8, putative, expressed
Os09g33930	protein|farnesyltransferase/geranylgeranyltransferase type-1 subunitalpha, putative, expressed
Os11g01510	protein|ubiquitin-activating enzyme, putative, expressed
Os01g22490	protein|40S ribosomal protein S27a, putative, expressed
Os02g49150	protein|RNA polymerase Rpb4, putative, expressed
Os03g61970	protein|actin, putative, expressed
Os01g16240	protein|OsCam1-3 - Calmodulin, expressed
Os04g34240	protein|histone H3, putative, expressed
Os02g41680	protein|phenylalanine ammonia-lyase, putative, expressed
Os03g13140	protein|non-symbiotic hemoglobin 2, putative, expressed
Os03g22740	protein|nucleolar protein NOP5-1, putative, expressed
Os03g24220	protein|villin protein, putative, expressed
Os03g51600	protein|tubulin/FtsZ domain containing protein, putative, expressed
Os05g02300	protein|Core histone H2A/H2B/H3/H4 domain containing protein, putative, expressed
Os05g35290	protein|phenylalanine ammonia-lyase, putative, expressed
Os06g50490	protein|expressed protein
Os07g02210	protein|eukaryotic translation initiation factor 5A, putative, expressed
Os07g24190	protein|CESA3 - cellulose synthase, expressed
Os07g36130	protein|core histone H2A/H2B/H3/H4, putative, expressed
Os10g21268	protein|ribulose bisphosphate carboxylase large chain precursor, putative, expressed
Os01g67220	protein|Os1bglu4 - beta-glucosidase-like protein without signal sequence, expressed
Os02g14929	protein|T-complex protein, putative, expressed
Os02g40340	protein|expressed protein
Os02g41590	protein|kinase, pfkB family, putative, expressed
Os02g49320	protein|sucrase-related, putative, expressed
Os02g53790	protein|adenylate kinase, putative, expressed
Os03g18380	protein|ubiquitin-activating enzyme, putative, expressed
Os06g44620	protein|AMP-binding domain containing protein, expressed
Os07g38730	protein|tubulin/FtsZ domain containing protein, putative, expressed
Os10g30100	protein|3-5 exonuclease family protein, putative, expressed
Os10g40600	protein|peptide transporter PTR2, putative, expressed
Os11g18570	protein|cytochrome P450, putative, expressed
Os01g21120	protein|AP2 domain containing protein, expressed
Os01g24690	protein|60S ribosomal protein L23A, putative, expressed
Os01g59530	protein|OsCML1 - Calmodulin-related calcium sensor protein, expressed
Os01g61880	protein|respiratory burst oxidase, putative, expressed
Os02g08364	protein|protein phosphatase 2C, putative, expressed
Os02g09770	protein|abhydrolase domain-containing protein FAM108C1, putative, expressed
Os02g13990	protein|U2 small nuclear ribonucleoprotein A, putative, expressed
Os02g18550	protein|40S ribosomal protein S3a, putative, expressed
Os02g32490	protein|AMP-binding enzyme, putative, expressed
Os02g39560	protein|non-receptor tyrosine kinase spore lysis A, putative, expressed
Os02g42314	protein|ubiquitin-conjugating enzyme, putative, expressed
Os02g48180	protein|contain PDZ domain, Putative Deg protease homologue
Os02g57640	protein|KH domain containing protein, putative, expressed
Os03g01900	protein|40S ribosomal protein S17, putative, expressed
Os03g22490	protein|heavy metal-associated domain containing protein, expressed
Os03g24184	protein|TRAF-type zinc finger domain-containing protein 1, putative, expressed
Os03g50520	protein|dynamin family protein, putative, expressed
Os03g52780	protein|expressed protein
Os03g59020	protein|T-complex protein, putative, expressed
Os04g10750	protein|inorganic phosphate transporter, putative, expressed
Os04g25440	protein|cytokinin-O-glucosyltransferase 2, putative, expressed
Os04g42380	protein|ribosomal protein S17, putative, expressed
Os04g58800	protein|ubiquitin-conjugating enzyme, putative, expressed
Os04g59520	protein|anthranilate phosphoribosyltransferase, putative, expressed
Os05g05240	protein|serine/threonine protein phosphatase, putative, expressed
Os05g09580	protein|expressed protein
Os05g43252	protein|expressed protein
Os05g51530	protein|vacuolar ATP synthase subunit C, putative, expressed
Os06g18010	protein|UDP-glucoronosyl and UDP-glucosyl transferase domain containing protein, expressed
Os06g16450	protein|Leucine Rich Repeat family protein, expressed
Os07g12650	protein|ribosomal protein L7Ae, putative, expressed
Os07g14850	protein|CESA6 - cellulose synthase, expressed
Os07g18154	protein|aldehyde oxidase 4, putative, expressed
Os07g44610	protein|pyrrolidone-carboxylate peptidase, putative, expressed
Os08g38910	protein|caffeoyl-CoA O-methyltransferase, putative, expressed
Os09g24540	protein|peptidyl-prolyl cis-trans isomerase, putative, expressed
Os10g34480	protein|cytochrome P450, putative, expressed
Os11g14140	protein|OsFBK25 - F-box domain and kelch repeat containing protein, expressed
Os11g38650	protein|UDP-glucoronosyl/UDP-glucosyl transferase, putative, expressed
Os11g41140	protein|zinc finger, C3HC4 type domain containing protein, expressed
Os12g36640	protein|universal stress protein domain containing protein, putative, expressed
Os01g01450	protein|stress responsive protein, putative, expressed
Os01g03520	protein|ubiquitin conjugating enzyme protein, putative, expressed
Os01g04814	protein|vacuolar protein sorting-associating protein 4B, putative, expressed
Os01g08400	protein|syntaxin, putative, expressed
Os01g11160	protein|amino acid permease family protein, putative, expressed
Os01g17430	protein|coatomer subunit beta-1, putative, expressed
Os01g25610	protein|40S ribosomal protein S4, putative, expressed
Os01g44960	protein|hydrolase, alpha/beta fold family domain containing protein, expressed
Os01g47430	protein|protein of unknown function DUF1296 domain containing protein, expressed
Os01g47690	protein|metallo-beta-lactamase family protein, putative, expressed
Os01g50030	protein|CPuORF25 - conserved peptide uORF-containing transcript, expressed
Os01g50200	protein|UDP-glucoronosyl and UDP-glucosyl transferase domain containing protein, expressed
Os01g52550	protein|ABC transporter, ATP-binding protein, putative, expressed
Os01g53680	protein|6-phosphofructokinase, putative, expressed
Os01g54620	protein|CESA4 - cellulose synthase, expressed
Os01g65680	protein|4,5-DOPA dioxygenase extradiol, putative, expressed
Os01g66610	protein|serine/threonine-protein kinase receptor precursor, putative, expressed
Os02g01220	protein|rhodanese-like domain containing protein, putative, expressed
Os02g02360	protein|expressed protein
Os02g02400	protein|catalase isozyme A, putative, expressed
Os02g09359	protein|BRASSINOSTEROID INSENSITIVE 1-associated receptor kinase 1 precursor, putative, expressed
Os02g32814	protein|heavy metal-associated domain containing protein, expressed
Os02g37830	protein|protein kinase domain containing protein, expressed
Os02g39930	protein|OsTIL-1 Temperature-induced lipocalin-1, expressed
Os02g42040	protein|MIF4G domain containing protein, putative, expressed
Os02g42320	protein|peptidase, T1 family, putative, expressed
Os02g47470	protein|cytochrome P450, putative, expressed
Os02g55200	protein|expressed protein
Os02g56014	protein|40S ribosomal protein S30, putative, expressed
Os03g02960	protein|nascent polypeptide-associated complex subunit alpha, putative, expressed
Os03g05620	protein|inorganic phosphate transporter, putative, expressed
Os03g12510	protein|non-symbiotic hemoglobin 2, putative, expressed
Os03g16880	protein|DnaK family protein, putative, expressed
Os03g25270	protein|pyrrolidone-carboxylate peptidase, putative, expressed
Os03g46650	protein|WD domain, G-beta repeat domain containing protein, expressed
Os03g58640	protein|FHA domain containing protein, putative, expressed
Os03g63920	protein|KAP-2, putative, expressed
Os04g24469	protein|jasmonate-induced protein, putative, expressed
Os04g27860	protein|40S ribosomal protein S27, putative, expressed
Os04g35540	protein|amino acid permease family protein, putative, expressed
Os04g43650	protein|L-allo-threonine aldolase, putative, expressed
Os04g44870	protein|C2 domain containing protein, putative, expressed
Os04g49550	protein|RING-H2 finger protein ATL2A, putative, expressed
Os04g58880	protein|exo70 exocyst complex subunit, putative, expressed
Os05g04584	protein|transferase family protein, putative, expressed
Os05g06140	protein|lipase, putative, expressed
Os05g11010	protein|harpin-induced protein 1 domain containing protein, expressed
Os05g25210	protein|expressed protein
Os05g37690	protein|OsFBL23 - F-box domain and LRR containing protein, expressed
Os05g38550	protein|ubiquitin-conjugating enzyme, putative, expressed
Os05g38630	protein|ras-related protein, putative, expressed
Os05g44050	protein|ras-related protein, putative, expressed
Os05g48855	protein|GTP binding protein, putative, expressed
Os05g51620	protein|expressed protein
Os06g07140	protein|peptidase, T1 family, putative, expressed
Os06g22650	protein|VHS and GAT domain containing protein, expressed
Os06g48770	protein|OsSBeL1 - Putative Serine Beta-Lactamase homologue, expressed
Os06g49660	protein|transferase family protein, putative, expressed
Os07g37270	protein|MSP domain containing protein, putative, expressed
Os07g41820	protein|stress responsive A/B Barrel domain containing protein, expressed
Os07g46630	protein|AMP deaminase, putative, expressed
Os07g47620	protein|universal stress protein domain containing protein, putative, expressed
Os07g49230	protein|ubiquitin-activating enzyme, putative, expressed
Os08g14220	protein|expressed protein
Os08g27850	protein|endothelial differentiation-related factor 1, putative, expressed
Os08g32870	protein|aldehyde dehydrogenase, putative, expressed
Os08g37490	protein|14-3-3 protein, putative, expressed
Os08g40060	protein|expressed protein
Os08g40090	protein|leucine rich repeat containing protein, expressed
Os08g43270	protein|BAG domain-containing protein, putative, expressed
Os09g04110	protein|coatomer alpha subunit, putative, expressed
Os09g24924	protein|transporter family protein, putative, expressed
Os09g31120	protein|pirin, putative, expressed
Os09g34960	protein|hydroxymethylglutaryl-CoA synthase, putative, expressed
Os09g37520	protein|DUF630/DUF632 domains containing protein, putative, expressed
Os03g12570	protein|expressed protein
Os10g11260	protein|ubiquitin-conjugating enzyme, putative, expressed
Os03g53730	protein|flavoprotein wrbA, putative, expressed
Os10g30750	protein|appr-1-p processing enzyme family protein, putative, expressed
Os10g32980	protein|CESA7 - cellulose synthase, expressed
Os11g16370	protein|uridine/cytidine kinase-like 1, putative, expressed
Os11g29370	protein|haloacid dehalogenase-like hydrolase family protein, putative, expressed
Os12g04924	protein|ubiquitin-like protein 5, putative, expressed
Os12g05440	protein|cytochrome P450, putative, expressed
Os12g42860	protein|2-aminoethanethiol dioxygenase, putative, expressed
Os01g01360	protein|peptide transporter PTR2, putative, expressed
Os01g01700	protein|anaphase-promoting complex subunit 11, putative, expressed
Os01g01830	protein|OsPOP1 - Putative Prolyl Oligopeptidase homologue, expressed
Os01g03144	protein|white-brown complex homolog protein 7, putative, expressed
Os01g04350	protein|hsp20/alpha crystallin family protein, putative, expressed
Os01g07810	protein|protein of unknown function domain containing protein, expressed
Os01g08110	protein|flavonol-3-O-glycoside-7-O-glucosyltransferase 1, putative, expressed
Os01g08700	protein|GIGANTEA, putative, expressed
Os01g09000	protein|glutaminyl-tRNA synthetase, putative, expressed
Os01g09010	protein|transferase family protein, putative, expressed
Os01g09120	protein|Twin LOV 1, putative, expressed
Os01g09700	protein|aminotransferase, classes I and II, domain containing protein, expressed
Os01g10400	protein|expressed protein
Os01g11414	protein|sodium/calcium exchanger protein, putative, expressed
Os01g11520	protein|RING-H2 finger protein, putative, expressed
Os01g12390	protein|inactive receptor kinase At2g26730 precursor, putative, expressed
Os01g12730	protein|ras-related protein, putative, expressed
Os01g13480	protein|glutaredoxin, putative, expressed
Os01g16714	protein|flavin monooxygenase, putative, expressed
Os01g17260	protein|transcription factor, putative, expressed
Os01g18744	protein|transferase family protein, putative, expressed
Os01g21320	protein|NAD dependent epimerase/dehydratase family domain containing protein, expressed
Os01g25330	protein|SAC9, putative, expressed
Os01g31980	protein|MATE efflux family protein, putative, expressed
Os01g33040	protein|kinesin motor domain containing protein, expressed
Os01g39000	protein|ZmGR2c, putative, expressed
Os01g39290	protein|harpin-induced protein 1 domain containing protein, expressed
Os01g40560	protein|hypersensitive-induced response protein, putative, expressed
Os01g40860	protein|aldehyde dehydrogenase, putative, expressed
Os01g40870	protein|aldehyde dehydrogenase, putative, expressed
Os01g42630	protein|C-5 cytosine-specific DNA methylase, putative, expressed
Os01g43020	protein|CTP synthase, putative, expressed
Os01g45110	protein|anthocyanin 3-O-beta-glucosyltransferase, putative, expressed
Os01g50450	protein|expressed protein
Os01g51210	protein|uncharacterized protein PA4923, putative, expressed
Os01g51360	protein|lipase, putative, expressed
Os01g51920	protein|phosphotransferase, putative, expressed
Os01g52500	protein|NADP-dependent malic enzyme, putative, expressed
Os01g53294	protein|respiratory burst oxidase protein B, putative, expressed
Os01g54119	protein|retrotransposon protein, putative, unclassified, expressed
Os01g55240	protein|gibberellin 2-beta-dioxygenase, putative, expressed
Os01g58140	protein|expressed protein
Os01g59690	protein|OsFBX28 - F-box domain containing protein, expressed
Os01g60660	protein|methionyl-tRNA synthetase, putative, expressed
Os01g61780	protein|vacuolar ATP synthase 98 kDa subunit, putative, expressed
Os01g64256	protein|transposon protein, putative, Mutator sub-class, expressed
Os01g65780	protein|glycosyl transferase, putative, expressed
Os01g66980	protein|expressed protein
Os01g67740	protein|chromosome segregation protein, putative, expressed
Os01g67850	protein|zinc finger, RING-type, putative, expressed
Os01g70550	protein|heparan-alpha-glucosaminide N-acetyltransferase, putative, expressed
Os01g71230	protein|nascent polypeptide-associated complex subunit alpha-like protein 3, putative, expressed
Os01g74110	protein|metal cation transporter, putative, expressed
Os01g74200	protein|protein kinase domain containing protein, expressed
Os02g02270	protein|expressed protein
Os02g03900	protein|metal transporter Nramp6, putative, expressed
Os02g06584	protein|zinc finger C-x8-C-x5-C-x3-H type family protein, expressed
Os02g06930	protein|protein kinase, putative, expressed
Os02g07490	protein|glyceraldehyde-3-phosphate dehydrogenase, putative, expressed
Os02g07890	protein|60S ribosomal protein L27a-3, putative, expressed
Os02g08490	protein|chaperone protein clpB 1, putative, expressed
Os02g10080	protein|zinc finger C-x8-C-x5-C-x3-H type family protein, expressed
Os02g10920	protein|zinc finger family protein, putative, expressed
Os02g11640	protein|UDP-glucoronosyl and UDP-glucosyl transferase, putative, expressed
Os02g11770	protein|expressed protein
Os02g11790	protein|OsFBK4 - F-box domain and kelch repeat containing protein, expressed
Os02g13100	protein|protein phosphatase 2C, putative, expressed
Os02g15640	protein|CAPIP1, putative, expressed
Os02g16450	protein|expressed protein
Os02g16550	protein|Ser/Thr protein phosphatase family protein, putative, expressed
Os02g19510	protein|lysine ketoglutarate reductase trans-splicing related 1, putative, expressed
Os02g21250	protein|clathrin adaptor complex small chain domain containing protein, expressed
Os02g22380	protein|glycosyltransferase protein, putative, expressed
Os02g25060	protein|NTMC2Type1.2 protein, putative, expressed
Os02g25900	protein|pollen signalling protein with adenylyl cyclase activity, putative, expressed
Os02g27220	protein|protein phosphatase 2C, putative, expressed
Os02g28810	protein|ribosomal protein, putative, expressed
Os02g30624	protein|LSM domain containing protein, expressed
Os02g32760	protein|60S acidic ribosomal protein, putative, expressed
Os02g33140	protein|ribosomal protein, putative, expressed
Os02g33450	protein|peroxiredoxin, putative, expressed
Os02g33710	protein|decarboxylase, putative, expressed
Os02g33820	protein|abscisic stress-ripening, putative, expressed
Os02g35130	protein|AIG1, putative, expressed
Os02g35170	protein|uncharacterized oxidoreductase yoxD, putative, expressed
Os02g36414	protein|transporter family protein, putative, expressed
Os02g37420	protein|ras-related protein, putative, expressed
Os02g38210	protein|elongation factor Tu, putative, expressed
Os02g39850	protein|transferase family protein, putative, expressed
Os02g40840	protein|alcohol oxidase, putative, expressed
Os02g41580	protein|CAMK_CAMK_like.14 - CAMK includes calcium/calmodulin depedent protein kinases, expressed
Os02g44470	protein|actin-depolymerizing factor, putative, expressed
Os02g45070	protein|PINHEAD, putative, expressed
Os02g45540	protein|synthase, putative, expressed
Os02g46460	protein|peptide transporter PTR2, putative, expressed
Os02g47090	protein|peptide transporter PTR2, putative, expressed
Os02g47130	protein|expressed protein
Os02g47780	protein|hydrolase, alpha/beta fold family domain containing protein, expressed
Os02g48210	protein|lectin-like protein kinase, putative, expressed
Os02g48470	protein|expressed protein
Os02g49680	protein|arsenate reductase, putative, expressed
Os02g50240	protein|glutamine synthetase, catalytic domain containing protein, expressed
Os02g50290	protein|RING zinc finger protein, putative, expressed
Os02g50550	protein|dynamin, putative, expressed
Os02g50570	protein|retrotransposon protein, putative, unclassified, expressed
Os02g50810	protein|expressed protein
Os02g50970	protein|protein kinase domain containing protein, expressed
Os02g52450	protein|regulator of ribonuclease, putative, expressed
Os02g52560	protein|xyloglucan fucosyltransferase, putative, expressed
Os02g53320	protein|universal stress protein domain containing protein, putative, expressed
Os02g54254	protein|saccharopine dehydrogenase, putative, expressed
Os02g54650	protein|diacylglycerol kinase, putative, expressed
Os02g54770	protein|RNA recognition motif containing protein, expressed
Os02g56850	protein|glutathione reductase, putative, expressed
Os02g57260	protein|3-ketoacyl-CoA thiolase, peroxisomal precursor, putative, expressed
Os03g01170	protein|transporter family protein, putative, expressed
Os03g03130	protein|ubiquitin-conjugating enzyme, putative, expressed
Os03g03910	protein|catalase domain containing protein, expressed
Os03g03920	protein|Ubiquitin family domain containing protein, expressed
Os03g04220	protein|glutathione S-transferase, putative, expressed
Os03g05390	protein|Citrate transporter protein, putative, expressed
Os03g06170	protein|hsp20/alpha crystallin family protein, putative, expressed
Os03g06620	protein|1,2-dihydroxy-3-keto-5-methylthiopentene dioxygenase protein, putative, expressed
Os03g06960	protein|vesicle-associated membrane protein, putative, expressed
Os03g08170	protein|protein kinase APK1B, chloroplast precursor, putative, expressed
Os03g08500	protein|AP2 domain containing protein, expressed
Os03g08880	protein|purine permease, putative, expressed
Os03g08999	protein|dehydrogenase, putative, expressed
Os03g09220	protein|stage II sporulation protein E, putative, expressed
Os03g09850	protein|auxin-responsive protein-related, putative, expressed
Os03g13820	protein|protein kinase family protein, putative, expressed
Os03g15050	protein|phosphoenolpyruvate carboxykinase, putative, expressed
Os03g16000	protein|src homology-3 domain protein 3, putative, expressed
Os03g16090	protein|LIM domain-containing protein, putative, expressed
Os03g16480	protein|zinc finger family protein, putative, expressed
Os03g16690	protein|oxysterol-binding protein, putative, expressed
Os03g17010	protein|RNA recognition motif containing protein, putative, expressed
Os03g17350	protein|white-brown complex homolog protein, putative, expressed
Os03g17710	protein|splicing factor, arginine/serine-rich, putative, expressed
Os03g17760	protein|RNA recognition motif containing protein, putative, expressed
Os03g19260	protein|expressed protein
Os03g21550	protein|eukaryotic translation initiation factor 2 subunit beta, putative, expressed
Os03g22680	protein|RING finger and CHY zinc finger domain-containing protein 1, putative, expressed
Os03g22690	protein|nucleoporin interacting component, putative, expressed
Os03g25440	protein|expressed protein
Os03g26530	protein|3-ketoacyl-CoA synthase, putative, expressed
Os03g29350	protein|von Willebrand factor type A domain containing protein, expressed
Os03g29570	protein|mps one binder kinase activator-like 1A, putative, expressed
Os03g31090	protein|40S ribosomal protein S19, putative, expressed
Os03g33580	protein|mitotic checkpoint protein, putative, expressed
Os03g38590	protein|secretory carrier-associated membrane protein 4, putative, expressed
Os03g44800	protein|DUF593 domain containing protein, expressed
Os03g45260	protein|vesicle transport v-SNARE protein, putative, expressed
Os03g46340	protein|pleckstrin homology domain-containing protein, putative, expressed
Os03g49350	protein|lipozygenase protein, putative, expressed
Os03g50210	protein|DUF292 domain containing protein, expressed
Os03g50850	protein|ZOS3-17 - C2H2 zinc finger protein, expressed
Os03g51140	protein|HEAT repeat family protein, putative, expressed
Os03g51200	protein|Core histone H2A/H2B/H3/H4 domain containing protein, putative, expressed
Os03g51430	protein|SEC14 cytosolic factor family protein, putative, expressed
Os03g51650	protein|membrane protein, putative, expressed
Os03g53270	protein|stem-specific protein TSJT1, putative, expressed
Os03g55270	protein|TIP41, putative, expressed
Os03g57760	protein|25.3 kDa vesicle transport protein, putative, expressed
Os07g07709	protein|ribosomal protein S13p/S18e, putative, expressed
Os03g58410	protein|prenylated rab acceptor, putative, expressed
Os03g58580	protein|nodulin, putative, expressed
Os03g59050	protein|DEAD-box ATP-dependent RNA helicase, putative, expressed
Os03g59740	protein|ADP-ribosylation factor, putative, expressed
Os03g60080	protein|NAC domain-containing protein 67, putative, expressed
Os03g60090	protein|methylenetetrahydrofolate reductase, putative, expressed
Os03g60260	protein|ANT1, putative, expressed
Os03g60350	protein|leaf senescence related protein, putative, expressed
Os03g60810	protein|lectin-like receptor kinase, putative, expressed
Os03g63370	protein|CRAL/TRIO domain containing protein, expressed
Os04g12460	protein|Leucine Rich Repeat family protein, expressed
Os04g14654	protein|Sec1 family transport protein, putative, expressed
Os04g24430	protein|sucrose synthase, putative, expressed
Os04g28990	protein|dehydrogenase, putative, expressed
Os04g30890	protein|MYB family transcription factor, putative, expressed
Os04g31900	protein|calmodulin-binding transcription activator 4, putative, expressed
Os04g33680	protein|glutaredoxin, putative, expressed
Os04g35130	protein|expressed protein
Os04g37710	protein|serine hydrolase domain containing protein, expressed
Os04g37820	protein|cytokinin-O-glucosyltransferase 2, putative, expressed
Os04g37980	protein|transporter family protein, putative, expressed
Os04g40560	protein|WD domain, G-beta repeat domain containing protein, expressed
Os04g42290	protein|methyladenine glycosylase, putative, expressed
Os04g42320	protein|AT hook motif family protein, expressed
Os04g42920	protein|dehydrogenase, putative, expressed
Os04g43200	protein|caleosin related protein, putative, expressed
Os04g44060	protein|aquaporin protein, putative, expressed
Os04g46140	protein|transferase family protein, putative, expressed
Os04g47360	protein|OsPOP9 - Putative Prolyl Oligopeptidase homologue, expressed
Os04g48160	protein|IQ calmodulin-binding motif family protein, putative, expressed
Os04g51270	protein|vacuolar ATPase G subunit, putative, expressed
Os04g51680	protein|expressed protein
Os04g52600	protein|SHR5-receptor-like kinase, putative, expressed
Os04g54440	protein|RNA binding protein, putative, expressed
Os04g55960	protein|NADPH reductase, putative, expressed
Os04g56790	protein|TLD family protein, putative, expressed
Os04g57440	protein|oryzain beta chain precursor, putative, expressed
Os04g57890	protein|oligosaccharyl transferase, putative, expressed
Os04g58640	protein|cleavage and polyadenylation specificity factor subunit 5, putative, expressed
Os04g58810	protein|CAF1 family ribonuclease containing protein, putative, expressed
Os04g59330	protein|expressed protein
Os05g01310	protein|ankyrin repeat family protein, putative, expressed
Os05g01940	protein|zinc finger, RING-type, putative, expressed
Os05g03140	protein|tetraspanin family protein, putative, expressed
Os05g03760	protein|zinc finger family protein, putative, expressed
Os05g03934	protein|expressed protein
Os05g04960	protein|phosphoglycerate mutase, putative, expressed
Os05g05700	protein|cullin, putative, expressed
Os05g06280	protein|ATKINESIN-13A/KINESIN-13A, putative, expressed
Os05g07740	protein|receptor-like protein kinase 2 precursor, putative, expressed
Os05g08554	protein|expressed protein
Os05g13520	protein|white-brown complex homolog protein 12, putative, expressed
Os05g14860	protein|seven in absentia protein family domain containing protein, expressed
Os05g16740	protein|SHR5-receptor-like kinase, putative, expressed
Os05g19040	protein|prefoldin, putative, expressed
Os05g19910	protein|transferase family protein, putative, expressed
Os05g27050	protein|peptide transporter, putative, expressed
Os05g27320	protein|VHS and GAT domain containing protein, expressed
Os05g30980	protein|RNA recognition motif containing protein, putative, expressed
Os05g32120	protein|alpha 1,3-xylosyltransferase, putative, expressed
Os05g34010	protein|peptide transporter PTR2, putative, expressed
Os05g36120	protein|polypyrimidine tract-binding protein, putative, expressed
Os05g37700	protein|periplasmic beta-glucosidase precursor, putative, expressed
Os05g39610	protein|exo70 exocyst complex subunit domain containing protein, expressed
Os05g41172	protein|histone-lysine N-methyltransferase, H3 lysine-9 specific SUVH1, putative, expressed
Os05g43460	protein|DUF567 domain containing protein, putative, expressed
Os05g44560	protein|kinesin motor domain containing protein, expressed
Os05g46580	protein|polyprenyl synthetase, putative, expressed
Os05g46720	protein|phosphatidylinositol transfer, putative, expressed
Os05g47540	protein|CPuORF26 - conserved peptide uORF-containing transcript, expressed
Os05g48310	protein|60S ribosomal protein L35a-3, putative, expressed
Os06g01390	protein|acyl-coenzyme A oxidase 1.2, peroxisomal, putative, expressed
Os06g03660	protein|peroxisomal biogenesis factor 11, putative, expressed
Os06g03820	protein|expressed protein
Os06g04990	protein|early nodulin 93 ENOD93 protein, putative, expressed
Os06g05000	protein|early nodulin 93 ENOD93 protein, putative, expressed
Os06g05880	protein|profilin domain containing protein, expressed
Os06g06090	protein|CGMC_MAPKCMGC_2_ERK.12 - CGMC includes CDA, MAPK, GSK3, and CLKC kinases, expressed
Os06g09310	protein|zinc finger, C3HC4 type domain containing protein, expressed
Os06g12060	protein|mTERF family protein, expressed
Os06g15330	protein|CCT/B-box zinc finger protein, putative, expressed
Os06g19390	protein|expressed protein
Os06g19630	protein|steroid nuclear receptor, ligand-binding, putative, expressed
Os06g34040	protein|DJ-1 family protein, putative, expressed
Os06g36090	protein|ABC-2 type transporter, putative, expressed
Os06g38950	protein|ABC transporter, ATP-binding protein, putative, expressed
Os06g38960	protein|expressed protein
Os06g39590	protein|OsIAA23 - Auxin-responsive Aux/IAA gene family member, expressed
Os06g39912	protein|expressed protein
Os06g40120	protein|SPX domain containing protein, putative, expressed
Os06g40170	protein|phospholipase D, putative, expressed
Os06g43590	protein|SNF7 domain containing protein, putative, expressed
Os06g45500	protein|copper-transporting ATPase, putative, expressed
Os06g45990	protein|patellin-5, putative, expressed
Os06g48060	protein|ABC transporter, ATP-binding protein, putative, expressed
Os06g49320	protein|glycosyltransferase, putative, expressed
Os06g50050	protein|AAA-type ATPase family protein, putative, expressed
Os07g01560	protein|transporter family protein, putative, expressed
Os07g02340	protein|expressed protein
Os07g06950	protein|ubiquitin carboxyl-terminal hydrolase, putative, expressed
Os07g09530	protein|ankyrin repeat family protein, putative, expressed
Os07g10150	protein|coatomer subunit gamma-2, putative, expressed
Os07g11010	protein|protein Kinase-associated protein phosphatase, putative, expressed
Os07g11060	protein|expressed protein
Os07g13270	protein|SNF7 domain containing protein, putative, expressed
Os07g26110	protein|membrane associated DUF588 domain containing protein, putative, expressed
Os07g33997	protein|60S ribosomal protein L44, putative, expressed
Os07g30970	protein|nucleoside diphosphate kinase, putative, expressed
Os07g31884	protein|MATE efflux family protein, putative, expressed
Os07g33630	protein|HEAT repeat family protein, putative, expressed
Os07g37580	protein|diacylglycerol kinase, putative, expressed
Os07g37650	protein|GTPase-activating protein, putative, expressed
Os07g38060	protein|expressed protein
Os07g39350	protein|transporter family protein, putative, expressed
Os07g39630	protein|calcium-binding protein, putative, expressed
Os07g39780	protein|SUMO-activating enzyme subunit 2, putative, expressed
Os07g42370	protein|zinc-finger protein, putative, expressed
Os07g43180	protein|SKP1-like protein 1B, putative, expressed
Os07g44960	protein|nodulation protein-related, putative, expressed
Os07g46730	protein|PPR repeat domain containing protein, putative, expressed
Os07g47780	protein|60S ribosomal protein L18-3, putative, expressed
Os08g01100	protein|HMG1/2, putative, expressed
Os08g01220	protein|harpin-induced protein 1 domain containing protein, expressed
Os08g01850	protein|esterase, putative, expressed
Os08g04460	protein|NADPH-dependent FMN reductase domain containing protein, expressed
Os08g06020	protein|MSP domain containing protein, expressed
Os08g06040	protein|60S ribosomal protein L34, putative, expressed
Os08g07490	protein|expressed protein
Os08g07830	protein|DUF292 domain containing protein, expressed
Os08g10320	protein|SHR5-receptor-like kinase, putative, expressed
Os08g10450	protein|nucleoside transporter, putative, expressed
Os08g10480	protein|heavy metal-associated domain containing protein, expressed
Os08g13350	protein|expressed protein
Os08g13390	protein|expressed protein
Os08g31470	protein|peptidase, trypsin-like serine and cysteine proteases, putative, expressed
Os08g31700	protein|UNE2, putative, expressed
Os08g34140	protein|vesicle transport v-SNARE protein, putative, expressed
Os08g34150	protein|OsTIL-2 Temperature-induced lipocalin-2, expressed
Os08g36630	protein|bifunctional monodehydroascorbate reductase and carbonic anhydrasenectarin-3 precursor, putative, expressed
Os08g38560	protein|receptor-like protein kinase 2 precursor, putative, expressed
Os08g38880	protein|WD-40 repeat family protein, putative, expressed
Os08g40260	protein|OsSPL15 - SBP-box gene family member, expressed
Os08g42440	protein|CCT/B-box zinc finger protein, putative, expressed
Os08g42580	protein|protein kinase domain containing protein, expressed
Os08g42870	protein|expressed protein
Os08g43050	protein|disease resistance protein RGA2, putative, expressed
Os08g43060	protein|expressed protein
Os08g44380	protein|L1P family of ribosomal proteins domain containing protein, expressed
Os09g04050	protein|dehydrogenase, putative, expressed
Os09g07460	protein|kelch repeat protein, putative, expressed
Os09g07500	protein|expressed protein
Os09g09480	protein|SNF7 domain containing protein, putative, expressed
Os09g12230	protein|ubiquitin-conjugating enzyme, putative, expressed
Os09g14510	protein|peroxin-3 family protein, putative, expressed
Os09g19734	protein|isochorismate synthase 1, chloroplast precursor, putative, expressed
Os09g20640	protein|serine/threonine-protein kinase 16, putative, expressed
Os09g23300	protein|integral membrane protein, putative, expressed
Os09g24370	protein|expressed protein
Os09g25150	protein|cinnamoyl-CoA reductase, putative, expressed
Os09g25490	protein|CESA9 - cellulose synthase, expressed
Os09g25760	protein|tetraspanin family protein, putative, expressed
Os09g26420	protein|AP2 domain containing protein, expressed
Os09g26960	protein|cytochrome P450, putative, expressed
Os09g29660	protein|white-brown complex homolog protein 11, putative, expressed
Os09g30120	protein|CSLE1 - cellulose synthase-like family E, expressed
Os09g31025	protein|EF hand family protein, expressed
Os10g21406	protein|photosystem I iron-sulfur center, putative, expressed
Os09g31280	protein|OTU-like cysteine protease family protein, putative, expressed
Os09g31458	protein|expressed protein
Os09g33860	protein|protein kinase, putative, expressed
Os09g34320	protein|expressed protein
Os09g35690	protein|zinc RING finger protein, putative, expressed
Os09g35730	protein|OsRhmbd16 - Putative Rhomboid homologue, expressed
Os09g36520	protein|ki1 protein, putative, expressed
Os09g36930	protein|aquaporin protein, putative, expressed
Os10g06630	protein|peptidyl-prolyl cis-trans isomerase, putative, expressed
Os10g07229	protein|dehydrogenase, putative, expressed
Os10g11034	protein|caffeine-induced death protein 1, putative, expressed
Os10g16974	protein|cytochrome P450, putative, expressed
Os10g17260	protein|cytochrome P450, putative, expressed
Os10g18220	protein|GHMP kinases ATP-binding protein, putative, expressed
Os10g22460	protein|expressed protein
Os10g22950	protein|calmodulin-binding transcription activator, putative, expressed
Os10g23220	protein|GIL1, putative, expressed
Os10g23820	protein|transferase family protein, putative, expressed
Os10g26660	protein|expressed protein
Os10g28120	protein|glycosyl hydrolase, putative, expressed
Os10g33660	protein|SNF7 domain containing protein, putative, expressed
Os10g35180	protein|white-brown complex homolog protein 11, putative, expressed
Os10g35720	protein|OsGrx_S17 - glutaredoxin subgroup II, expressed
Os10g35750	protein|pentatricopeptide, putative, expressed
Os04g45040	protein|DEAD-box ATP-dependent RNA helicase, putative, expressed
Os10g36250	protein|tetratricopeptide repeat, putative, expressed
Os10g37180	protein|glycine cleavage system H protein, putative, expressed
Os10g38580	protein|glutathione S-transferase, putative, expressed
Os10g38780	protein|glutathione S-transferase, putative, expressed
Os10g39820	protein|zinc knuckle domain containing protein, expressed
Os11g01140	protein|AGC_PVPK_like_kin82y.18 - ACG kinases include homologs to PKA, PKG and PKC, expressed
Os11g06820	protein|transmembrane amino acid transporter protein, putative, expressed
Os11g07500	protein|DSHCT domain containing protein, expressed
Os11g13810	protein|non-lysosomal glucosylceramidase, putative, expressed
Os11g14010	protein|PHD finger protein, putative, expressed
Os11g18044	protein|peptide transporter PTR2, putative, expressed
Os11g24070	protein|LTPL10 - Protease inhibitor/seed storage/LTP family protein precursor, expressed
Os11g25860	protein|protein Kinase, putative, expressed
Os11g34190	protein|expressed protein
Os11g36070	protein|expressed protein
Os11g37730	protein|glutathione S-transferase, N-terminal domain containing protein, expressed
Os11g39670	protein|seryl-tRNA synthetase, putative, expressed
Os11g39990	protein|patatin, putative, expressed
Os11g41820	protein|RNA recognition motif containing protein, expressed
Os11g43250	protein|Leucine Rich Repeat family protein, expressed
Os11g45050	protein|NBS-LRR disease resistance protein, putative, expressed
Os11g47330	protein|ATP-grasp domain containing protein, expressed
Os12g02370	protein|chalcone--flavonone isomerase, putative, expressed
Os12g02700	protein|harpin-induced protein 1 domain containing protein, expressed
Os12g02870	protein|GRAS family transcription factor domain containing protein, expressed
Os12g10740	protein|leucine-rich repeat family protein, putative, expressed
Os12g16410	protein|isoflavone reductase, putative, expressed
Os12g17900	protein|armadillo/beta-catenin repeat family protein, putative, expressed
Os12g20410	protein|matrix attachment region binding protein, putative, expressed
Os12g24020	protein|rhodanese-like domain containing protein, putative, expressed
Os12g24490	protein|zinc finger, C3HC4 type domain containing protein, expressed
Os12g28270	protein|amidohydrolase, putative, expressed
Os12g29740	protein|expressed protein
Os12g32940	protein|transporter family protein, putative, expressed
Os12g32980	protein|potyvirus VPg interacting protein, putative, expressed
Os12g35350	protein|kelch repeat protein, putative, expressed
Os12g35560	protein|kelch repeat protein, putative, expressed
Os12g38490	protein|SCARECROW, putative, expressed
Os12g39380	protein|BTBN24 - Bric-a-Brac, Tramtrack, Broad Complex BTB domain with non-phototropic hypocotyl 3 NPH3 domain, expressed
Os12g40490	protein|LIM domain-containing protein, putative, expressed
Os12g40570	protein|WRKY94, expressed
Os12g43660	protein|receptor-like protein kinase HAIKU2 precursor, putative, expressed
Os12g44000	protein|ubiquitin-conjugating enzyme E2 W, putative, expressed
Os12g44360	protein|sodium/hydrogen exchanger 7, putative, expressed
Os04g43760	protein|phenylalanine ammonia-lyase, putative, expressed
Os01g05970	protein|OsFBO1 - F-box and other domain containing protein, expressed
Os05g38530	protein|DnaK family protein, putative, expressed
Os01g05630	protein|Core histone H2A/H2B/H3/H4 domain containing protein, putative, expressed
Os03g57340	protein|chaperone protein dnaJ, putative, expressed
Os03g17084	protein|Core histone H2A/H2B/H3/H4 domain containing protein, putative, expressed
Os05g40420	protein|2,3-bisphosphoglycerate-independent phosphoglycerate mutase, putative, expressed
Os06g45710	protein|phosphoglycerate kinase protein, putative, expressed
Os07g41750	protein|40S ribosomal protein S3-1, putative, expressed
Os03g48180	protein|peptide transporter PTR2, putative, expressed
Os05g46430	protein|60S ribosomal protein L28-1, putative, expressed
Os03g31550	protein|aldehyde oxidase, putative, expressed
Os07g09600	protein|vesicle-associated membrane protein, putative, expressed
Os01g53930	protein|hexokinase, putative, expressed
Os04g54930	protein|ABC transporter, ATP-binding protein, putative, expressed
Os05g51830	protein|ZOS5-12 - C2H2 zinc finger protein, expressed
Os06g13810	protein|pyrophosphate--fructose 6-phosphate 1-phosphotransferase subunit beta, putative, expressed
Os08g23730	protein|class I glutamine amidotransferase, putative, expressed
Os08g33100	protein|core histone H2A/H2B/H3/H4, putative, expressed
Os09g31180	protein|ribosomal protein L6, putative, expressed
Os10g39440	protein|transporter family protein, putative, expressed
Os01g08560	protein|DnaK family protein, putative, expressed
Os01g27520	protein|tRNA synthetases class II domain containing protein, expressed
Os01g37980	protein|vesicle transport v-SNARE protein, putative, expressed
Os01g52490	protein|40S ribosomal protein S24, putative, expressed
Os01g55030	protein|DNA-binding protein-related, putative, expressed
Os01g59990	protein|ribosomal protein L24, putative, expressed
Os04g55290	protein|G10 protein, putative, expressed
Os02g02840	protein|ras-related protein, putative, expressed
Os03g22340	protein|60S ribosomal protein L22-2, putative, expressed
Os03g27800	protein|paramyosin, putative, expressed
Os03g41438	protein|serpin domain containing protein, putative, expressed
Os03g52860	protein|lipoxygenase, putative, expressed
Os02g30050	protein|ribosomal protein L29, putative, expressed
Os04g52840	protein|tyrosine protein kinase domain containing protein, putative, expressed
Os05g44922	protein|6-phosphofructokinase, putative, expressed
Os07g05570	protein|ERD4 protein, putative, expressed
Os08g15040	protein|ADP-ribosylation factor, putative, expressed
Os01g09570	protein|6-phosphofructokinase, putative, expressed
Os01g11460	protein|zinc finger, C3HC4 type domain containing protein, expressed
Os01g15020	protein|lissencephaly type-1-like homology motif, putative, expressed
Os01g19450	protein|ATP-citrate synthase subunit 1, putative, expressed
Os01g51120	protein|vesicle transport v-SNARE protein, putative, expressed
Os01g55540	protein|aminotransferase, classes I and II, domain containing protein, expressed
Os02g21660	protein|L1P family of ribosomal proteins domain containing protein, expressed
Os01g69130	protein|dynamin family protein, putative, expressed
Os02g17390	protein|3-hydroxyacyl-CoA dehydrogenase, putative, expressed
Os02g18320	protein|BRASSINOSTEROID INSENSITIVE 1-associated receptor kinase 1 precursor, putative, expressed
Os02g39890	protein|RNA recognition motif containing protein, putative, expressed
Os02g44930	protein|HMG1/2, putative, expressed
Os02g50799	protein|nuclear-pore anchor, putative, expressed
Os02g52290	protein|peptidyl-prolyl cis-trans isomerase, FKBP-type, putative, expressed
Os02g56130	protein|PCNA - Putative DNA replicative polymerase clamp, expressed
Os03g08280	protein|peptidase, T1 family, putative, expressed
Os03g18180	protein|ranBP1 domain containing protein, expressed
Os03g18690	protein|26S protease regulatory subunit 4, putative, expressed
Os03g19270	protein|universal stress protein domain containing protein, putative, expressed
Os03g20310	protein|transcription factor HBP-1b, putative, expressed
Os03g22880	protein|nucleolar protein 5A, putative, expressed
Os03g37970	protein|ribosomal protein L13, putative, expressed
Os03g49190	protein|oleosin, putative, expressed
Os03g60509	protein|expressed protein
Os03g63400	protein|transcription factor BTF3, putative, expressed
Os04g38480	protein|BRASSINOSTEROID INSENSITIVE 1-associated receptor kinase 1 precursor, putative, expressed
Os04g46620	protein|T-complex protein, putative, expressed
Os04g50890	protein|secretory carrier-associated membrane protein, putative, expressed
Os04g58110	protein|pyruvate kinase, putative, expressed
Os05g05830	protein|bifunctional protein folD, putative, expressed
Os05g05940	protein|stress-related protein, putative, expressed
Os05g07040	protein|PHD finger protein, putative, expressed
Os05g08960	protein|ubiquitin-conjugating enzyme, putative, expressed
Os05g24970	protein|LSM domain containing protein, expressed
Os05g25450	protein|TKL_IRAK_CrRLK1L-1.3 - The CrRLK1L-1 subfamily has homology to the CrRLK1L homolog, expressed
Os05g36290	protein|actin, putative, expressed
Os05g44310	protein|vesicle-fusing ATPase, putative, expressed
Os05g46620	protein|chaperone protein dnaJ 10, putative, expressed
Os06g08080	protein|inorganic H+ pyrophosphatase, putative, expressed
Os07g16950	protein|Mak16 protein domain containing protein, expressed
Os07g27320	protein|glycosyl hydrolase family 10 protein, putative, expressed
Os07g38270	protein|insulin-degrading enzyme, putative, expressed
Os07g42300	protein|elongation factor protein, putative, expressed
Os08g02400	protein|40S ribosomal protein S13, putative, expressed
Os09g07920	protein|NOI protein, nitrate-induced, putative, expressed
Os09g08430	protein|ribosomal protein L22, putative, expressed
Os09g30350	protein|expressed protein
Os09g31040	protein|EF hand family protein, putative, expressed
Os09g35970	protein|6-phosphogluconolactonase, putative, expressed
Os10g35250	protein|vacuolar protein-sorting protein bro1, putative, expressed
Os11g10480	protein|dehydrogenase, putative, expressed
Os11g37700	protein|pleiotropic drug resistance protein, putative, expressed
Os01g03680	protein|BBTI8 - Bowman-Birk type bran trypsin inhibitor precursor, expressed
Os01g03760	protein|expressed protein
Os01g07520	protein|proline-rich family protein, putative, expressed
Os01g07530	protein|uncharacterized glycosyltransferase, putative, expressed
Os01g07560	protein|receptor-like protein kinase 2 precursor, putative, expressed
Os01g07960	protein|acyl-protein thioesterase, putative, expressed
Os01g16640	protein|split hand/foot malformation type 1, putative, expressed
Os01g32330	protein|heavy metal-associated domain containing protein, expressed
Os01g35050	protein|early-responsive to dehydration protein-related, putative, expressed
Os01g37770	protein|RWD domain containing protein, expressed
Os01g37832	protein|thioredoxin, putative, expressed
Os01g39310	protein|SEY1, putative, expressed
Os01g48190	protein|drought induced 19 protein, putative, expressed
Os01g53520	protein|reticulon domain containing protein, putative, expressed
Os01g54870	protein|60S ribosomal protein L18a, putative, expressed
Os01g59600	protein|peptidase, T1 family, putative, expressed
Os01g63820	protein|double-stranded RNA binding motif containing protein, expressed
Os01g64280	protein|sorting nexin 1, putative, expressed
Os01g66560	protein|signal recognition particle 72 kDa protein, putative, expressed
Os01g68020	protein|BTBZ2 - Bric-a-Brac, Tramtrack, and Broad Complex BTB domain with TAZ zinc finger and Calmodulin-binding domains, expressed
Os11g43620	protein|LSM domain containing protein, expressed
Os02g10290	protein|copper-transporting ATPase, putative, expressed
Os02g12650	protein|puromycin-sensitive aminopeptidase, putative, expressed
Os02g13840	protein|citrate synthase, putative, expressed
Os02g17500	protein|transporter family protein, putative, expressed
Os02g22780	protein|T-complex protein, putative, expressed
Os02g38050	protein|joka2, putative, expressed
Os07g26460	protein|GLTP domain containing protein, putative, expressed
Os02g44520	protein|OsSub19 - Putative Subtilisin homologue, expressed
Os02g46130	protein|tRNA synthetases class II domain containing protein, expressed
Os02g47010	protein|secretory carrier-associated membrane protein, putative, expressed
Os02g49980	protein|ADP-ribosylation factor, putative, expressed
Os02g51750	protein|annexin, putative, expressed
Os02g55890	protein|inorganic H+ pyrophosphatase, putative, expressed
Os02g57590	protein|rRNA 2-O-methyltransferase fibrillarin 2, putative, expressed
Os03g02380	protein|major facilitator superfamily domain-containing protein 5, putative, expressed
Os03g02530	protein|OsRhmbd7 - Putative Rhomboid homologue, expressed
Os03g02540	protein|proteasome subunit, putative, expressed
Os03g02710	protein|hydroxymethylglutaryl-CoA synthase, putative, expressed
Os03g04660	protein|cytochrome P450 86A1, putative, expressed
Os03g10510	protein|outer mitochondrial membrane porin, putative, expressed
Os03g12360	protein|trehalose-6-phosphate synthase, putative, expressed
Os03g13730	protein|translocase of chloroplast 34, putative, expressed
Os03g16440	protein|outer membrane protein, OMP85 family, putative, expressed
Os03g42220	protein|T-complex protein, putative, expressed
Os03g48950	protein|expressed protein
Os03g50300	protein|CASP, putative, expressed
Os03g52670	protein|GRAM domain containing protein, expressed
Os03g54890	protein|ribosomal protein L13, putative, expressed
Os03g56800	protein|CBS domain containing membrane protein, putative, expressed
Os07g08660	protein|40S ribosomal protein S15, putative, expressed
Os03g62620	protein|late embryogenesis abundant protein, putative, expressed
Os03g64110	protein|WD domain, G-beta repeat domain containing protein, expressed
Os04g32270	protein|membrane-anchored ubiquitin-fold protein, putative, expressed
Os04g35240	protein|CAMK_CAMK_like.25 - CAMK includes calcium/calmodulin depedent protein kinases, expressed
Os04g44910	protein|receptor like protein kinase, putative, expressed
Os04g46200	protein|oleosin, putative, expressed
Os04g51630	protein|60S ribosomal protein L7, putative, expressed
Os04g53740	protein|thioredoxin, putative, expressed
Os04g54870	protein|RNA recognition motif containing protein, putative, expressed
Os04g55040	protein|vacuolar ATP synthase subunit D 1, putative, expressed
Os04g58090	protein|harpin-induced protein 1 domain containing protein, expressed
Os05g02240	protein|ATCHX20, putative, expressed
Os05g06500	protein|universal stress protein domain containing protein, putative, expressed
Os05g07980	protein|DUF630/DUF632 domains containing protein, putative, expressed
Os05g16660	protein|WD domain, G-beta repeat domain containing protein, expressed
Os05g24020	protein|emp24/gp25L/p24 family protein, putative, expressed
Os05g27340	protein|expressed protein
Os05g39670	protein|prenylated rab acceptor, putative, expressed
Os05g42330	protein|secretory carrier-associated membrane protein, putative, expressed
Os05g45320	protein|ubiquitin domain-containing protein 1, putative, expressed
Os06g01250	protein|cytochrome P450, putative, expressed
Os06g02220	protein|MTA/SAH nucleosidase, putative, expressed
Os06g03930	protein|cytochrome P450 86A1, putative, expressed
Os06g04460	protein|hypersensitive-induced response protein, putative, expressed
Os02g52720	protein|peroxisomal multifunctional enzyme type 2, putative, expressed
Os06g27910	protein|oleosin, putative, expressed
Os06g36180	protein|amino acid transporter, putative, expressed
Os07g12900	protein|cadmium/zinc-transporting ATPase, putative, expressed
Os06g49490	protein|ZOS6-10 - C2H2 zinc finger protein, expressed
Os07g01020	protein|SOR/SNZ family protein, putative, expressed
Os07g01870	protein|ribosomal protein L13, putative, expressed
Os07g06130	protein|ethylene-insensitive protein, putative, expressed
[truncated: 1,172 more rows]
