# Supplementary material for: An ORFeome of rice E3 ubiquitin ligases for global analysis of the ubiquitination interactome
Source: Genome Biol. 2022 Jul 11;23:154. doi: 10.1186/s13059-022-02717-8 (PMC9277809; doi:10.1186/s13059-022-02717-8)
Supplement: Supplementary file 3 — Additional file 3. Table S2. Ubiquitinated substrates and their corresponding E3s. [file 13059_2022_2717_MOESM3_ESM.xlsx]

## Sheet: Ubiquitinated Substrates
Ubiquitinated Substrates
Number	Name	Gene ID (MSU)
1	OsVOZ1	Os01g54930
2	OsVOZ2	Os05g43950
3	ELEF3-2	Os01g38530
4	OsNRPD1a	Os04g48370
5	OsBAG4	Os01g61500
6	SPIN6	Os07g46450
7	SDS2	Os01g57480
8	OsNek6	Os02g37830
9	OsCP12	Os03g19380
10	OsRP1	Os11g03400
11	OsbZIP46	Os06g10880
12	OsTSJT1	Os03g53270
13	OsTKL1	Os05g33840
14	OsPEX11-1	Os03g02590
15	OsHKT2;1	Os06g48810
16	OsSalT	Os01g24710
17	OsPRF2	Os06g05880
18	OCPI2	Os01g42860
19	OsCPA1	Os02g33080
20	OsFKBP12	Os02g52290
21	OsDH1	Os08g43190
22	OsSNAC2	Os01g66120
23	OsGRAS-44	Os11g47870
24	OsPIRIN	Os03g62790
25	OsAKR4	Os04g26910
26	OsHRK1	Os07g44330
27	OsPGLU1	Os03g53800
28	OsbHLH065	Os04g41570
29	OsGRP1	Os05g02770
30	OsPOX1	Os07g48020
31	OsACP1	Os02g27030
32	OsGLYI-11.2	Os08g09250
33	OsIAA1	Os01g08320
34	OsIAA9	Os02g56120
35	OsIAA10	Os02g57250
36	D53	Os11g01330
37	CYCU2	Os04g46660
38	JAZ6/TIFY10a	Os03g28940
39	OsIAA26	Os09g35870
40	OsBZR1	Os07g39220
41	SPX4	Os03g61200
42	OsPT2	Os03g05640
43	OsPT8	Os10g30790
44	OsTIP4;1	Os05g14240
45	CCR14	Os08g34280
46	Dirigent	Os11g42500
47	EXPLA1	Os03g04020
48	HD1	Os06g16370
49	OsELF3-1	Os06g05060
50	IPA1	Os08g39890
51	MOC1	Os06g40780
52	OsSHR1	Os07g39820
53	ROC4	Os04g48070
54	OsABI3	Os01g68370
55	SAMS1	Os05g11190
56	OsAPO1	Os06g45460
57	OsAPO2	Os04g51000

## Sheet: Functional reported E3s 
Functional reported E3s
Number	Name	Gene ID (MSU)	Type
1	APIP10	Os02g09060	RING
2	XB3	Os05g02130	RING
3	APIP6	Os05g06270	RING
4	OsBBI1	Os06g03580	RING
5	OsRFPH2-10/OsRFI2	Os08g42640	RING
6	OsPUB44	Os05g36360	U-box
7	OsPUB45/P3IP1	Os02g33680	U-box
8	OsNPR1/OsNH1	Os01g09800	BTB
9	OsPUB41/OsUPS	Os03g13740	U-box
10	EBR1	Os05g19970	RING
11	OsPUB11/SPL11	Os12g38210	U-box
12	OsPUB15	Os08g01900	U-box
13	OsSDIR1	Os03g16570	RING
14	OsDIS1	Os03g24040	RING
15	OsCTR1	Os04g16970	RING
16	OsRDCP1	Os04g44820	RING
17	OsPUB67	Os10g40490	U-box
18	MAIF1	Os02g44990	F-box
19	OsPUB70	Os06g06760	U-box
20	OsHUB2/FRRP1	Os10g41590	RING
21	CLR1	Os06g42700	RING
22	OsSIRP2	Os03g58390	RING
23	OsSIRP4	Os04g01490	RING
24	OsSIRH2-14	Os04g48260	RING
25	OsMAR1	Os06g48040	RING
26	OsRMT1	Os04g51400	RING
27	OsSIRP1	Os05g40980	RING
28	OsSADR1	Os11g07450	RING
29	OsCOIN	Os01g01420	RING
30	OsPUB2	Os05g39930	U-box
31	OsPUB3	Os01g60860	U-box
32	OsHIRP1	Os03g19020	RING
33	OsHTAS	Os09g15430	RING
34	OsHCI1	Os10g30850	RING
35	OsDHSRP1	Os02g05692	RING
36	OsAFB6	Os03g08850	F-box
37	OsAFB2	Os04g32460	F-box
38	OsTIR1	Os05g05800	F-box
39	D3	Os06g06050	F-box
40	OsCOI1a	Os01g63420	F-box
41	SOR1/MHZ2	Os04g01160	RING
42	OsPUB24	Os03g45420	U-box
43	TUD1/OsPUB75	Os03g13010	U-box
44	NBIP1	Os01g55110	RING
45	SDEL2 /OsSRFP1	Os03g22680	RING
46	OsNLA1	Os07g47590	RING
47	SDEL1	Os12g35320	RING
48	OsHRZ2	Os05g47780	RING
49	OsRFPH2-11/OsHIR1	Os10g26610	RING
50	OsHUB1	Os04g46450	RING
51	OsADF	Os10g03660	F-box
52	OsFBK1	Os01g47050	F-box
53	HEI10	Os02g13810	RING
54	PTB1	Os05g05280	RING
55	SaF	Os01g39670	F-box
56	OsAPO1	Os06g45460	F-box
57	LP/EP3	Os02g15950	F-box
58	GW2	Os02g14720	RING
59	OsFKF1	Os11g34460	F-box
60	HAF1 /HIP1	Os04g55510	RING
61	IPI1	Os01g24880	RING
62	CCS52A1/TE/TAD1	Os03g03150	APC
63	EL5	Os02g35329	RING
64	DHS	Os02g45780	RING
65	OsDSG1	Os09g26400	RING
66	OsFKB12	Os03g07530	F-box
67	MOF	Os04g39080	F-box
68	IBF1	Os09g12150	F-box
69	LARGE2	Os12g24080	HECT

## Sheet:  Overlapping proteins
Overlapping protiens from ubiquitylome-identified proteins and ubiquitinated substrates
Rice Locus Name	Name	Annotation
Os10g30790	OsPT8	protein|inorganic phosphate transporter, putative, expressed
Os08g09250	OsGLYI-11.2	protein|glyoxalase family protein, putative, expressed
Os02g37830	OsNek6	protein|protein kinase domain containing protein, expressed
Os03g53270	OsTSJT1	protein|stem-specific protein TSJT1, putative, expressed
Os06g05880	OsPRF2	protein|profilin domain containing protein, expressed
Os02g52290	OsFKBP12	protein|peptidyl-prolyl cis-trans isomerase, FKBP-type, putative, expressed
Os08g43190	OsDH1	protein|dehydrogenase, putative, expressed
Os08g34280	CCR14	protein|cinnamoyl-CoA reductase, putative, expressed
