# Supplementary material for: An ORFeome of rice E3 ubiquitin ligases for global analysis of the ubiquitination interactome
Source: Genome Biol. 2022 Jul 11;23:154. doi: 10.1186/s13059-022-02717-8 (PMC9277809; doi:10.1186/s13059-022-02717-8)
Supplement: Supplementary file 4 — Additional file 4. Table S3. Ubiquitin E3-encoding ORFs retaining full-length CDS. [file 13059_2022_2717_MOESM4_ESM.xlsx]

## Sheet: HECT
Number	Type	Name	Gene_LOC	Putative Function	CDS length (bp)	CDS Sequence
1	E3-HECT	OsHECT1	LOC_Os02g01170.1	HECT-domain domain containing protein, expressed	2460	ATGAAGCGAGCACATGGTGACAGCAGCTCTGAGGATGAGGAGCTTGACACATCTCCTATTGAAATTGATGACGCTTTAATGATTGATGATGATGACATGTCAGAGGATGAAGAAGATGATCATGAGGTTCTCCAAGATGGCTCTCTTCCTATTTGTGTTCAAGATGGGGTGCATGACGTGAAATTGGGTGACACTGATGACTCTAACATTGGTTCAGCAAGTGATAGCCAAGTGCAGCCCTCATCTGGTTCCAGCACTAGGAACATCATGAGCAGGGGAGTAGATCCAAATACCTTTGGTTCACGAGGTGCAATGTCATTTGTTGCTGCGACAATGGCTGGGCTGGCTTCTGTTGGTGGTCGGGGGGTTAGAGGTAGTCGCGATCGACGTGGCCTGTCA…
2	E3-HECT	OsHECT2	LOC_Os03g47949.1	HECT-domain domain containing protein, expressed	1611	ATGCAAATGTTGTATCTGTTTTGTGCTACGTATGGACACCTATTGCTTGTGCTAGATGATATTGAGTTTTACGAGAAGCAGGTTCCTTTTACCCTAGAGCAGCAGCGAAAGATTGCATCTTCACTCAATACGTTCGTATACAGTACTTTCATTCAGAATGGTGGAAGCAGCAGCAAACCACTTATAGATGTGACTGTGAGATGTCTTAATCTACTGTATGAAAGGGACAGCAGACACAAGTTTTGTCCTATTTCTCTGTGGCTGGCACCTGCTAGGAATGGCCGAATTCCAATCGCAGCGGCTGCCAGAGCCCATGATGCAGCATTTGCTACATTGCCAGGAAATCAGTTTTTTGGAATTCCTATCCGGAGCTCTGTACTTACTACAATACCACATGTA…
3	E3-HECT	OsHECT3	LOC_Os05g03100.1	HECT-domain domain containing protein, expressed	3612	ATGGAGTGCCCCAAGGAGTGCCTCAGCCACGGCGTGCCAGCCGCCGTGCTGCAGTTCTTCGACTTCTTCTCGATGCACAAGCAGAAGCTGGTGCTCAAGATCGTCGCCAACGTCTTGGGCGACTTCAGCGCGAAGGATGCGGCCAAGGCCATGGAGGCCGCGCCCGTTCTGTGCAACCTCCTGCAATCCACTGACAAGACGATACTCGACTCCGCCGTTTCTTGCTTGGTTTTGGTCTCTGATGGTGCTTGCGACAGTGCCCAACACATGGAAAAGCTTTACGAGCTTAATGCAGTCCAAGCGACGATGAGGTTGATGGAGAACGACGGGTGGAAGAGCCTCAGCGATGAGACTTTATCTGGCATCCTTGGTCTTCTCAAAGACCTAGCTTCTCTCTCA…
4	E3-HECT	OsHECT4	LOC_Os05g06690.1	HECT-domain domain containing protein, expressed	3093	ATGTTCTTCTCCGGTGACCCGACGGCGAGGAAGCGGGTGGACCTCGGCGGGCGGAGCAGCAAGGAGCGGGACCGGCAGGTGCTGCTCGAGCAGACGCGGGAGGAGCGGCGGCGGCGGCTGGGCCTGCGCCTGCAGAACAGCTCCGCCACGAAGATCCAGAAATGCTTCAGAGGGAAGAGAGATTTGGAATTGGCACGTTCGGAAGTTCGAGGGAACTTTTGCTCTACTTTTGGGGAGCACTGCCAGAGGGTTGATTGGAGCAGTTTCGGTGCTAATTCTGATTTCCTTCGTCAATTCCTGTTCTTCTTCAATGCAAAGAAAGACAGTGATATTGCTATACTCTGTCAAGTCTGCAATTTGCTGTTATATTATGTCAAACATGGTGGAGATGTTCTAAGA…
5	E3-HECT	OsHECT5	LOC_Os05g38830.1	HECT-domain domain containing protein, expressed	1575	ATGCTAAAAGTTCTAGAGGGGTTGAACCGATACTCTTTTCACCTCGTCTCTGATGAGAGAAACCGTGCTTTTGTACATGGAAGCATAACTGACCTTGATGATCTGAAAGTTGATGTTTCTGTAGTTCCACAGCAGGAGTTTGTCAGTGCTAAATTGACAGATAAACTGGAGCAACAGATGCATGATCCCTTGGTTTTAAGGTCTCGTTGCCTGCCTTTATGGTGCACTGAACTGATGTCTGCATGTCCCTTCTTGTTTTCTTTTGAGGCAAGATGGAAGTATTTCCAGCTGACAGCATTTGGTTCTTTGACCCCACAACATGGGAATATGATGGATACAAGTGGCAGTGGTGTAATGACAGAAAGGGTGCCTTCCTTCTCACGGAAAAAGTTCAAAGTT…
6	E3-HECT	OsHECT6	LOC_Os09g07900.1	ubiquitin-protein ligase 1, putative, expressed	10944	ATGAAGCTCAAGCGGCGACGCGCGGTGGAAGTGCCTCCAAATATAAAATCTTTCATTGACTGTGTCACTGCCACTCCTCTCGAGAATGTAGAATCCCCGTTGAAAGATTTTGTGTGGGAGTTTGGCAAGCAGCATCTTTCTTCACTACTAGCATCTACAGATGCGGATATAGTTGAGGGAAGCTTAGAGACATTGAGGGCATTTGTAAACAAATCAGTTGGTAAAAGCTCTATACGGAGCGCATCACTCACATCGAAGTTATTTGCCTTTTCTCAAGGTTGGGGTGGTAAAGAAGGTGGTCTTGGATTAATAGCTTGTTCTCTACCCAGTGGATGTGATCCAATTGCCACTGAGATTGGCTCCACACTCCACTTTGAGTTCTATCGAGGTGCTGATAAA…
7	E3-HECT	OsHECT7	LOC_Os09g31090.2	HECT-domain domain containing protein, expressed	2292	ATGTCCGACGCCGACGGCTTCGGTTGCGAGCACCGCCGACCCTCCAAGCGCCGCCGCGACGGGCCCGATCATGCCCTCCTCCCGGTGTCCCGAGAGGTGCTGATGGGCCACCCCGATGACCCCGCCGCCGCCGCCGCCGCCGTGGGGGCGGAATCCTCCTCGGCCTCGTCATACCTCGGGGTTGTGGCGGCCGCCGCGTCCGCCTCCGCCTCCGCGGCGGGGGGTTTCTCCTGCGGGGCCCACTTCTTCGTGCGGGCCACCGACTCGAGGACCGTGTCGATGCACGCGGCGTGGGGGGACACCGTGGGCGCCGTGCTCGCGCACCTCGCCGACCGGGGGTACGGCCGCGACCTCCGCCTCGTCTACGCCGGGAGGCAGCTCGCGCCGGAGACCGCCCTC…
8	E3-HECT	OsHECT8	LOC_Os12g24080.1	HECT-domain domain containing protein, expressed	3003	ATGGATGCTGTTTCAATTATCGCAACATTCCCTTCAGAAATTCGGGAGGAGGTGCTTTTAACATCTCCAGATACATTACTGGCTACACTTACGCCTGCACTAGTTGCTGAAGCAAACATGTTAAGGGAGAGATTTGCTCATCGGTATCACAGTGGCTCCCTTTTTGGCATGAACTCCAGGGGCAGGAGAGGTGAGTCCTCTCGACGTGGTGACATAATTGGTTCAGGTCTTGATAGAAATGCTGGTGATTCTTCTCGACAACCAACTAGCAAGCCAATTGAAACGGAAGGATCTCCTCTTGTTGACAAGGATGCTCTTAAAGCTCTTATTAGGCTACTCCGGGTTGTTCAGCCTCTATACAAAGGTCAATTGCAGAGGCTTCTCTTGAACCTTTGTGCT…

## Sheet: RING
Number	Type	Name	Gene_LOC	Putative Function	CDS length (bp)	CDS Sequence
1	E3-RING	OsRING1	LOC_Os01g01420.2	expressed protein	1137	ATGCAGGTAAATAATCCACCTACGATAGATACGACCAACCCCATTATGAGCTCTCTATGCCCCTTTGCCAAACTCGCCTCCGCTGGCGCCACATGCCCCGTAAAATCATCATCAGACAACAAAACCACCATCAATCACACCGACGACGACGACGACGACAATGAAAAAACTGGCAATGCTAACACCGATCCTCGTGTGGTGCCACCAAAGTGCCCCTTTGGCTATGACTCCAACACCTTCAAGCTTGGCCCACTCAGCTGCATGGTCTGCCACGCTCTGCTACATCAAAGCAGCAAATGCACCCCGTGCTCCCACAAGTTCTGCAAGGCATGCATATTGCGCTTTAAGGACTGTCCATTGTGTGGTGCTGACATCCAAGGGATCGAGCCCGATGATGAG…
2	E3-RING	OsRING2	LOC_Os02g55200.1	expressed protein	1098	ATGAGCTCTCTATGCCCGTTTGCCAAACTCGCCTCTGCTGGCGCCACATGCCCCGTAAAATCAGACAACAAAACCACCTCATGTCCTGTCACAGCCAACAATCACACCGACGACGACGATAATGAAAAAACTGGCAATGCTAACACCGATCCTCGTGTGGTGCCAGCAAAGTGCCCCTTTGGCTATGACTCCAACAACACCTTCAAGCTTGGCCCACTCAGCTGCGTGGTCTGCCACGCTCTGCTACATCAAAGCAGCAAATGCACCCCGTGCTCGCACAAGTTCTGCAAGGCATGCATATTGCGCTTTAAGGACTGTCCATTGTGTGGTGCTGACATCCAAGGGATCGAGCCTGATGATGAGCTTCAAGGCCTTGTCGACCGCTTCATTGATGGCCAT…
3	E3-RING	OsRING3	LOC_Os06g03800.1	pollen ankyrin, putative, expressed	1263	ATGGGGAATTCGCTTGGCTGCGTGGGGCTTGGGGAGAGGTTGGCGGCGGCGGCGAAGGACGGCGACGCGGCGGAGGCGCAGCGGCTGCTGGCGGCGAACCCCGGGCTGGCTCGGTGCACCACCTTCGGCAACCTCAACTCGCCGCTCCATGTCGCCGCCGCCAAAGGCCACCACGAGATTGCTGCATTGCTGCTGGAGAATGGAGCAGATGTGAATGCGAGGAACATCTATGGACAGACGCCATTGATGCAAGCTTGCCGGTTCGGTCACTGGGAGGTGGTTCAGACGCTGCTGGTTTTCAGATGCAATGTGTGGAGGGTGGAGAACCTGAGTGGGCGGACGGCGCTGCACATGGCGGCGGCCGGCGGACATGTCAAGTGCGTCAGGCTGCTGGTGGCG…
4	E3-RING	OsRING4	LOC_Os03g27360.1	RING-H2 finger protein ATL5H precursor, putative, expressed	1254	ATGGCGCCCACCACCACATGCCAACGCATCCTCCTCCTCCTCCTCCTCCTCCTCCTCCTCGCCATTGCTCGGCCTGCCTCGTCGCAGCTCTTCACGCCGGCGCCGCCGCCACCGGTACAGGCTGCGGATGGCGGCGGGAGCGCGGGCTTTAACGTGGCGACGTCGCTCCTCTTCGTCGGGGTTGTCATCGCGCTCTTCTTGCTCGGCTTCTTCTCCGCGTACCTCCGCCGCTGCTCCGAGGCCGCCACCGCCGCGCACCGTCTCCGTGGGGGCGGGGGCGGCGGCGCGGTGCACGCCAGCGCGGCCGTGGCGGCCGCCGCCGCGGCGGCGTTCGCGGGGAGCGCCGGGAGGAGGAGGGGGCGCGCGGGGCTCGACGTCGCCGCGATGGAGGCGCTGCCG…
5	E3-RING	OsRING5	LOC_Os01g03100.1	protein binding protein, putative, expressed	810	ATGGGCGACCATCTGGCATTGCTTGTGGATCGGCTGCTGACGGAGTCGACGCTGGACGCGGCAATCAGGAAGCAGGTGGCCGATCTGCAGGCGGAGACGGTGGCGATCGACTACTGCTGCGACGGCGACGGCGATGGCGGCTCGGCGAGGAAGATGGTGGAGTGCAGGATTTGCCAAGAGGAGGATTGGGATACCAGCATGGAGGCACCCTGTGCTTGCTGTGGCAGCCTCAAGTATGCGCACCGGAAATGCATTCAGCGTTGGTGCAATGAGAAAGGCGACACCGTTTGCGAAATATGTTTGCAGCAATTCAAGCCTGGTTATACTGCCCCACAGCAACTGTTTCACTATGGAAGTATACCGATGAACTTCAGAGGAAATTGGGAGATTGCTAGGCAA…
6	E3-RING	OsRING6	LOC_Os03g07790.1	zinc finger, C3HC4 type domain containing protein, expressed	753	ATGAACGGGAGTCGGCAGATGGAGCTGCACTACATAAATACTGGATTTCCATACACCATCACCGAGAGCTTCATGGATTTCTTTGAGGGCCTCACATATGCTCATGCTGATTTTGCTATTGCAGATGCTTTCCATGATCAGGCTAATCCATACTGGGCAATGATGCATACAAACTCGTACAAGTATGGATATTCCGGTGCAGGAAATTATTACAGTTATGGGCATGTTTATGATATGAATGATTACATGCATAGGGCAGATGGTGGACGCAGAATCTGGGATAATGCTACACCTGTAAACAACACTGAATCCCCAAATGTAGTCTTGCAGGGTGGAGAAACTCCTCATGCAAATACAAGCTCTACTACTGAGGAATGTATCCAACAACAAGTACACCAG…
7	E3-RING	OsRING7	LOC_Os01g03290.1	seven in absentia protein family domain containing protein, expressed	879	ATGATGCGTTTGAAGAAGAAGGGTACGATGGATAATACTGGTACGCCCAAGAGGACGAGGTGGTCGGAGAACAAGGCTCAGCAGGACGGGAAAGATGAGACGACCAAGCTGACCTACTCCATCGAGCGTGACGCACTGGAGTGTCCCATTTGCTTCGTTCCTTTTGAAGATCGAGTTTACATGTGCAAGAACGGCCACGCTGCGTGCGGCTCCTGCTACGCCAAGATGAACACCATGTGCCCGTGCTGCATCGAGCCCATCGGTAACATCCGGTGCAGGCCGCTGGAGAAGGTGCTTGCGGCCATGTCTGCTCCCTGCAGGTTCAGCACGAGCGCCTACATGAGGTTGATCAGGGCGAGCGGCTGCACGGAGATCGTCGCCTACACCGAGAGGCGGAAT…
8	E3-RING	OsRING8	LOC_Os04g01490.1	zinc finger, C3HC4 type, domain containing protein, expressed	1488	ATGACCGTGATTTTTCTAAATAATTCTTTTAGCTACAAATTGTCCATGATTTCGGGATTGTTTGCCCTTCACCAGTTTGAGATTGATTCCTCCTCATACCCTACCCTACCCTCTCTGCTGAATGAAATTAATGGGACTAGTACTGCTACAACTGTTCCATTGCAAGGTGACCCTGCTTCTGATCACCACCCACATCTCTCAATCGACATACCACCAGCTGCAGCAAGCATGTCACCTGCACCGACACAAGCTGCTGCAGATATCACACCCACACCGACCACTTCGATTTTGAGCACCAAAGCGAGCACACCTGCAGGTTCATGTTCCAGCAGAAGCACCAGCGTTGCCCCAAAGCCGCAACGATCGTCATCCTTCATGCTGAGGCAGACTGTCAAGAGC…
9	E3-RING	OsRING9	LOC_Os06g19680.1	zinc finger, C3HC4 type domain containing protein, expressed	1503	ATGATTCGGCTGCAGACGTACGCGGCGTTCAGCCTGATGGCGACGGCGACGGCGGTGTACTACGCGTTCAGCAGCAGGGAGCAGTTCTACCCGGCGATGGTGTACCTCTCCACCTCCAAGATCTGCTTCGTGCTGCTCCTCAACACGGGCCTCGTCGCCATGTGCGTCGCCTGGCAGCTCGTCAAGCGGCTCTTCCTGGGGACGCTCCGGGAGGCCGAGGTGGAGCGGCTCAACGAGCAGGCGTGGCGGGAGGTGGTGGAGATCCTCTTCGCGGTCACCATCTTCAGGCAGGACTTCTCCGTCTCCTTCCTCGCCATGGTCGCCGCGCTGCTGCTCGTCAAGGCGCTGCACTGGCTCGCGCAGAAGAGGGTCGAGTACATCGAGACCACGCCCTCCGTG…
10	E3-RING	OsRING10	LOC_Os07g30100.1	RIN3, putative, expressed	1713	ATGGCGGCGGTGAACAGCCTCTACGTCGCCGCGGCATCCACCGCGGCCAGCGCCGCGGCGCTGCAGTGGTGGGCGGGGTCCCTCCTCGACGGGGATGCCGACGCGGCGGGCGGGGGAGGAGGAGGAGGAGGAGGGGACTGGCTCGGCACGGTGCTGGGCTCGCACGTGACCGTCGCGCTCCTGGCGAATCTGGCGGCGCACGTGTTCCTCGTCCTCATCCTCTCCCTCAAGACACTATTTTTTGTTCAATTAACCTCTTCTGAGACTAGAAAGGTGTTGGAACACATCATTAACTATGTGCTTTACAAGGGAACTTTTCTCCCACTGGTTGTGCCTCCTAATTCTCAACAAATAATCCTTTGGTCAAGTTGGTTGGGCCTTCTTTGTTCCCTGAAGATG…
11	E3-RING	OsRING11	LOC_Os06g14650.1	zinc finger, C3HC4 type domain containing protein, expressed	582	ATGGGGAGCGTGAAGAAGAAGGCCACGGCCATGGCGCAGAGGAGCGCCCACCACGGCAATCGTACCTCATCCTTGAAGACGGTGCAGAGCACCAGCGCCTCCGCCATGGCCAACGCGGCGGCTGGCGCCGGCGGCGAGGACGCCGGGAGACCTCAGGCTCAGGTTCAGGTGGCGGCGGTGGAGGTGCGGTCGTACTTCCCGTTCCCGTACGCCGCCGGCCCGTTCCGGCCCTCCGCGGGCGGCGGCGGCGGCGGCGTGAGCTTAGGGACTCATCAGGCTGATCAGCCGCCGGCGCCGGAGGTGGTGGCGGCGCAGCAGCAGCTGCCGCACTTCCCGTACGCGCCGCGGGGCGGTGGCAGCGCCAGCGCGTCGTTGTCGGTGGAGTGCGCGATCTGCCTG…
12	E3-RING	OsRING12	LOC_Os06g17280.1	PHD-finger family protein, expressed	2292	ATGGCCTCGCCGCCCGCCGGCGACGCCCCGCCGCCGGCGGCGGCGGCACGGGAGGAGGAGGAGGAGGAGGGCGTGAGCTGCGGCATCTGCCTGACGGACGCGCGGCGGGCGGTGCGCGGGGAGCTCGACTGCTGCGCCCACCACTTCTGCTTCGTCTGCATCATGGCGTGGGCGCGCGTCGAGTCGCGCTGCCCCTTCTGCAAGGCCCGCTTCCGCACCATCACCCGCCCGCCCGTCCCCGGCCGCTTCCCTTCCCAGCGCGTCGTCGCCGTCCCCGAGCGCAACCAGGCTTGCAACCCTTCGGGCAATGGCAGCAGCACTGTAGACGCTGATCTCTATGCAAACACCAGCTGTAGCGTATGTAACCTCTCCAATGATGATGAACTGCTGATGTTGTGC…
13	E3-RING	OsRING13	LOC_Os01g03400.1	E3 ubiquitin-protein ligase SINA-like 2, putative	387	ATGGCCGCTAGGCAATTGCCACAATCACTTATACAAATGAACTTAGTTAAGGGATTTGTGGTTGCACTTGCAATGGTGAGCGTGTCAATGGGACATAATGCTGACAAGAAGCAGGTTGTCACAATTGGCATGGACGTCTTGGACTGCCCTGTCTGCTTTGAACCCTTCAAGCCTCCGATTTTCCAGTGTTCTGTGGGGCATTTCATCTGCTCCTCTTGCTGCAACAAGCTGAATAAGTGCCCTGGGTGCTCAAGAACCTCCTTTGAACACTGCTTGGGCATGGAGCGCATTGTCGAATCCGCAGTGGTTCCTTGCACCTACGCCGAGCATGGATGCACCAACAAGATGTCACGCCCTGAACTAGCCCTGAACAGAACTAGCCCGTGA
14	E3-RING	OsRING14	LOC_Os09g33670.1	zinc finger, C3HC4 type domain containing protein, expressed	1215	ATGGCCTTCGCGGCGGAGCCGATGGATCTGGAGGTGTCGCCGGATTCCTCGCCGGCGGCGGCGGCGGCGGCGGCGGTGTGCTCGATCTGCCTGGACGCGGTGGCGTGCGGCGACGGGGTGGCGGCGAGGTCCACCGCGCGGCTGCAGTGCGGCCACGAGTTCCACCTAGACTGCATTGGATCTGCATTTAATGCAAAAGGGGTGATGCAGTGCCCAAATTGTCGGAATATTGAGAAAGGTCACTGGCTCTATGGGAATGAGAGCCAACCATGTAGCCATTCTGATACAGGTGACTGGCTGAATGGTGAAACCTTTGACTACCCGTTCTCATTTGAATTTGGGTGGTGTCCCTTCAATACACCATTGACCTCTGTTTTTGGGGAAAGCGAATCTGAGCCA…
15	E3-RING	OsRING15	LOC_Os08g01040.1	zinc finger, C3HC4 type domain containing protein, expressed	1833	ATGGCCTCTCCGCCTCCGCCGTTAGGGTCAGAGACGGCGATCTCCCCGGCGTACGGCGAGGAGGAGGAGGAGGAGGAGGAGGAGCAGTGCCGCATCTGCCGCGTCCCTGCGGAGGCGGGGCGCCCCCTGCGGCACCCCTGCGCCTGCCGTGGGTCCATCCGCTTCGTCCACGACGACTGCCTCCTCCGATGGCTCGCCACCCGCCGCACCTCCCACTGCGAGGTTTGCAAGCGCCTCATCTCCACCTGCCCTCTCTACGCCGCGAATGCTCCTGCAAGGCTCCCCTTGTCCGAGTTCATGCTCGGCCTCGCCAACAAGCTCATGGGCTGGTTCTTCCTCCTCCTCTCCCTCCTCGCCGCCATGTACATCTGGGAATTCGTCATGCCCTTCACCACCCTC…
16	E3-RING	OsRING16	LOC_Os06g34650.1	zinc finger, C3HC4 type domain containing protein, expressed	453	ATGCGCCTCGAGATGTCACCCGACAACCTCCTCTTCTTCTGCTCCGTCGCGGCGTCGGCGGCCGCTGGATTCTGCCTCTTCTCGCTGTACCGGCGGCTCGCGCGGCGGTGCCACCACCACCACGCGGCGCCTGCCGGAGGATCGGAAGAGGAGGAGGAGGAGCGCCGGCGGCTGACCGCGGTGGCCTCCGGCCTCCCGGCGTTCATGTACGACCGGCTGGTCCGGCACAGCGGCAAGGGCGCGAGCTGGACGGAGTGCGCCGTCTGCCTCGGCGTCATCCATGTCGGCGCCATGGTGAAGCTGCTGCCGGCGTGCGCCCACATCTACCACGTCGACTGCATCGACCTGTGGCTGTCTTCCCACCCGACGTGCCCCCTCTGCCGGTGCAGGGTTGATCAT…
17	E3-RING	OsRING17	LOC_Os08g05560.1	zinc finger, C3HC4 type domain containing protein, expressed	1761	ATGACCGGCGCCGCCGCATGGCCGGTCTGCACCATCTGCTACGAGGACCTCCGCCCGCTCTCCGACCAGCACCTCCACTGCCTCCCCGCCTGCGGCCACGTCTTCCACGCCCTCTGTTTGGAGCAATGGCTGGAGTACTGCCCGGGCGGGAAGAAGAAGCTCACCTGCCCCATCTGCAAGCAGCCATGCGGCGCCGCCCACCCACCGACCCGCCTCTTCTTCCAATCCACCGGCGCGTGCCCCACGCAGACCGCCTCCTCCTCCCCCTCGCGGCACGAGCCCACCGATGGCGGCGCCGACCGGGATGAGCTCGCCGCCGAGGTCGCGCGGCTGGAGCAGAAGGCCGCCTCCCTCGGCAGGGTGCTCGACGAGCAGCGCGACGGGATCCAGAAGCTCAAC…
18	E3-RING	OsRING18	LOC_Os01g06590.2	zinc finger, C3HC4 type domain containing protein, expressed	1506	ATGGCTAGACACCATGGAAACCATTCCCTACTGCCAGAGATGGTTCAACCCAATAATGAGCAACTCAACCAACCTCTGCCTTTAGGTCAGAAGTTATTTGTGCATGCTGGAAATGATGCAGCCCTTAAAATTGGCCCTTCATACCATGGGAATGTGGCAATTAGATCGAATGATCTTCCATCTTCAAGTCGAGTGGCACAATATTCAGGTCATAGAGTTAAAAACACAGGAACCTTACATAACTCCTATGTTCACTATCCTGCTGGAAGCTCTGGTGGCCATGTATCCTACAATCCTCAAACTGAACCTGTTATAACTTATCCACATAGATCTGAGGGAGAATTTGCTCGAGGGAGTTCCCAAATCGACAACAGAACTGCTGCAGTGAAACGAAAAAAT…
19	E3-RING	OsRING19	LOC_Os11g36560.1	zinc finger C3HC4 type family protein, putative, expressed	1362	ATGAAGATCTTTCTTTGCAAAAAAAGAGCTGACAGACAATATAATCCACCTCCTATGACAAGAAAAGTAGACATTCAAGGTAAAGGAAAAACTTCAGACACAGATGATAAGGACAATGCCAATGCTGAAGCTACTAATACTGTTCGTCAGAATGAGCATTCCTGTTCTTTAGAACTTCCGTCCCCATATCCAGATTTCTATGATTTTGAGAAGCTCAGGGATATTAATATGTTCTCACTTGGTCAGATATGGGCCCTTTACGACGACCTTGATGGCATGCCAAGATTTTATGCTCGAATTGAACATTTTGATGCATCCAGCTTCAAAGCTCATCTCACTTGGTTGGAGTACAATGCAGCAAGTGAAGAAGAGAAGAAATGGGCTGATGAAGAACAACCT…
20	E3-RING	OsRING20	LOC_Os05g07070.1	zinc finger, C3HC4 type domain containing protein, expressed	1683	ATGGCTGGACATCAGTATAATAATTCCCAGATGTCCCGGATGGATCATATGGACAGGCTAAACAATGAACCTCCACCTTTTGGCCAAAAGTTATTTATGCATCCTAGGAGTGATCCAGCTAACGGAGCTGGATCGTCTGGCTATGTGGGTAACACAATGAGATCGAATGATCTTCCGTCTTCAAGTTATGCTGGCCAAGCTTATGGTCAGCAGAATAGAGCCCCCATCCATGCTTCATATTCTGGTCATGCACCTGCTGGAAGCTCTAGTGGTAGCTATGCACCATACAATACTCAACATATGCCTGCTTCAAGCTATCCACACGGATCCGAGGATAATTTCATTCCAAGTTCCCATGTGGATGGCAGAAGGGTTGCATTGAAGAGAAGAAATCCCATC…
21	E3-RING	OsRING21	LOC_Os03g26300.1	zinc finger, C3HC4 type domain containing protein, expressed	540	ATGGCGGAGGTCGGCGGTGGCGGCCTCCCGCCGTCGCGCGCCGTGCTCGCCTCGCGGTTCCGTTCCAACTCCGACCACCTCATGCGGCTCCACTCCACCTGGATCAACAGCGCCGCCACGCCCGCCGCTGCGCCGTATAGCCGCGAGTCGCTCGCGATGCTCGCCGCGCGGCTGCTCTCCGTCTCCGACGACCATCTCCAGCGCCAGCAGCAGCAACATGTCTCCATGATTATCTCCACCTCCCTGCCCGGCTGCACCACCGGCGGCGTGGCGCCCGCATTCAAGGAGGCGATCGAGGCGCTCAGGGACGTCGTCGTCGACCAGCTGGCGCCGGCCGCGGAGTGCGCGATCTGCCTCCACGGCCAGGACGCGGCGACGGCGGCGGCGGGACGGTGGAAG…
22	E3-RING	OsRING22	LOC_Os09g20550.1	zinc finger protein-related, putative, expressed	1974	ATGGCTGGGCAGCCCCGCGACCGCGCGTCACGCGCCGGCCGTAAGAACCGCGCCGTGCGTGCGGGCCCTGCCTCCGCCTCCGCCTCCGCCGCGGCGGTGGCTGCGGCGGCGGCCGCCCCGACCGCATCCGATCCCGATCCGTCCGGGGAGGATGCGGCGCCGTGGGGGCGCGCCTCGGCGGACGAGCTGGAGGATCGGCTGCTGAGGAGGCTGGAGGATGCCTACGCGGCGGCGCTGGCCCGCCTCGCCGACCTCGGGTACTGCGAGGAGGCGGCGCTCCACGCCGTGCTCCGCGCGGGCCACTGCTACGGGAAGCTGGGGGAACCCGTGGCCAACATCGTCGCCAACGCGCGCGTCTTCCTCTCAGACCCCGATCACGCCGGTGGGGCAGGCGGGTTC…
23	E3-RING	OsRING23	LOC_Os11g02260.1	zinc finger, C3HC4 type domain containing protein, expressed	405	ATGGACGCGGAGGATTTCATGGACAGCTGGCTCATGTGGGGCAACATCTTTTTCTTCTTCCTCGCCCTCGCCATCACCGTGGAGGTCGATCTCATCCGCCTCCGCCGCAACGACGACGGCAATAACAAGTCGGCGCACCAGTACGACATGCTGATCGAGAGGCTGCTGCTGCTACGACCTAAAGACGACCAAGACAACGAGCAGTGCGTCATCTGTCTGTCGGAGAACGAGGACGATGTCGACGGCGGCGGCGGCGAGCGGGGGAGAGGGAGGATGCTGCCGGGGTGCGCGCACGCGTTTCACAAGGATTGCGTCGTCAAGTGGCTGCGCAACCGCACAACATGCCCGCTCTGCCGTTCTGACGTCGCCGTCGCCGCCGCCGCCGCCGCAGATAACATG…
24	E3-RING	OsRING24	LOC_Os12g02220.1	zinc finger, C3HC4 type domain containing protein, expressed	426	ATGGACGCGGAGGATATCGTGGACTGTCTCATGTGGGGCATCATCTTTTTCTTCCTCCTCGCCTGCATCGGCGTGGCCCTCTGCTTCCTCGCCCTCACCATCGCCACGGTGGTCGGACTCATCCGCCGCCGCAACGACGACGCCAATAACAAGTACGACATGCTGATCGAGAGGCTGCTGCTACGACCTAAAGACGACCAAGACAACGAGCAGTGCGTCATCTGTCTGTCGGAGAGCGAGGATGATGTCGACGACGGCGGCGGCGAGCGGGGGAGATGGAGGATGCTGCCGGGGTGCGCGCACGCGTTTCACAAGGATTGCGTCGTCAAGTGGCTGCGCAACCGCACAACATGCCCGCTCTGCCGTTCTGACGTCGCCGTCGCCGCCGCAGATGACATT…
25	E3-RING	OsRING25	LOC_Os01g07390.1	zinc finger, C3HC4 type family protein, expressed	1284	ATGGACGCGCAGGTTCAGCAGCAGCAGCAGGCGGCGCCGCAGCAGCAGCCGCCGCCCGCGGCCGCGGCGGCGGCGGGGAGGAGGTACGGCGTGCACTTCTCGGCGTCGAGCTTCATCCAGGCGCCGCTCTCCGCGCTGCTCGAGTACTCCGGGATCCTCCGCGCGGACCCCGGCGGCGGGCCGCATCAGGTTGGGGGTGGGGGTGGGGGTGGGGGTGGTGAGGTGTCGATCCGGATTGTCGGGTCCGGGGAGGCCGCCGGGGCGGCGTCCGAGAGGGGGGAGGAAGGGGTCGTGGAGGACGAGGCGGGGGCCGCCCCGCAGGCGAACCCATCCACATCGGCTGCGGCGGCGGCGACGGCCGGCGGCGGGGAGGCGGGGAGGGAGTCCTCGTCGTCGTAC…
26	E3-RING	OsRING26	LOC_Os05g25180.1	zinc finger, C3HC4 type family protein, expressed	1392	ATGGAGCCACCGGCGGGAGGCTCCTCCGATCATCGCCGGGGTGCCGGGACCGGCGCGGGCGCCGGTGGGGCCGCCTCGCCGTCGGGCCTCCGCCGCTACGGCTTCAGATTCTCCGCCTCCAGCCTCCTGCAGGCCCCGCTCGCTGCGCTGCTCGAGTACTCCGGCGTCGTCCCCTCCGGCCCCGGCGCCCCGCAGGCGGGGCCGCCCTCGGCGCTGTCGTCCTCGCCGTCTTCTTCGTCGTCGTCGTCGGAGGCCGATGGGCTGCTCTCCGCGGCCGCGGCTGGGGACGGGGAGGTCTCGATCCGGATCCAGGGCGGCCCCGGGGAGGCCGACGCGGCGGGCGTCGCGGGGGCGGCCTCGTCGGGGGAGGACTCGATCGAGGCGACCGCCGCCGGGGAC…
27	E3-RING	OsRING27	LOC_Os02g03220.1	protein binding protein, putative, expressed	1425	ATGACTGATGAGATTGTTGAACTCTATCTGGAGCTTCTATGTCAGTACGAGCGAAGGTCTGTTTTGAAGTTTCTGGAGACTTTTGACAGTTACAGATTGGAGCGGTGTTTGCATCTTTGTTTAGATTATGGGGTTACAGATGCTGCTGCATTCTTGCAAGAGAGAGTTGGTGATGTTGGGAGTGCACTGGCACTTATTCTAGCAGGTCTTGATGAGAAAATCAACCTATTTATTTCTTCAGTGGAAAATGCTTTCTCTGGGATTGCATCAAAAAGTATATCTGAGATAGAGCAGCCAGACATTGTTCTAAAAATGAGTGAGGCTCATCCTGTGCTTGATGCATTACGTGCTGCCATCGGATTGTGTCAAAGGAATTCACAAAGATTGAACCCAGAGGAG…
28	E3-RING	OsRING28	LOC_Os10g05230.2	zinc finger, C3HC4 type domain containing protein, expressed	471	ATGGGTGGTTGCTGTTGTTCATCGACAAGATCTGCATCCGTCGGAGCACCAGTTTATATCTATCATCAACAAAATCCGGCCTCTACAATTGTTGCAATAGACAAAAATCTGGATACATCCACTCCTGACACTTACCGAGCACCACCTACACCTTTGCCTTATGATGTTGGTCTAGTGTTGAAAGATAACCCTGATTTGGAGAAGACAGGCATCAAGAGGAAAATTCATGAACATAAGGAGTCCTTAATGATGGATGATAATGAGTCATTGCAAAAATGTGTCTCTGAAGATAAGCCTGATGAGGAGGATGTTTGCCCAATCTGTCTTGAAGAATATGATGAAGAAAATCCCCGCTCTATGACTAAATGTGAGCATCATTTTCATCTTTGCTGCATACTT…
29	E3-RING	OsRING29	LOC_Os11g18947.1	zinc finger, C3HC4 type domain containing protein, expressed	522	ATGGGGGGCTGCTGTTGCTGTTCATCAAGAGGATCTGAGACAGATAGAGCACCAGTTCATATCTATCGTCAGCAAAATCAAGAGGAGCATGAACCATTGTCTTCAGCCTATGATGGATCATCTCCAGCTTCTGCTATAGTTGCTGTTGACACAAATCTGGATACATCCACTCCTGATACTTACCGAGCACCACCTGCACCATTGCCTTATGATGTTAGTTTGCCAGTCCCAGAAAACCCTGATTTGGAGAAGTCAGACCTGAAGAGCAAAACCGATGACCAACAGGAGGAATCTTTAGAGGTGGATGAGTTCAAATCATGTGAAAAATGTGTCGCTGAAGATAAGCCTGATGAGGAGGATGTTTGCCCAATCTGTCTTGAAGAATATGATGCAGAAAAT…
30	E3-RING	OsRING30	LOC_Os03g40170.1	zinc finger, C3HC4 type domain containing protein, expressed	642	ATGGGGTCGGTGCTGTGCTGCTTGGCCGACGACGGCCGCCCCGTCTGCTGCTTCCGCCTCCCATGGCCGATCTTCAACGCCGCTCACAACCACAACCACAACTCGGGTTCCATTGCTCGTCCAAGAGCGGATACACGAGTTGCGCCTGATCAAGGAAGAATTAGTCTCACTGCTCCATCACAGCATGATTCGATGGATACTTTCCGCTGCCCGCCAAGGCCCTTGCCTTGGGATGATCCTCGATTCAGCCATCATACAGAGCATCACCCACTAGTAGGAGGACATGACAAAGCTTCAACAACGTTCCACAAATCTGGTAGCCTTGGAGAAAGCAAGAATGCTGATAGCATATCTAATTCCAAAGCTGTCAAGGATGATGGGCCTTCCACAGCTGTGAAG…
31	E3-RING	OsRING31	LOC_Os01g70160.1	zinc finger, C3HC4 type domain containing protein, expressed	690	ATGGGAGGATTTTGCTGTTGCCTCTGCACTGACGATTTCGAGGAGTACGCTCATCCAAATAACCCTATCTATAGGCAAGGTGTATGCCTAAGGAATTTTTTCCACAACTTTTTTGGCGGGTATACTGCCACATTCCAGAGGCTCGAATCTAGACCTAGCAACCCAGCTCAAGGGGCTGCTCCATTGGCATCCACTAATCCAAGTACCAATATAACTGACAATTCATTATCCGAAACTTATCACCTTGTGTCCAGACCTCCACCGTATGATACTGATCCTAGATATGCCCGTGTTCAAAGAGAGGGTTTGGTATCTAGGCGTGAAAAGTCTATAAATCTAACACAAGAAGAGTCACTGGCTCTTAGGCGAAATGGCAGCAGCTCTGGCATTGAACATTTA…
32	E3-RING	OsRING32	LOC_Os11g41140.1	zinc finger, C3HC4 type domain containing protein, expressed	663	ATGGGAGCTCTTTGTTCATGTTTGCAAGCTGATTATTCCGACCACCATGGGCATCATGCTTCACCGGCATTAGGGGGATGCATGTGCCTCAGATGTTTTACTCAGCAGCTCATCAATGCGTACACTGTTTTATTCCGAGCTGGGACAGTGCACGCAGTTTCTCAGTCTATAGAAGCCACTCCTGTTGATTCATCTGAAAGTTCATTTGACACATATCGTTCACCCCCAAGACCACTTCCATATGATGATCCTAGATTCTCCCCTCCTCAGCGTGATTGGTTAGTGTCAAGGCATGGACCTTCATGCCATTCCCCAGAGGAATCAGAACCACTGAGGGCAAATGATGACGAGGAAATGGAAACACCAAGTTCAACACATAAGTCAAGTAAAACAAACTAT…
33	E3-RING	OsRING33	LOC_Os02g45240.1	zinc finger family protein, putative, expressed	1140	ATGGCGACGCCACGATCCCCAAGCCCCCGTGGCGACGCGCGCCTGGACTCGGCACCGCTCCTCGGTGGCGGCGGCGGCGGTGGCGGCCGTCGCCACGGTGGCGCGCTGCGGCGGCCGTCGCTCCGGGGAGCGGCTCGGTTCCTGCGCCGGAGCGGTCGCCGGGCGATGCGCGAGCCGTCCCTGCTGGTGCGGGAAGCGGCGGCGGATCAGCTGGAGGAGCGGCAGGCCGACTGGGCCTACTCCCGCCCCGTGGTGGCGCTCGACCTCCTGTGGAACCTCGCCTTCATCCTCGTTGCCGCCGCCGTGCTCGCGCTGAGCCGCGAAGAGAGCCCGTCCATGCCGCTCCGCCTCTGGATCGTTGGGTACGCCGTTCAGTGCGTCCTCCACATGGCCTGCGTC…
34	E3-RING	OsRING34	LOC_Os04g48050.1	RING zinc finger protein, putative, expressed	975	ATGCGGGAGCCGTCGGTGCTGGTGCGGGAGGCGGCCGCGGAGCACCTCGAGGAGCGGCAGGCGGACTGGGCCTACTCCCGCCCCGTCGTGGCGCTCGACCTGCTCTGGAACCTCGCTTTCATCACCGTCGCCGCCGTCGTGCTCGTGCTCAGCCGTGGCGAGGACTCGCCCATGCCGCTCCGGACCTGGGTCGCCGGCTACGCCCTGCAGTGCGTCGTCCACATGGTCTGCGTCGCCATCGAGTACCGGATGCGCCGGGGGCAGCGTGACAGGGCCCCGGCGTCCGCCGACGAGGAAAGGGGAAGTGACGGGTCGTCTTCATCTAGCGATGATGATGTCACGGAGGACGATCGCCGTGGTAGCTGCACCGATTGCGTCAGTATTGCAAAGCACCTGGAG…
35	E3-RING	OsRING35	LOC_Os07g27950.1	RING zinc finger protein, putative, expressed	1089	ATGGCGTCCGCCGCCTCCCCGCCGCGCTCCGGCGACGCCTCCCCGTCCTCCCCTCTCCTCCCTTCCCCGACGTCCCCCGACCGCCGCAGCGGCGGCGGCGGAGGCGGAGGACGCCTGCTTCCGGGGCTGCGCGGCGCGGCGCGGTTCCTGGGCCGCACGGGGAGCCGCCGCCTGATGCGGGAGCCGTCGGTGGCGGTGCGGGAGACGGCGGCGGAGCACCTCGAGGAGCGCCAGACCGACTGGGCCTACTCCAAGCCCGTCGTCGTGCTCGACGTGCTCTGGAACCTCGCCTTCGTCGCCGTCGCCGCCGCCGTCCTCGCCGCCTCGCTCCCGGAGTCCCCCTCGGTGCCGCTCCGCGTCTGGCTCGCCGGGTACGTGCTCCAGTGCCTCTTCCACGTC…
36	E3-RING	OsRING36	LOC_Os05g08610.1	zinc finger family protein, putative, expressed	1224	ATGGCCGTCCCTCCTGTTGAATCAGAAACAAGAAGTGAAGAAACAGATAATTTCCCTTTACTTGCAGACCACATGGAAAATACTGGACATCATGCACATGCAGTTGATATCCCATGGGATTCTTCACCATCGACATCTCGCCGAGATAATCATAATGGATTTGATCAATTACCTCGTATCTTAGAAGGTTCTCCTGGGACATCTACTCCATCTAACTCTCAGAATGGTCCTCTAGCAAGAAGAGATGATAATCGTGGTCGTCGTCAGCCTAGTCCCTTGAATTCTGGTTGCTGGATCTCAGTTGAGCTAGTTGTAAATGTTAGCCAGATCATAGCAGCTATTTGTGTTCTGTCAGTATCAAGGAATGAGCATCCACACTCTCCGTTATTTGAGTGGGTC…
37	E3-RING	OsRING37	LOC_Os01g08340.1	zinc finger family protein, putative, expressed	1218	ATGGGGGACTCTGGAAATGCCAGTCATCGTGATCACACGATCGACATACTGAGAAATGATGCAACTTTCCCATCAACATCTCATCAGGATAATCATAATAACTTGGATGAGTTGCACCAAACTAGAGGGCCTCTAAATGATGTTCCTCATGTCCCAGAAAGTTCTGCTAGTGCAACTCCTGCATCTATCTCCCGAAACGCTTCTTTTGCAAGAAGAGATCAAGGACACCGTCAACCAAATCCTTTGAATTCTGGCTTCTGGATCTCAATTGAGCTTATTGTAAGTTTAAGCCAGATTATAGCAGCTATTACTGTCCTGTCAGTATCAAGGAACGAGCATCCTCATGCTCCTTTGGCTCAGTGGCTTATTGGTTATACGATAGGTTGTGTTGCTACTCTT…
38	E3-RING	OsRING38	LOC_Os02g54624.1	zinc finger family protein, putative, expressed	1212	ATGCACGCTTCGAGGATGGAACAAACTACAGGTGTTAGTGGCCATGAGCACATAATTGATATTCCAAGGGACAGTGGTCCATCTACTTCGACTTCCCATAGTGTTGCTAGAGAAAACCATGGAGAACCAAATCCTGTTGATAGATCTGCAACCAGAGCGCTAGTACCTGCTTTGCAGGCACCATCAGCAGTTGGTGCACCTAGTGCAGGACATACTTCAGGTGCTAGAAGAAGTGATAACTATGTTCGCCGGCACAGAAGCCCTTTGAATTCTGGACTCTGGATTTCAATAGAAGTTCTTGTCAATGTGAGCCAAATTGTAGCTGCTATTGTTGTGCTTTCTCTTTCAAGAAAGGAACATCCGCAAGCTCCATTATTTGAGTGGGTCATAGGTTATACA…
39	E3-RING	OsRING39	LOC_Os09g15430.3	zinc finger family protein, putative, expressed	1245	ATGGAGCATGCTACCTGTGATGATGTGCATGAGCATGCTATAAATGTATCACATGGAGAAACTGCATCAACATCAACCAGTCATCAAGATTTGCACAGTGATTCAGATGATTCACATCAGGATGATAGGCCTTCAACAAGCACACAAACCCCATCACCACAGTCTTCAGCATCAACTTCGCCCACTGCATATAACACCAGAAATTTATCCTTTCCTAGAAGAGATAGTATGTATGGTCATGGAAGAAGTATTTGGAATTCTGGTTTGTGGATCTCGTTTGAACTGGTCATATATGTAGTACAGATTGTAGCTGCTATTTTCGTCCTTGTCTTTTCAAGAGACGAACATCCGCATGCCCCTTTATTTGCATGGATAATTGGTTACACAATTGGCTGCATT…
40	E3-RING	OsRING40	LOC_Os02g36330.1	RING-H2 finger protein ATL1O, putative, expressed	1122	ATGGCGAAACCCTTCCCCGATCCGCCGAAACCGCCGGTCCCCGAGCCGCCGAAACCGGGCTCCGATGGCGCCTGCTACGACTGTCCCTCTCCTCCTCCTCCTCCTCCTCCCCACTCGCGTGACCACCGCCGCGTGGTGATCGCGCTCGCCACCACCGCGTCCCTGCTCTTCGCCATCCTCCTCGCCTTCTCCGTCTACTGCTTCATCCGCCGCAGGCGCCAGCAGCGGGCGCGGCGTGAGGCGCTTCTAGCACCTCCCCCTTCTGATGCGGCTGGAGGAGGCGGCGCACCGGGTGCGCCGGTCGCCGCCGGCGACGGGGCGGTGGGCGGCGCCGGGGAGGGGGAGGGGGAGGGGGAGGTGCTGCACCACGCGTGGCACATCCGCACCGTCGGGCTCGAC…
41	E3-RING	OsRING41	LOC_Os01g11460.1	zinc finger, C3HC4 type domain containing protein, expressed	558	ATGAACACGCCCAACTCGTGGCTGTTCGCAGACAACTCCAAGTACAGCACGCGGGCGCGGCTGCTGTTCATGGGGCTCTCCTTCTCCATCGGCATCCTCTCCTTCCTCGTCTACCTCGCCATCTGGTACACCTGCACCCGCCGCCGCCGGAGCCGTCAGCTCCGCGGCGGCGGCTCGGCGTCCGCGGATCAGGAGGCGCCCGAGGCGAACAGCCACGGCATGAGCGCCGCCGCGATCGCCGCGCTCCCGACGTTCGGGTACGAGGCCTCGGCGGCGGCGGCGGCGGCGCTGGATTGCGCCGTGTGCCTCGGGCAGGTGGACGCCGGCGAGAAGGTGCGGCAGCTGCCCAAGTGCGGGCACCTGTTCCACGCCGAGTGCGTCGACGCCTGGCTGCGCGCG…
42	E3-RING	OsRING42	LOC_Os02g15120.1	RING-H2 finger protein, putative, expressed	600	ATGTCGTCGACGGCGGCGGGCGGCGCGCCGGGGCCGGCGGCGCAGCGTCATGGCGGCGGCGGCGGTGGAGGGGGGTGCTGCAGCTCAGGCGTGACGCTGGAGCTCGTCGGCGCGTTCACGGCGGTGTGCCTGGTGCTGTACGGGGTGATACTCTACTTCAACTACCTGTACGTGCGGTGGAGCGGCCGCGACGGCGTGCACCGGACTTCGGGCGGCGGCGGCGGCGGAGGGCGTGGAGCGGCGGCGAGGAAGAGGGGCGGCGGCGGCGGCCTCGACAAGGCGGCGCTGGCGGCCATTCCGGTGTTCAGGTTCAAGGCGTCGGCGTCGGCGGCGGCGCTCGGCGGCGGCGAGGCGGAGTGCGCGGTGTGCCTGAGCGGCATGCAGGACGGCGACGCGGTG…
43	E3-RING	OsRING43	LOC_Os01g11480.1	zinc finger, C3HC4 type domain containing protein, expressed	501	ATGGCGACGGTGGGCGCCGTGGACGGCGTTGAAGTTGTGAGCGCACTGATCGGCCAGTACTACGACGGGCTGGCGCTGGAGCTCGTGGTGTTCTCCCTCGCCATCGTCGTCCTGCGGTACGCCGCGGTGCTCTACGCGAACCACCTGGTCGACAGCCTGAGCGAGCTCCAGGCGGCGGTCGGCGCCGGGATCGGCGGCTCGTCGTCGGGAGGCGGCCTCGACTCCGCCGCCATTGCGCGGCTGCCCTGCTTCGTGCTCCCTCCCCGCCGCGGAGGTAGTGCGGCGGCGGCGGCGGCGGAGTGCGCGGTGTGCCTGGGCGCCGTGGAGGAAGGGGAGACGGTGCGCGCGCTCCCCTGCTGCCCGCACGCCTTCCACGCCCGCTGCGTCGACGCCTGGCTG…
44	E3-RING	OsRING44	LOC_Os12g42540.1	zinc finger, C3HC4 type domain containing protein, expressed	255	ATGGTGGAGGCGGCGGCCGGTGGGCTCGACGAGGCGGCGATCAAGGCGCTGCCCAAGGTGGTGTATGGCACGGCGGCGGCGGCGGAGAGCAGCTGCGCGGTGTGCCTCGGCGAGTACGGCGGCGGCGACGAGCTCCGGGTGCTCTCCTGGTGCGCGCACTCCTTCCACCGCCACTGCGTCGACCCGTGGCTGCGCCTCAACCCGACGTGCCCCGTCTGCCGCACCTCGCTCGCCGACCAGCCCACACAATCATGA
45	E3-RING	OsRING45	LOC_Os05g05280.1	zinc finger family protein, putative, expressed	1161	ATGGCGATGCGGGGGGTCGATTTCAAGTGGTACGATGGATTCTTCCTCTCCATGCTCGCCACCAGCCTAATCATTGTCTCCATCAACTGGAAGAGGTATCGTCTCTGCGCCCACCCGTTGCACATATGGATCGTGGTTGACTACACCACCGTCTTCATCTTCCGCCTTCTCATGTTCGTCGATAATGGCCTTGCCGCCGGCATGGGATTGGATCTTGGATGGCAACAGAGATATGCTCGTTTTTGTGGGAGAATTGTTGTCTTGTCGGTTCTTGTGCTTCTTCTCTATCCCTTTCTTTGGGTTTGGACTGTGATAGGAACATTGTGGTTTAGCACTGCAAGAGGCTGTTTACCCGAGGAAGGACAAAAATGGGGCTTCCTTATATGGCTGCTTTTCAGC…
46	E3-RING	OsRING46	LOC_Os02g45780.1	zinc finger, C3HC4 type domain containing protein, expressed	495	ATGGGGTTCCCTCTGGTGTGCTACTGCATGGCGATCCCCAAGCCGCTCATCGCCTTGGCCAAGCTCCTCGCCGCCATCAGGGAGGCCCTCCAGCTGATGCTCTTCGTCGTCGGGATCTGCCACCACCCGGAGCGATCGGGCCGCCCGGCTGCCGTCGACGCCCCGCTGCCCGACGAGGTGAAGGACCGCCTCCCGCCCCTCGAGTTCGCCCAGCTGCTCGCGGCCTCGGAGCACGGCTGTCATGGCTGCGACGACGACGAGGCGGTGGCGGGGTGCATCGTGTGCCTGGAGAGGCTGGAGGCGGATGACGTGGTGCGGCGGCTGGGCAACTGCGCGCACGCGTTCCACCGCGGCTGCATCGACCGGTGGATCGACCTCGGCCGGTTGACGTGCCCGCTG…
47	E3-RING	OsRING47	LOC_Os04g49160.1	zinc finger, C3HC4 type domain containing protein, expressed	489	ATGAGCTTTCCGCTGGTGTGCTTCTGCCGCCAGATCCCGCGGCCCATCGTCGCGCTGTTCAAGCTGCTCCAGGCCGTGGCGCTGGCCTTCGTGCTGATACTCTGCTTCCTCGGCCTCTACGAGTTCCCCTACACCGTCGAGGACCACGCGCCGCTCATCCACGGCCGCCGCCGCGATCCCCTCGGCGACGACGGCCTGCAGCCCGAGGCGGTGAAGCGGGGCCTCCCGCTGGTCGAGTACATGCAACTCGCCGACCTGTCGGCGGATTGCCACGACGGCGAGAGCGGCTACCCGGCCACGTGCAGGGTGTGCCTGGAGAGGTTGGAGGCGACGGACGAGGTGAGGCGGCTGGGCAACTGCACCCACGCCTTCCACATCGGCTGCATCGACCGGTGGATC…
48	E3-RING	OsRING48	LOC_Os01g11490.1	zinc finger, C3HC4 type domain containing protein, expressed	696	ATGGGCGCCAATGACGGCCACCTCGACGCCACCAGCAACAACAGGGGCGGCCTGCACGAGCAGACCACCACCGGCTGCCTCCCCGTCGACCAGTCCTGCTTCGCGCTCTCCCGGCTGTCGTACCGCCGCAGCAGCAGCAGCAACCCGCGCGCGTGCTGCTCCACCACCTCCTACCTCGAGGTCCTCGCCATCTCCTTGGCCTCGCTGCTCGTCATCGTGCTCGTGCTCTGCGCCATACGGTGCTACCGCATGCGGCGCGCGGTGAACCGGGTCACGGTGGCAGCCGCGTCGGCGGCGGCGGCGGCGGCGGCGGCCGGGAACGTCACCAACAAGAAGCGGCCGGCGCCGGGCCTCGGCGAGGACGCCATCGCCGCGCTGCCCAAGTTCGAGTACCGCGGC…
49	E3-RING	OsRING49	LOC_Os05g11860.1	zinc finger, C3HC4 type domain containing protein, expressed	783	ATGCCATCGTCATCGTCATCCTCGGTCGCCGCTGCCCCTTCTGGCAGCAATGGCACCCGCCGCGACGGTGGGAGCGGGAGCGTCACGGGCTGCCTCCCGGCTGACCAGGCATGCTTCGCGCTTTCGTCGTCGGCCAGCTCGCCAGGCTACCTGCACGCCTCGGCCACAACGACGCGTCGCGATGCTTCTGCCACCGTGGCGCGCGCGTGCTGCACCACCGCGTCGTACGTCGTCGTCCTCGGGATCAGCTTCGGCTCCCTCCTCGCCATCCTGCTCATCCTCTGCATCATCCGGTGGTACCTCGTGTGGAGGTCGGCGCGACCACGGCGGGACGACGGCGCCGCGGATGAGGCGGTTGGGTCAGCCAAGAAGCGGTCGGCTGGGCTGGATGACGACGCC…
50	E3-RING	OsRING50	LOC_Os02g50930.1	RING-H2 finger protein, putative, expressed	1191	ATGGTTGCCGCAGTAGCAGCTTCGTTGAGATCTCTCGCACCTCTATCCGCCTATCGCTCTCCTTCCCATGGTATCCATGCCGTCGTCAGGGACTCGTCGGCGTACACCACCCGACCCCCGCCGCCGCCGCCGACGGCAGATGGCGGTGGTAATGGAGGGAGGATTAGCCCCGCGGTGTTGTTCATCATAGTGATTCTTGCGGTCATCTTCTTCATCTCCGGCCTTCTCCACCTCCTGGTGAGGCTGCTGATGAAGAAGCAGCACCGCCGTGGTGGAGCCGAGAATGCCGCCCCGTCGCCGCACAGCCGGCATGTCGGGCGGGACGCCGCGATGGACCGGCAGCTCCAGCAGCTGTTCCACTTGCACGATTCTGGGCTCGACCAGGCGTTCATCGACGCG…
51	E3-RING	OsRING51	LOC_Os06g07100.2	RING-H2 finger protein, putative, expressed	1092	ATGATGGTCGCCGGAGTAATCAGGAGCAACCAGGATGGCGGCGGCGGCGGCGGGACGGTGTCCGGTGCGGCGAGGATTAGCCCGGCGGTGGTGTTCGTCCTGGTGATATTGGCTGTGGTGCTGTTCGTGTCCGGGTTGCTGCATCTTCTTGTCAGATTCTTGCTCAGGCGCGGCCGTGGGCGAGATGGCGGCGGCGGCGGCGACGCGGAGGCGGCGGAGGGTGTGGAGGAGTCGGCGTTGCAACGGCAGCTGCAGCAGCTGTTCCACCTGCACGACGCCGGGCTGGACCAGGACGTCATCGACGCGCTCCCGGTGTTCATGTACCGGGAGGTGGTGGTCGGCGTCGGCGGCGGCGGCGGCGCGGGCGGCGGAGCCAAGGAGCCGTTCGACTGCGCGGTC…
52	E3-RING	OsRING52	LOC_Os06g12680.1	RING-H2 finger protein, putative, expressed	1311	ATGGAGGCGCTCTCCCGGACCGAGCGTGTAGGAGGAGGAGGTGGAGCCATGGTTGAAGTGGCCTTCGCTTCGTCCGCCGGATCCTCCGCCGCGGCCCCGCGCCGCCTTCGTGGGGAGCTCGTCGTCAGGGACGCTATTCCGTATGCCGGGGTGGCTCCTCCGCCGCCCGCGCTGCCGCTGCCGCAGCCGCAGCTGCAGCCGCAGGTGCAGGCTACGACGAGTGGGGGCGGCGGCGGGGGGAAGATTAGCCCCGCGGTGCTGTTCATCATCGTGATTCTCGCGGTGGTGTTCTTCATCTCCGGCTTGCTCCACCTCCTGGTGCGGCTACTCATGAAGAAGCAGCATCGCCGCGGAGGAGGAGGGGGTGCGGCGGCCGGGGTGTCGCGGTCGGCCGCCGGG…
53	E3-RING	OsRING53	LOC_Os01g11500.1	zinc finger, C3HC4 type domain containing protein, expressed	702	ATGTCGTCGTCAAATGGCACGACGACATACTTGCCGGGAGGAGAGGCGGCCGGCGGCGGCGGCGGCGGCAACTCCGGATGCTGCAGCACCACGACGTTGTTCGGCGCGTTGGCCGCGTCGTTCGCCCTGAGCTTCTTCCTCATCACCATCTTCATCTGCCTTCGAGCACTCCGCGTTGCTCGTCGCCGGCGTGATCGTCCCCTGGTCATGGAGCAGGAGCAGCGGCGGCCGACGCCGCCTAGGTTCGGCCTAGACGCCGCCGCCATCGCGCGCCTCCCGTCGTTCCCGTACGTGCGAGCCCGTGACGACGGCGAGGTCTCGGACTCGGCGTCGTCGTCGTCGGTGGAGTGCGCGGTGTGCCTCAGCGCCGTCGACGAGGGGGAGACGGTGAGGCAGCTC…
54	E3-RING	OsRING54	LOC_Os12g01750.1	zinc finger, C3HC4 type domain containing protein, expressed	318	ATGGCGGCGTCGGTCGAGTGCGCGGTCTGCCTCAGCGTCGTCGACGAGGGGGAGAAGGTGAGGCAGCTCCCGGCGTGCGGGCATGTTTTCCACCAGGAGTGCATCAACATGTGGCTCTCGTCCCACGCCTCATGCCCGGTCTGCCACGGGAAGGCCGCGCCAGCCGACGAGCTTGCCGACGCCATAGCCGTGTGCATATCGGTGAAGCGCGACGTCGTCGTGCCAGCCTCCTCGCCGCCGCCGAGCTCGCCCGCCGGCTCTCCGCCCGCAGCTCGCATCCGTGCATGCCCATCGTCTCTCCGCCCGCCGCTGGCCTGA
55	E3-RING	OsRING55	LOC_Os02g15080.1	zinc finger, C3HC4 type domain containing protein, expressed	588	ATGCTGCTCGTCAACCTGTACTCGCGGCTCACGGCGAGCACCGGCGTCGGCGTCGGCGTCGACGACGATGACGACGACGGCAGCGGCGGGTATGGGGTTCTCGACGGCGCGTGCGGCGGCACGCTCGCCGTGTTCTGCGCCCTCGCCGTCTCCGTCGTCGTCTGGAAGGCGTGCGCGTTCGTCGCCATGGCCGCCGCGCTCCTCGCCATCGGCTGGCGCGTCGTGGCGCCGCGGAGATCAGTGGGGCGCGCGGGCGCGGGAGCCCCCACGCCGGCCGAGTGCGGGCTCACGGCCGCGGCGATCGACGCGCTGCCGGCGTCGGAGTACGAGCGCCCGCGCGGCGGCGGCGGCGACCCGGCGTGCTCGGTGTGCCTCGAGGACGTCCGTGGCGGCGAGACG…
56	E3-RING	OsRING56	LOC_Os01g61470.1	zinc finger, C3HC4 type domain containing protein, expressed	570	ATGGCGGCAGCGCAGGACGCGTCGTCCCAGGCGTTGGGGCTCCGGTGGCGCTACGGCGACGTCGACGACGGCAACTTCGCGGTGCGCGGCCGCGCGGTGCCGCTCCTCGTGGCGCTCCTCTTCGTCCTCGTCTGCTTCGTCGCCGTCTCCCTCTACCTCCGCTGGGCGTGCCACTGCCACCGCTACGGCCGCGACACGACGCCGATGCCCGCCACCACCAGCTCCGGCTTCTCCTCGTCGCACGCTGCGGCGACCGCGCCAGGTTCAGCCTCATCGGTGACCGGCCTCGACGACGCGACGATAGCGAGCATGCCCGTGGCGCTGTACCGGGCCGTGGCGTCGGCTGCAGGTGATGGCGACGACGGCGGCGCCGCGCAGTGCTCGATATGCCTCGGGGAG…
57	E3-RING	OsRING57	LOC_Os05g39260.1	zinc finger, C3HC4 type domain containing protein, expressed	585	ATGGCCGCGCAGGAGAGCGCCGCGGGGACGACGAACCAGGTGATGCGGTGGCGGTACGGGGACGTCGACGACAGCAACTTCGCGGTGCACGGCCGCGCCGTGTACCTGCTGGTCGGGCTGCTCGTCGCCGTCGTGGTGTTCGTCGCCCTCTGCCTCTACCTCCGCTGGGCGTGCCACCGGTACACGCCCGACCCGGAGGCCTCCTCCTCGTCGTCGGCGGCGGGGGCGGCGGGGGCCGCAGCGGCGGCGTCGATGCACGGGCTCGACGCCGAGGCGATCGGGGGCCTGCCGGTGACGCTGTACCGCCCGCGCGACTCCTCGTCGCCTCCCGCCGGGAAGGGCGGCGGCGGTGGCGTCGACGACGACCAGGCGGCGCAGTGCTCGATATGCATCAGCGCG…
58	E3-RING	OsRING58	LOC_Os03g22080.1	RING-H2 finger protein, putative, expressed	603	ATGGCCAGGCGATGCCTCGTCACGTCGTCGGACACCGCGGCGCCGCCGCCACCTGCGGCGGCCGGCGCCGCGGCTACTCAGGCGCCGCATTTGCCGCGGCGGGGCCTGCACGGGCCGGCCGCCATGAAGGTGGCCATCGCCGGCAACGTCGTGGTGGCGGTGCTCTTCGTCGCCGTCATCGTCTGGCGGCTCTTCTTCTTCGGGGGTAGAGATCGAGCCGGCGGCGCGGCGGCCTCCGCCGCCGCCGATGCGGACGGAGAGTCGTCCTCCGCCGGGAGCTCGCCGTGCGCGTCGCCTCGGGCGGGCGGCGGCCTGGGGAGAGAGGACCTCATGGCGCTGCCGGTGTACGTGCACGGCGCGTCGGCGGCGGCGGACGGCGGCGCCAAGGCGGAGGAGTGC…
59	E3-RING	OsRING59	LOC_Os01g60730.2	RING-H2 finger protein, putative, expressed	627	ATGGGGGTGCACACGAAGTCGATGAGCTGGTACATGGGGACGCCGGCCTCGCCGTCGCCGGGGAGCGCCGGGGAGGCGCAGCACGCACTGAGCAGCGGCGGGGGAGGGGGCAGCGACGCCAGCTTCGACACCAACATGGTGATCATCCTCGCGGCGCTGCTCTTCGCGCTGCTGTTCGCGCTCGGGCTCAACTCGCTCGCGCGGCTCATCATCCGGTGGGCGCGGCGGGCGGCGACGGGGGAAGGCGCCGGCGGCGGCGTGGAGGGGGCGGGCGCCGGCGGCGGGCTCAAGAAGCGCGCGCTCAGGAGCATCCCCATCGAGGTGTACGGCGGAGGTGGTGGAGGGAGCCCCGCCGCCGCGGCGGAGGTCTGCGCCATCTGCCTCGGCGAGTTCGCGGAC…
60	E3-RING	OsRING60	LOC_Os10g39450.1	RING-H2 finger protein, putative, expressed	768	ATGCTCCGGCCGCCGACGCCGACGCGGCGCCTCCTCCAGAGCGTCGGCGGTGGGAGCAACCCCAACCGCATCCCTGGCATCCCGCCCGCCGATCCCCCCTCCGGCGGCGTCAGCTCCGATGTCGTCGTCATCCTCGCCGCCCTCCTCTGCGCCCTCATCTGCGTCGTCGGCCTCGCCGCCGTCGCCCGCTGCGCCCGTAACCGCCGCAACAGCGGCGGAGCCGGCGCCGGCGCCGGCTCCGCCTCCCCGTCGCACAGCCCGGCCCACGCGGGGCACTTCGGCGGAGGAGGGAGCGGAGGTGGCGGCGTAACGACGACGACGGCGGCGACGACCGCCGCCAAGGGGCTGAAGAAGAAGGCGCTGAAGGCGCTGCCGAAGCTGGCGTACGCGGACGCGGTG…
61	E3-RING	OsRING61	LOC_Os09g38110.1	RING-H2 finger protein, putative, expressed	606	ATGCGTCACTTGCTGCAGTCGTCGGAGCACCTGACCGCCGCGACGGCGACGGCGGCGGCGTCGGGCGGCCGGGGCGTCCACACGGACACGTTCCTCATCCTCGCCGCCGTGCTCTGCTTCCTGCTCTGCGTCGTCGGGCTGGCGCTGGTGGCGCGGTGCTCGCGGCTGTGCAACCCGTCGTCGTTCGCCGTCGAGGCGGAGGAGGCAATGCCCCCGGCGCCATGCAAGGGGCTCAAGAGGAAGGCGCTGCTGTCGCTGCCGACCGTGTCGTTCGCCGAGGCGGCGGCGGCGGAGGAGGAGGAGGAGCGGCCGGAGTGCGCCATCTGCCTCGCCGAGTTCGCGCGCGGCGACGAGGTCCGCGTGCTCCCGCCGTGCGGCCACGGCTTCCACGCCGCCTGC…
62	E3-RING	OsRING62	LOC_Os02g35347.1	RING-H2 finger protein ATL3F, putative	945	ATGGACGAGTCTTCGTCGTCGTCGTCGCCGTCGCCGGTGTCCGCGCCTGCAGGGCAGGCAGCCATGACGGCCGGCGGCATCGCCACCGTGGCGGCCGTGCTCATCGTCTTCGCGGCGCTCACGCTCGCCTTCGTCCTGCTCCAGTGCTACTGCGACGAGCGGCGCCGCGCCGTGACGACGACGTCGACGAGCGGGCGCGGGCGGCGGCCGCGGCCGCGGCGGCGCTCTGGGAGCGGCGGGGACGGTGGAACGGGAGGAGGGGTCGACCCGGAGGTGCTCCGGTCGCTGCCGGTCACGGTGTACAGCCGCAGCACGGCGGCGGCGGCGGCGAAGGAGGAGGAGGAGGAGGACGACGACGGCGTCGAGTGCGCGGTGTGCCTCGCGGAGCTCGAGGACGGC…
63	E3-RING	OsRING63	LOC_Os07g42610.1	RING finger protein, putative, expressed	966	ATGGCGGCGGTGGCGGCCGTGTTCCTGGCGTTCGTGCTCTGCTTCTACATATTCGTTTGCGCCAAGAGGTACAGGGGCGGCGCGCCGCCGGCGGAGGGCGGGGTGGCGGCGAGGCTGTGGTTCTTGCTTGGAGGTGGCGGCGGCGGGGGAGGCGCGGCGGGGTCAGGGGACGCCGCGTGGTGCTACGACGGCGGGCTCGACGAGGCGTCCATGGCGAAGCTGCCGTGCAGGGTGGTGGGGAAAGGGGAGGAGGCGGTGGACTGCGCGGTGTGCATCACGGAGCTCGCCGCGGGGGAGACGGCGCGCGTGCTGCCGCGGTGCGGCCACGGGTTCCACGTCGCGTGCGTCGACATGTGGCTCAAGTCCCACTCCACCTGCCCGCTCTGCCGCTGCCCCGCC…
64	E3-RING	OsRING64	LOC_Os02g35329.1	RING-H2 finger protein ATL3F, putative, expressed	978	ATGGTGCGGGGTGTCGAGCAGGGCGGCCCCGCCATGGACGAGTCTTCGTCGTCGTCGTCGCCGTCGCCGGTGTCCGCGCCTGCAGGGCAGGCAGCCATGACGGCCGGCGGCATCGCCACCGTGGCGGCCGTGCTCATCGTCTTCGCGGCGCTCACGCTCGCCTTCGTCCTGCTCCAGTGCTACTGCGACGAGCGGCGCCGCGCCGTGACGACGACGTCGACGAGCGGGCGCGGGCGGCGGCCGCGGCCGCGGCGGCGCTCTGGGAGCGGCGGGGACGGTGGAACGGGAGGAGGGGTCGACCCGGAGGTGCTCCGGTCGCTGCCGGTCACGGTGTACAGCCGCAGCACGGCGGCGGCGGCGGCGAAGGAGGAGGAGGAGGAGGACGACGACGGCGTCGAG…
65	E3-RING	OsRING65	LOC_Os02g35440.1	RING-H2 finger protein ATL4O precursor, putative, expressed	585	ATGTCGTCGTCGTCGTCGTCGTCATTGTCACCGTCGCCGGTGTCCGCGCCTGCAGGGCAGACCGCCATCACGTTCCGCGGCATCGCCGCTGTGGCGGGCGTGCTCATCACCTTCGCGGCGCTCACGCTCATCGTCCTGCTCCATTGCTACTGCGACGAGTGGCGCCGCGGCGCCTTGACGACGTCGGCAAGCGGGCGTGGGCGGCGGCGGCGCTCTGGGAGCGGCGGAGACGGTGGAAGGGGAGGAGGGGTCGACCCGGAGGTGCTGCCGGTCACGGTGTACAGCCGCGCTGCGGCGGCGGCGGCGGCGAAGGAGGACGGCGTGGAGTGCGCGGTGTGCCTCGCGAAGCTCGAGGACGGCGAGGAGGCCAGGTTCCTCCGCCGGTGCGGCCACGGCTTC…
66	E3-RING	OsRING66	LOC_Os02g35365.1	RING-H2 finger protein ATL3F, putative	945	ATGGACGAGTCTTCGTCGTCGTCGTCGCCGTCGCCGGTGTCCGCGCCTGCAGGGCAGGCAGCCATGACGGCCGGCGGCATCGCCACCGTGGCGGCCGTGCTCATCGTCTTCGCGGCGCTCACGCTCGCCTTCGTCCTGCTCCAGTGCTACTGCGACGAGCGGCGCCGCGCCGTGACGACGACGTCGACGAGCGGGCGCGGGCGGCGGCCGCGGCCGCGGCGGCGCTCTGGGAGCGGCGGGGACGGTGGAACGGGAGGAGGGGTCGACCCGGAGGTGCTCCGGTCGCTGCCGGTCACGGTGTACAGCCGCAGCACGGCGGCGGCGGCGGCGAAGGAGGAGGAGGAGGAGGACGACGACGGCGTCGAGTGCGCGGTGTGCCTCGCGGAGCTCGAGGACGGC…
67	E3-RING	OsRING67	LOC_Os03g28080.1	ring-H2 zinc finger protein, putative, expressed	843	ATGGCGGTGACGGGGACGTCGGTGGCGGCCGCGGCGACGATGCTGGCGGCGGCGGCGGCGATCTTCATCACGTTCGTCGTGTGCTTCTACCTCTTCCTCTGCGCCAAGAGGTACCGCGGCGCCGCGCCCACGATCGGCGGCGACAGCGGTGGGGGAGGGAGGGGACGCGCGCGGTTCGTGTTCGGGGGCCCCGGGGACGGCGGGTGCGGAGGCGGGAGGGGGCTTGACGAGGCGGCCATCGCGGCGCTGCCGACGAAGGTGGTGGCGGCGGCGGCCGAGGGGGGCGACGGCGGCGACCCCGCGGCGGACTGCGCCGTCTGCATCACGGAGCTCGCCGCCGGGGAGTCCGCCCGCGTGCTGCCGCGGTGCGGCCACGGGTTCCACGTCGAGTGCGTCGAC…
68	E3-RING	OsRING68	LOC_Os01g11520.1	RING-H2 finger protein, putative, expressed	714	ATGTCGGATACAGCCTTGTCGGGCGCGCCGCCGGCGGCGAGGTCGGAGGATTCGTGGAGTCAGCAGCAGAGCTACAACTTCAGCGGGCGCGTGCTGCTCACGGCCGTCGTGATCCTGTTCGTGATCGCCGTCGTCTTCGCCGTCACCCGCGTCTTGCTGTACTACCTCGTGGTGCGGCCCGGCGGTGGCGGCGGAGGCCGTCGTCGTGGCGGCCTGGCAGGGGGGATCTTGCGGTCGTTGAACTCGCTCGGCGTGAGCGGTCGCCGCGGGCTGGACGCGTCCGCGCTCGCCGCGCTGCCGGTCACCGCGTACCGGAAGAACGGCGGCGGGGGCGGTGGTGGGGAGGGCTCCAACCGCGGCGGGCCTGGCGCCACCGCCGCCGACTGCGCCGTGTGTCTG…
69	E3-RING	OsRING69	LOC_Os05g40020.1	RING-H2 finger protein, putative, expressed	570	ATGGCGAGTGGTGTTGCGGCGCCGGCGCCGAGCGTGTTCGAGGCGGCGCGGCCGGCGTTGGAGAGCGGTGGCGGCGGTGGAGGCGCGCCGCCGCCGGGGAGGGCGGACGCGAGCTTCGACACCAACATGGTGATCATCCTGGCGGCGCTCTTCTTCGCGCTGCTGTTCGCCATCGGGCTCAACTCGCTGGCGCGGTGCGCGCTCCGGTGCGGGGGCCGGGGCGCGGCCGCCGCAGGCGGCGGCGGCGGCGGAGGAGGAGGAGGAGCGGCGGCGGCCGGGGTGGGGTGCGGCGGCATCAAGAAGCGCGCGCTGAGGAGCATCCCGGTGGAGGTGTACTGCGGCGGGGAGGAGACGGCGGAGACCGACGTGTGCGCCATCTGCCTCGGCGAGTTCGCGGAC…
70	E3-RING	OsRING70	LOC_Os10g41660.1	zinc finger, C3HC4 type domain containing protein, expressed	1116	ATGTCGTCTTCGGCTGTGATTCCGCCGCCGTCGCCGGAGAGGAGGGTGCCGATGGTGGCTGTGCCGGTGGTGGCCGACGATGGAGGCGGAGGGCATGGGGCGAAGGGGGAGGAGAGTGTGAGCGGGAGCGTCGCGGGCATTTCGCCGAGCATCCTCATCATCGCCGTCATCGTCGTGGTGATGCTCCTCGCCTCCGTCTCCATCCACTACTTCATCCGCCACCTGTGCCGCCGCTCGTCGGCGTCGGCGGCCGCGTCGTCCTCCGCGCCGGTGCTCCCCGTCGTGGTGCGCCCCGCGTCGTCGGCGGCCGTGGGGGAGCAGGTGGTGGGGAAGGCGTCGGCGGAGCGCGCGGCGGAGATGGAGCGGCTCATCTCGCGGCTGCCGCTGTTCACGCTGGCG…
71	E3-RING	OsRING71	LOC_Os02g46340.1	RING-H2 finger protein ATL3J, putative, expressed	1122	ATGGCCTCCCTGCCGCCGCCCGCGCCGCCGGCCATCGGCGGCGACCCGCTCGCCGCCACCATTCCGCCCTCATTGCCGTCGCCGGCGCCGTCGTCGTCTTCGCTCAACCTCTCCCCGTCGCTTCTCATCATCACCGCGCTCCTCGCCTTCGTCTTCTTCGCCTCCGTGTCGATCCACTTCCTCCTCCGCTGCCTCGCGCGGCCGTCGCACCCGGCTCCGAGCCCGCTGCCCAGGGCGTCGGCGGCGGCCCAACGCGCGACGACGGCGTCCGCCGTCGAGGCTGGGGAGGCTACCGCCGCGTCGGCGGTGGGGAGGAGCCATGAGGGGGAGGCGGCGGCGGGGGGTGGGGAGGAGGTCGACGACGAGAAGGAGCGGCTGATCGCGTCGCTGCCGCTGTTC…
72	E3-RING	OsRING72	LOC_Os04g49700.1	zinc finger, C3HC4 type domain containing protein, expressed	1080	ATGGCGTCCACTCTCTCGTCTCCGTCGCCGCCGTCTGCCGATCCCGTCACCGGATCCTCCGACGCCGCCTCGTCCTTCCTCCCGTCTCTCCTCATCATCGCTGCTCTTCTTGCCTTCGTTCTACTAGCGTCGGTCTCGATCCACCTACTTCTCAGACTTCTGTCCAGGTCGTCGCCGCCGCCGCCGCCGCCGCCGCCGCTCCCACGGACGCGCCGTGAGGTGCACAACGTCGAGGCGGCGGACGCTTCTCCGGTGCGGCGTAATGGGGTTTGTGAGGGGAAGAAGGAGGTGGTGGGCGACGAGAAGCAGCGGCTGATCGAGTCGCTGCCGCTGTTCACGATGGCGTCGTCGCTGGCGGCGCTCCCCAAGAGCTCACCGGACTGCGCCGTCTGCCTGTCG…
73	E3-RING	OsRING73	LOC_Os03g07130.2	RING finger protein 13, putative, expressed	1602	ATGAATCGAAGAAGAACAATGCTATTGCTTATCTGTCTCTGTGCAACATTTTGCCTCATGACTCAGTTAGGAGCTGCAAATGTAGTGCTGATGGGGACAAATCTGACTTTGTCGTTTGATGATGTTGAGGCAAGTTTTGCTCCAGGAGTGAAAGGTTCAGGTTTTGAAGGCGTTGTTTATACTGCTGAACCTTTGGACGCCTGCAGTCCGTTAACAAGTAAAGCAGAAAAGGGTCCACCATCTCCATTTGCACTGATCATAAGAGGCGGGTGCACATTTGATGAAAAAGTAAAAAATGCACAGGATGCTGGATTCAAAGCTGCAATAGTATACGACAATGAAAATAGCGGGGTTCTGATTTCAATGGCTGGAAGCTCAGGTGGTATTCACATTTATGCG…
74	E3-RING	OsRING74	LOC_Os05g39940.1	zinc finger, C3HC4 type domain containing protein, expressed	444	ATGCCGTTCTCCCTGTTACTCTTCACCGGCGCCGTCGCTGGAGTCGCGATGTTGGTCCTCCCTTGGTGGTGCGCCGTCGGCGAGGACGACGACACCTACATCGACGGCGTCGTCGATGACTCTTACGACTCTGATTCCTGGTACACAGATTATAGCGACGAAGACGACGACGACGTTGGCGGCGACAATAAGGACGGTTTAACGCCAGACCAGCTGCGGCGGCTGCCGTGGTTCGCCTACTGCGGCGGCGGCGGCAGGAGCTGCAGCATATGCCTGGAGGAGATGCGCGACGGCGAGAGGTGCCGGCGGCCGGGTCGCTGCCGGCACGCATTCCACGCCGCCTGCGTCGACGAGTGGCTGACGACGAGACGCACCTGCCCGTGCTGCCGTGAGCTCGTC…
75	E3-RING	OsRING75	LOC_Os02g03620.1	seven in absentia protein family domain containing protein, expressed	927	ATGGCCCCAGGAAGCAGCATTGTGACCGATATCCCTGAGTCGGATTGTGTATCTGATGGGCTCTCTGAGGCACTCACTGGCATTAGGCTTGATGGAGATTCTACATGCAAGCCCTGGTCTACATCACTTGTCACAGTTGAGCTATCATCGCTGACGGGCTTGAATGATTTGCTCGAGTGTCCAGTCTGCACAAACTCAATGCGCCCACCTATACTGCAGTGCCCAAATGGTCACACAATATGCTCTAACTGCAAGCATAGGGTGGAGAATCATTGCCCTACTTGTCGCCAAGAACTGGGTAATATCAGATGTTTGGCTCTTGAGAAGGTGGCTGAGTCACTTCAGCTTCCATGCAAATATCAAAGCCTAGGCTGTGCTGAGATTCATCCTTACCAAAAC…
76	E3-RING	OsRING76	LOC_Os05g14860.1	seven in absentia protein family domain containing protein, expressed	1086	ATGGACATGGACAGCGTGGAGTGCCTCTCCCTCCCGGACTCGTCCATGGACGTGGACGACGTCGACGGCGGCGGCTCGGTGCACCACCACCACCACCACCACCACGCCCTCCCGCCTCACCTCCCCGCGGGGGTCGCCGTCGGGGTCGGCCCCGGGGGGCGCGCGTTCCCCAAGGCGAATGTCGCTGGGGTTGGTGGTGGCGGCGCCGCCGGGGCCCCCGCGGCGGGGGGAGCGGTGGCCGGAGGTGGGGGCCCCGGCGGCGGGCCTCCCGCCACCAGCGTGCACGAGCTGCTCGAGTGCCCCGTCTGCACCAACTCCATGTTCCCGCCCATCCACCAGTGCCAAAATGGACACACTTTATGTTCAACATGCAAGGCTAGAGTCCACAACCGGTGCCCT…
77	E3-RING	OsRING77	LOC_Os02g19140.1	seven in absentia protein family domain containing protein, expressed	1050	ATGGACATGGCGAGCATCGAGTGCGTCTCCTACTCCGACAGCATGGATGACGACGACGACGATGGCGTCGGCGTCGGCGGCGTCTCCCACCTGCCACGCCCCATCCTCGTCAAGCCCTCCTCCGCCGCCGCCGCCGTCAACGTGGTCGTCGTCTCCGCGGGCAGCGGAGGGGGCGCGGGGGGAGGAGGAGGAGGGGTCGGGGTCGTGGCCGGGGCCCCCGCCGTCCCCCCGGCGACGAGCGTCCACGAGCTGCTCGAGTGCCCCGTCTGCACCAACTCCATGTACCCGCCCATCCACCAGTGCCAAAATGGTCATACTCTGTGTTCAACCTGCAAAACCCGTGTGCACAACCGCTGCCCAACCTGTCGACAGGAGCTTGGTGATATTAGATGTCTAGCA…
78	E3-RING	OsRING78	LOC_Os07g46560.1	seven in absentia protein family domain containing protein, expressed	909	ATGGCATCAGTTACTTATCTTGATGATGCCCATTCTGAAGTTATCGATCCTCCAAAGAACGAGGAGATGCTGGATGTTACTGAACTTGTTGATGATCACACCCAGCATTCACCAAAACCGAATGCGATGGTCTCTGGCAATGTGCGTGAGCTACTGGAATGCCCTGTGTGTCTAAATGCCATGTATCCTCCAATTCATCAGTGCTCCAATGGTCATACTCTATGTTCCGGATGCAAGCCCAGGGTTCACAACCGCTGCCCAACTTGCAGACATGAATTGGGTAACATAAGATGCCTTGCTCTGGAAAAGGTAGCTGCATCACTAGAGCTTCCATGCAAATATCAGAACTTTGGGTGCTTGGGCATATATCCTTATTACTGCAAGCTGAAGCATGAGTCA…
79	E3-RING	OsRING79	LOC_Os01g13370.1	seven in absentia protein family domain containing protein, expressed	1044	ATGGACGTGGACAGCGTCGAGTGCCTGTCGCTGCCGGACTCCTCCTCCTCCTCCGGCGCCGGCGCCGGCGGCGGAGGGGGTGGGGGTGGGGGTGGGGGCGTAGGCGCCATGGATGCGGCGGACGACGTCGGCCTCGCGCTGCACGCGCACGGCGCGCTCCTGGCGGCCGCGGCGGCCGCGCGGGCGGCGGCGTGCTCCAAGGGAGGGGGAGGGGGAGGCGCGGCGGCCGGGAGCGGCGTGCACGAGCTGCTCGAGTGCCCCGTCTGCACCAACTCCATGTACCCGCCGATCCACCAGTGCCAAAATGGACACACTCTGTGTTCCACCTGCAAAGCTAGGGTGCACAACCGTTGCCCTACATGCAGACAAGAGCTTGGTGATATCAGGTGTTTGGCCCTG…
80	E3-RING	OsRING80	LOC_Os03g24040.1	seven in absentia protein family domain containing protein, expressed	906	ATGGCCTCAGTTACTTATATTGATGACTCCGGTTCTGAGGTAATTGATCCTCCAAAGACTGAGGTGCTGGATGTTACCGAACTTGCTGGTGATCCTGTTCCGCATTCACCAAAACCAAATGTGGTAGTTTCTAGCAGTGTGCGTGAACTGCTTGAATGTCCAGTCTGCCTGAGCGCAATGTATCCTCCCATTCATCAGTGCTCTAATGGTCATACATTGTGCTCTGGATGCAAACCAAGGGTTCACAATCGCTGTCCAACTTGTAGGCATGAACTGGGTAATATTAGATGTCTTGCTCTCGAGAAGGTGGCTGCGTCGCTTGAACTTCCATGCAAGTACCAGAACTTCGGGTGTGTAGGCATTTATCCTTACTACTGCAAGCTGAAGCATGAGTCACAG…
81	E3-RING	OsRING81	LOC_Os03g10890.1	zinc finger, C3HC4 type domain containing protein, expressed	819	ATGACGAGCGCCTCCGAGCTCTTCACCGCCCGCCGCGCCCGCGCCGCCCGCCTCTCCGACCCCGATCCGGACCCGGATCCGCCTGCGGACGCGCTCCATGACCCGCACGGCCTCGCCGATCGCCGCGGCCGGCGCCGGGGCTGCCGCCCGCGCCGCCAGCTCGACGCCGCCGGGGACGTCCGCCAGCACCTGCACACCGGGGCCCCGCCCTCCCGCCGCCGCGCTTCGTACACCGATCGTGTCTTATCATACATAGACAATAGCAACATTGGGGACTCTGCAACTAGGAGGAACCGACTGGATAGGCTGATGTTCAGAACAAATGAGCGGCTTCCTGGTGCTGTACTGCAAGCACAAGCACGTGTTCTAGAGAGACTGAGAGGCATTTCTATTGGTTCA…
82	E3-RING	OsRING82	LOC_Os07g49030.2	PHD-finger family protein, expressed	2361	ATGGGCACCGGCGGCGGCAGGGTCGCCCTCGACGGCGGCGGCCGGCGCCGGAGGAAGCTGGACGAAGAGGATGATGAGGAGTATGTGGCGGACGACGACGAGGAGGAAGACGAAGACGAAGACGAGGAGGAGTACCAACAGGCCGCCGCCCCCTCCGACGACGGCGAGGAGGGGGGCGACGACGAAGCGGAGCCGGAGGACGAATCTGATGCGGATTTCGTCGGGGACGAGGAGGAGGAGGAGGAGGACCTCGAAGACGAAGATGATTTGGAGGAGGTCAAGGCGCCGCGCCCCAAGCGCCCGCCCAAGGGGAAGCCGCCGCCGAGATCTCGCCGTCGGAGGCAAAAGGACGACGACGATGACTACGAAGAGGAGGAGGAGGAGGACGCCGACTTCGAT…
83	E3-RING	OsRING83	LOC_Os04g41050.1	zinc finger, C3HC4 type domain containing protein, expressed	858	ATGGAACTAACTGGTTGGCATCTTCCAGAACCACCGTCTTCCACCGTCCGATCTGTGATCGACGGCGGCGGTGCTCACCACCCACGTTTGATAAGCAGCCAGGTAGGCCAGCCAGCGAGGCCTACCTCGCCATCACCATTGCCACCGCGCCATCGCCACCGCCACATTCCAAAAGCAGAAGCAGTCCAAGGCGAGAGACAGAGTCCGCGACATGGTTCGATGGAGTTGTCGGCTTCTGCTCTGGGTTTCGGTCTTTGTCTTGACCCTCACCCAGTTGGGGGCCTTCGTCGTCGTCTTCGGCGAGGGGGAGGACGCCATACCTCGCGTTCTGATTGCCGCCGCCGTCTTGGCTACGTACCACGTCCTGCTCACTTTCCGGTGAGCGGAGTCGGCGGCGGC…
84	E3-RING	OsRING84	LOC_Os06g40650.1	copine-1, putative, expressed	1344	ATGGGGGCAAAGGACTCCAAGCCCTCATACAGCTATTCTTCTTCATATGATCATGGGAATTCATCATCGGGATATAACTCGAGATACCCTGCATACCCTGCAAATGCATCTTCCAGTCAGAACACAAGGTATGCTCCTTCTATGGAGAACTATGTGCAGCCAGAAACGCATGCCAGGTTGCAGAGGAAGTACTCGAGGATTGGTGATGACTACCGCTCTCTGAATCAAGTGACTGAAGCTTTGGCACAAGCAGGTCTTGAATCATCAAATCTTATTGTAGGCATTGATTTTACAAAGAGCAATGAATGGACAGGTAAACTTTCCTTCAATCGCCGATGTCTGCATGATATTGGAAACACTCCAAATCCATATGAGCAAGCAATATCTATTATTGGAAGG…
85	E3-RING	OsRING85	LOC_Os12g19030.1	copine, putative, expressed	1641	ATGAGCGGGTTCTTGGCGGTGGTGGGGAAGGTCGGGACCTTCCTGCTGTGGCTGCTCTTCCTCGTGCTGCAGACGGCCACCAAGATCGTCGGCAGCCTCCTCGCCGCGGGGCCACCACCGGCTGACGCCCAGGAAGCCGCGGCGGCGGCGGCTGCGCGGCGCAGGTCGCCGCCGGCGTCGCCGCACAGCGGTGGCGGTGCCACGGACCCGTACCAGCCTCCGCAGCTGTGGGACCCGCCGCCGCCGTCGTCTCCGTACTCGGCTGGCCACGCGGCGGACGAATACTCCTCGTCCTCCAGCTACCGGCGGCGCGGGGCGAGCGCGCCGCCGGCCGAGGACGTGGTGGTTTCCTCCAGCTACTCGCGCCCCGCCGCGGCGGTGGCGTCGGCTCCCCAGGCT…
86	E3-RING	OsRING86	LOC_Os01g68060.1	copine, putative, expressed	1428	ATGGGAGGGGGCCAGTCGAGGAGCCCGCGGGACGGGAGCGGCCACGGGAGGTACGGCCACTCGCCGTCGTTCCAGCAGCAGTGGGGCGGTGGCGGTGGCGGCGGCGGCGGCGGCGGCGGTGGGTATCCCTATGGGCAGGATGCGCATGGAGGAGGCTACTACGGCGCGCCGGCGCCGCAAGGGGGATACGCGGCGCCGTACCCGGCTTATCAGCAGCCGCCGCCGCCGATGCCGTCCCCAGCGGCGACGCAGCCGCCGGCCCGGGCGGGGGGCGCGTCCAAGCCGCGCCTCGACCGCCGCTACTCGCGGATCGCCGACGACTACCACTCCGTGGATCAGGTTACTGATGCACTAGCTCAAGCAGGACTTGAGTCTTCGAATCTTATTGTTGGCATTGAT…
87	E3-RING	OsRING87	LOC_Os08g04130.1	copine-6, putative, expressed	1206	ATGGGCGGCGTGATCGGAGCGTTATTCCGCGGTGGTGGTCACCGTCGTGAGATGCACAGAGCGCCGATGAACCAGCCGGGATACGGCGGCGGCGGCGAGAACCACCGGAGGGCGATGCTGACCAAGAAGTACTCGTACATACCTGACAACTACCAGTCTCTCGATCAGGTGACAGCGGCTCTGCGAGATCAAGGGCTCGAGTCGTCGAACCTGATACTTGGCATAGACTTCACCAAGAGCAACGAATGGACAGGGAAGCGTTCGTTCAGTGGGCAGAGCCTGCACAAGATAGGCAGCACACCAAATCCATATGAGCAAGCCATCAGCATCATCGGCAAGACATTGGCACCTTTCGACGATGATAATCTCATCCCATGCTTTGGCTTCGGCGACGCAACC…
88	E3-RING	OsRING88	LOC_Os01g73000.1	copine, putative, expressed	1164	ATGTGGGGCGATCGGACTCATCACAAGCACTGGAATCAAGCTCATGTTCCCTCTGGAACTTCTAAGGACAAATTCCAGGCCAAAGGGCAACCGAAGTTTATTCCTGACAATTACAGTTCAGTGGATGAGGTTACTGCTGCGTTGAGAGACGCTGGTCTTGAGTCATCAAATCTGATTCTTGGTATTGACTTCACCAAAAGCAATGAATGGTCAGGCAGATATTCCTTTGGAAGAAAATCTCTGCATGCCATTAGTGCCACCCCTAATCCATATGAGCAAGCAATTTCTATAATTGGGCGAACACTGTCTCCTTTTGATGATGACAACTTGATACCATGTTTTGGATTTGGTGATGCTTCTACGCATGATCAGTCCGTCTTCAGCTTCTACCAAGACAGT…
89	E3-RING	OsRING89	LOC_Os08g38600.1	copine, putative, expressed	1191	ATGGGGGCGTTCTGCTCCAAGCAGAATCCGTCGGGGCAGCAGCCGCACTGCTGCAACCACAGCAGCAGCAGCAATGCCGCGCCGAAGGGGAACAATCGGTTCGCCAAGTTCGGCGATGATTACCATACCCTAGAGCAGGTAACTGATGCTCTTGCACACGCTGGTCTTGAGTCATCAAATCTGATTGTTGGGATTGATTTCACCAAGTCCAATGAATGGACAGGCAGAGTTTCCTTCAACAACCAGAGCCTGCATTCTCTGGGCCATATCTCAAACCCATATGAGCAAGCCATATCTATCATAGGGCAAACTCTTTCACGATTTGATGAGGACAACCTGATACCATGCTATGGATTTGGTGATGCTACTACACATGACCAGAAGGTATTTAGCTTCTAT…
90	E3-RING	OsRING90	LOC_Os01g15630.1	zinc finger, C3HC4 type domain containing protein, expressed	1296	ATGGGAGCTAATTGCTGTATAGCTGCAAAAGAGAGGCCTCAGCCATGTGTTACTCCAATTGAAGTGTCAGCATTCAGGAACGTAAGACACTCTCCATCATGGAGCTTCCGGTGGGATAACCGCACACACATAGAAGACATAATGGAAATGCCCGCATTGTTTTCCAACCATAGTAGTGGAAGCATTCGGCCTGAAACAAAGAGTGGCTCAATTGCGCCAACTGATGGCTTTTCTAACGGAGGCAGCCCTTCTGATATGTTCAACAAGCTCAAGTGCCATAAATCTGACAGGAAGAGGGAGTCATCTAAGATTGCGAGATCTGACCTTCGAGCAGGTAGATCCACCACAAGCAATTCTTCCCCTGAGGCAAAGCTTTCCAGAAAATCGCTAGACACAGTA…
91	E3-RING	OsRING91	LOC_Os01g20910.1	zinc finger, C3HC4 type domain containing protein, expressed	750	ATGGGCGCTGGCGAACACAAAAACCCAGGAGCCCAGGAGCCGCCGCTCCCCTGCGGCGGCGAGGTCCCGCGCCATGAATCTTTCCACAAACACCTCCCGATTCCGGCCGCCGGCGTCGGCGGCGGGCAGGTGGACAACCCGTCGAGCTACCAGATCGCCGGGAGGGTCCTGCTCGCCGTGTCGGGGGCGTTCTCGGGGGTCCTCCTGGCGCTCGTCGTGCTGCACCTCTGCAACAGAGGCCGCCGCGGTGGGGGGCACTCCGGCGACAGCCGCACCACACGCCGCCGGGAACGCCGCCTGCTCCGGAGCCTGGCCATCGGCGCCGGCGACGACGACCGGGACGGCGGCCCCGCGCCGTCGCCGCGCGGGCTCGACCCCGCGGTGCTCCGCGCGCTCCCC…
92	E3-RING	OsRING92	LOC_Os01g35120.1	zinc finger, C3HC4 type domain containing protein, expressed	792	ATGGCGATGGAGACAAGGATCCGTTTGATGGGAATCCAGAACAAGCTGGACGAGTGCCACGTCGGGAAGGCCCCGCTGGAAGTGGGGCCCTCGTACGTGCGCTTCCTCTGCGCCCTCACCGTCAAATACTCCACGCGGCGGCTCGGCGGCGGCGGCGTCGCCGTGCCCCTGCAGCCCGCGGCGCCCCACGGCGGCGGCGGCATCCGCCAGTTCACCATGACGATGCAGAGCGACGTGCGCCCGGTGGACGACCCCTTCGTCTTCCTCTACCGCGACGCGGCGCGGCGGGTGGTGTGGGCCGCCATGGTCGCCGCCCTCCCGGGGCTCGACCGCTACGACCTCTCCGACGGCAACTGGGAGACGCCCAGGCCCGACGCCGCCGTCGCCGCTTGGATCCAC…
93	E3-RING	OsRING93	LOC_Os06g14200.1	zinc finger, C3HC4 type domain containing protein, expressed	564	ATGGTCTGTAAGAATGGTAGTTACCTTTGCAACGTGATATCAACAACCACTGGTCACCCTGTGTTCTACTTAGCAAGTCCATGTGGAAGACTGGTGCTAATGAAGCTTTTGTTGGTTGACTTATCCTTTTCTTCCCAGTTGGCATCATACTTTGTCATAATATGTGTTATAGTAGCTGTGTTTTATTGCTTCCTGAAGCAACTGGCAGAATTTTCTGATACAGACCATCAAACAGTTCGGGATCAAGATGCAAGGAACAATGAAACAGAACCAATTCTACCAAGAAAAAGGGTGGTTTTCAGCTATGGAGCGACGGAAGAGCAGCCTGAGTCGAGCATGTGCTCTTCAGAAGATATGTGCAGTGAGAATGTCTGCAAGATCTGCTATGATGCTCCACGG…
94	E3-RING	OsRING94	LOC_Os04g48310.1	RING-H2 finger protein, putative, expressed	609	ATGCTGGGGTCGGGCCTGAATCTCGTCAGCGCGGCGCTCGGCTTCGGCATGACCGCCGCCTTTGTCGCGTTCGTCTGCGCGCGGTTCGTCTGCTGCCGCGCCCGCCGCGCGGACGCTAGCGCGTCACGGCCACACCCCTCGCCGGTGGACTTCGACGCGGACTTCCCCTCGGATTTCGATCGCCCGATAGAGCATTCCCGCAGTGGGTTGGAACCATTGGCTGTTGCTGCAATTCCTACAATGAAGTATAACTGTGAAGCTTTCCATTCGGAAGATGACACCCAGTGCTCCATATGTTTAAGTGAATACAAGGAGAAGGACATTCTAAGAATTGTACCTATTTGTCATCATAACTTTCACCTTTACTGCTTAGATGCATGGTTGCTGAAGCAGACTACT…
95	E3-RING	OsRING95	LOC_Os01g16120.1	zinc finger, C3HC4 type domain containing protein, expressed	615	ATGGAGATCGGTGGCGTGCTCGTGTCGCTGCTCTTCGCCGCCTTCTCCCTCCCCTGCCTCCTCCTCCTCCTCGTCCTCGCCGAGGCCGGCCTCCGCCTCGCCTCCCTCGCGCTCCGCGGCGGCCGCTACGCCTGGCCCACCCGCTCCGACTTCCTCGGCTACCGCATCGCCCGCCGCCGCCGCGCCGCCGTCTCCGGCGGCGCCGGCGGGGCGGACGGCGAGGAGGAGGCGCAGCCGACGGCGGAGTGCTGCGACCGCCTTGCCGTGGCGATGTACCGGCGCGGGCGCGACGCGGCTCCCGTGGACTGCGTGTTCTGCCTGTCGCGGGTGGACGACGGCGAGGAGGTCCGCGAGCTCCGGTGCCGCCACGTCTTCCACCGCGCCTGCCTCGACGCCTGG…
96	E3-RING	OsRING96	LOC_Os01g53500.1	RING-H2 finger protein ATL2M, putative, expressed	594	ATGTCCTCCTCATCCTCTTCGCTGCTCTCCTCGCTCGCCACGCTCGGCCTCGGGTACTCGATCGCCATCGCGCTGGGATTCCTCGTCCTGCTCGCGTCGCTCCTCCTCGCGTCATACTTCTGCTTCCGCCGCGGGGGCGGCGGCGGGCACTTCTCCGGCGTGCTCACCCCGAGCTCCAGCTCCAGCCACCTCTCCATCACCGTCCCGCGCGTGCTCTTCGTCGCGGAGGGGTCCGAGTCCCCCGACGCCTACTCCTCGGGCGTCGCGGCCGCGTCGTCCCCCGTGGGGCTCGACCCCGCGGCCATCGCGTCGTACCCGAAGGTCCCCTTCTACAGCGGCGCCGGCGCGGACGCCGACGCCATGTGCTCGATCTGCCTCAGCGAGTACGCGGACGGGGAG…
97	E3-RING	OsRING97	LOC_Os05g45060.1	RING-H2 finger protein ATL2M, putative, expressed	624	ATGGCGTCGTTCCTCGACTCGTTCTCCTCGCTCGGCGTCGGGTACGCGGTCGCCATCGCGCTCGGCTTCCTCGTCCTCCTCGCGTCGCTGCTCCTCGCCTTCTACTTCTGCTCCCGCCGCGGCGGGGCCGGGGTCGTCCGCCGCGGCGGCGGCCAGGGGGTCCACTCCGCGCGCCACGCCGTGTCCTCCGCGTCCAGCTCCGGGCACATCTCCATCACCGTCCCGCGGGTCATCTTCGTCGCGGACGACTCCGACTCCCCGGGCTCCTCGTCCCGCGGCGGCGCCGGGGGCGGCGCGGCGTCGTCGCCCGTCGGGCTCGACCCCGCGGTGATCGCCTCGTACCCCAAGGTGCCCTTCTCTAGGGCGGCGACGGGGGCGGACGCCGAGGCCGCGTGCTCG…
98	E3-RING	OsRING98	LOC_Os01g16950.1	zinc finger, C3HC4 type domain containing protein, expressed	990	ATGGCGGAGGAGGCGGCGGCAGGCGGGCTGTACTACTGCCACATGTGCGCTTCGACGGTGAGCGCCGTGGCGGCGGCGGAGGGGGAGGTGGAGATCAAGTGCCCGTACTGCCACAGCGGCTTCGTCGAGGAGATCGAGTCCGCGCGCGGCGTCGCCACCGGCGGCGGCGGCGCGATCTCCTCCGTCTGGGCCCCCATCATCGACGGCATGGTTGGCGGCGGCGGCGGCGACGCCGTCCGCCGCCACCGCCGCAGCCGTCGCCTCGCGGACGCCGCCGGCGCGGACGACGGCTACTACCGCGACCTGGCCCTCCTCGACTTCTCCGAGAGCCGGCGGCGCACCGCCGCGCTGCTGCTGCTCATGCAGGAGTTTCGGGAGCGCCAGCTCCAGCGCCTCGAG…
99	E3-RING	OsRING99	LOC_Os07g43380.1	zinc finger, C3HC4 type domain containing protein, expressed	1038	ATGTTTGTATTTGAGAACAATCGGGAGGCTATAAACAGAATGCCAAGATCACTTCTGTCAGCTTTTGATAATAGATCATGGATACCTGTTACCAACATACTTTTCCAACTCTGCAAAGGTTTTGGCTTTGCTTCATCTAAGAATGTTGAACCTTCATCATCTGCAATTTTCCAGGTCCTACTCAGGGAGACATGTATTCATGAAGAAGAACTGTTTTTATCCTTTCTCAATCGACTTTTCAACACATTAAGTTGGACTATGACCGAGTCCTCTATGTCCATCCGTGAGATGCAAGAGAAGCGCCAGGTTGCAGATTTGCAGCAAAGAAAGTGCAGTGTTATTTTTGACATATCATGTAGTCTTGCAAGGATTTTGGAATTCTTCACCAGAGAGATTCCT…
100	E3-RING	OsRING100	LOC_Os02g50290.1	RING zinc finger protein, putative, expressed	399	ATGGCCTGCTTCATCGGGATCGCATTGTGCTGCTGCTTGCCTTGTGTCATTGCAATTCTATATGCACTGGCTGGCCAGGAGGGTGCATCAGATGCGGATATTGGCTTTCTTCCCAGATATAGATATTCTGATCCCAGTGAGGATGGACAAAAAGGAACTGACGAGGGAGTTATGATCCCTGTTCTGAATAATAGCGGAACATCAACCAGTGAACGTATTCTCCTTCATGAGGATGCTGAATGCTGTATCTGCCTCTCATCATATGAGGATGGAGCGGAGCTATCTGCCCTCCCTTGCAACCATCACTTCCATTGGACATGTATTACCAAATGGCTACGCATGCATGCAACCTGTCCACTTTGCAAGTACAACATTCTTAAAGGCAGTGAAAGTGCATGA
101	E3-RING	OsRING101	LOC_Os09g17610.1	RING finger protein, putative, expressed	684	ATGAGCGGCCGCCGGCCGGACGGGAGCTATGGGCCGGAGTACGGCCCCCAGCCTCCTGAGCATGAGTATGGCTTGTACCATCACTGGCCATCCAGAGGGAGGGCACCTTGGCCTCTCTACCATGGCAGGGATTATCCTTGGAGATCACTGGAGCAAAGGGTGAGAAGAGAACCTTTTGTGTTTTCCTCCAGAATCCGCCATATCAACGGTGGCGGTAACCCGAGGCCGAGACAAGAGGACCCCGGACTCACCGATGCCGAGTTCAAGAAGGCGATGGAGCAGCTCAACAAGCAGGCATATAGGTCCTTAGACCCTCATAAGATGGTTGAATCAAACAGAGGAGGCAGAAACCATGCAAAGAGTGCAAGATCCAAGCCAGCTCCAAACAACACGGAAGAG…
102	E3-RING	OsRING102	LOC_Os01g19800.1	zinc finger, C3HC4 type, putative, expressed	663	ATGGAGAGAGATGAGGTGTGCTGTTCTTGCGCCATGAGGCAGTGCAGGATCTGCCATGAGGAGGAGGAGGAAGGGTGCACCGCCATGGAGTCCCCCTGCGGATGCTCTGGCTCCCTCAAGTACGCGCACAGGGGGTGTGTGCAGAGATGGTGCGATGAGAAGGGGAGCACGCTCTGCGAGATTTGCCTTCAGAATTTCGAACCAGGCTACACTGCTCCTCCCAAGAAAGCTCAACCTGCCCATGTCGCAGTGACCATCAGAGAGAGCCTTGAGGTTCCCAGGCCAAGCTACGAGCCGGAGGACACGCCGTTGATCGGCGAGCAGGATTACGCCGAGTGCGCCGGAGCGGCCGGCAGGAGCGCCACCTGGTGCAGATCGGTGGCCGTCACGTTCACGGCT…
103	E3-RING	OsRING103	LOC_Os01g24880.1	zinc finger, C3HC4 type domain containing protein, expressed	1368	ATGGGCGCCGAGGAGGAGGAGGAGCCGGCGTCGGCCGTCGGGAGGGAGGGGGGAGGAGGAGGAGGCGGGGCGAGGGCCGCGGGGGCGGGGGCGGGGGGCGACACCGCCGACGACGACGACAGCGGGGAGAGCGCCGCGGCGGTGGTCCCGTGCTCGATCTGCCTCGACGCGGTGGTCGCCGGCGGCGGGGACAGGTCCACGGCGAGGCTGCAGTGCGGCCACGAGTTCCACCTCGATTGCATTGGTTCAGCATTTAATGCCAAAGGAGTTATGCAATGCCCCAACTGTCGCCAAATTGAGAGGGGGAATTGGCTCTATGCAAATGGTTCGCGTCCATCACAGGATGTAAGTAATGATGATTGGGGTCATGATGAAGACTTTTATGATGCTAATCAACCA…
104	E3-RING	OsRING104	LOC_Os02g56280.1	zinc finger family protein, putative, expressed	2172	ATGGAGAGCAGATGGAGGAAGGCCAAGATGTCGCTGGGGCTCAACCTCTGCGTCTACGTGCCCAGGACGCTGGACGACGGCGACTCGCCGTCCACCGGGTCGTCCACGGCGGCGCTGGTGTCGCCGGTGGCGTCCTCGTCGTCGGCGGCGACCAGCGCCAACACCACGCCCACGGCGGAGCAGAGGGTCAAGGGCGCCGGCGCGCTCATGCCGACCACCCCGACGCCGACCTCCGCCGGACTTCGCCTCTCCAAATCCGGCAGCAAATCCTTCAAGAAAACATGTGCGATATGTTTGACCACAATGAAGCCTGGTCAGGGCCATGCTCTATTCACAGCAGAGTGCTCACATACCTTTCACTTCCATTGTATAGCTGCAAATGTTAAGCATGGAAGCAAC…
105	E3-RING	OsRING105	LOC_Os11g07450.1	zinc finger, C3HC4 type domain containing protein, expressed	1527	ATGGACGCCGGCGAGTGCTCCAGCTCCCAGCCCTGCGCGTCCTCCTCGCCGGACGCCGCCGGTGGCGTTTGGGCCAAGCTAGTGCCCTCCGATTCCGCGTTCCCGGAGGTGGAGCTGGCCGAGGACGACGCCGTGGTGTGCTCCCGGGTCACCCCGGACGGCGGCGGGGAGGTGGCCGCGTGGTGCGAGATTAGGCGCGGCGGCGGCGATGGCGACGCGTCGTCGGCGACGATTCGGAATCTGAGCTCGGATGCAATTATTGTCGATGGAAGAGTGATCCAGCAAGAAGCAGTTGACATCAAACCGGGGAGTGAAATTGTTTCAGGACCCCAGAAAGATGGGCATCTGTTGTACACCTTTGATATAACAGGCCTGAATGACCAGGACAAAACTAATATC…
106	E3-RING	OsRING106	LOC_Os06g06150.1	zinc finger, C3HC4 type domain containing protein, expressed	594	ATGCTCGCCTCCGCCGCCGAGTTCACGGACAACCCGGCGGCGACAGCCACGGTGGCGGCGCGACACGGCGTCGACGGCGGCGGCAGCAGGGTGGTCGTGCCGCTGTTCCTGGTCACCGTGTCCCTGTTCTTCGTCACGTACCAGCTCTTCGGCGTGGCCGCGGCGGCCGGCGCCATGGTGCTCGACGTCTGCGCCGTCGCCCTCGCCGCGCTCAATGTCACGGTCACCCGCGCGCGCCGCTTCCCCTTCCTGCGCCTGTCGCTCGGCGGGGAGGAAGGCCATGGTGGTGGTGGTGGCGCCGGCGGTGGTGACGTGGCGCCGGCGGCGGCCGGGATGGACGCGGCGGCGATCATGGCGCTCCCGGCGGCCTTCGGGTACAAGCGGGAGCAGACGGCGGCG…
107	E3-RING	OsRING107	LOC_Os02g43120.1	zinc finger, C3HC4 type domain containing protein, expressed	594	ATGACGCGCCGGGCCAACCACACCGCCTCGCCCTCCGTGAACGCCACGACGGCGGCGGCGGCGGCGGCCATGATCACCGCCACCCCGTCCCCGCCGCCGAGGCTGCCGCTTCCCAACCCCGGCAATGCCGACGCCGGCGCCGGGGCGTGGGGCCCCTACGCCAGCTCGCGCGCGTTCTTCTCCAACGTGGCCACCATCCTCATCATCCTCGCCTGCGTCTCCCTCCTCGCCTTCTGCCTCCACGCCGCCGCGCGGTGCCTCATCCGCTGCCTCGCCCGCCGCCGCGACTCCGGGGCGCCGGCGCTGGCGCCGGCGCTGGCGCAGGCGCAGCCGCCCAAGCCGTCTTCCGACGACGGCGCCAACACGGGTAGCTCGGGGGCGGCCAGCGCGGCGTCGGGG…
108	E3-RING	OsRING108	LOC_Os01g20930.1	RING-H2 finger protein, putative, expressed	771	ATGACGATGCGCCGCACCGGCGGCGTCGGGTGCAGGAACGCCAAGGGAGCCGACGCCGACGCCACAGCGGCCGGCGAGGAGTGTGGCGAAGTTGGGGGCGAGGCCCATGAGGACGGAGCCCGCGAGGAAGATGCAGCTGTTAGCTTTGGAATTGGAAGTTTGGGACCTGTCGCCATGTCAGATCGGGGAACGAGCTCGAGCGTCTCCGGTGACACGGACGCGGACTCCGTGCCCACCGCCGACGCCGCCGCCCCGCTCTGGGCGCCGCACGGCCGCGCGCTCACGGGCTGCCTCGTCGTCGTCAACGTCGCGCTCGTCCTCCTCGTCTACCTCTACTTCTGGAGGGTGTTCTCGCGCAAGCGCGCCGCCGCTGCAGCCTCCGCGCGCAGCGACGACGAC…
109	E3-RING	OsRING109	LOC_Os12g24490.1	zinc finger, C3HC4 type domain containing protein, expressed	558	ATGGACGCACCTCGCCGGCGGAGCAACGGCGCGTGGGAGATCAACCTGGTGCGGCGGAGCCCGGCCACGGCGCGGACCGACCGCTGCTCGAGGCTGCTGCTGCTGTGGAGCGGGTTCGTCGGCGTCGTCGTCGTGCTCTACCTGTTCGTCGGCCACGTCTGGGCGTCCGTCGCCACGGCGGTGCTCCTCGCCGCCGCGGGCTGGTTCACCTGGTACTACTTCGGCGCGGCGCCGGCGCCGCCGGTGCTCCCCGATCATCATCAGCCGGCGGCGCCGGTGGAGGCCCGCGGGCTCAGCCAGGAGGACATCGAGGCCATCCCGGCGTTCGAGTACAGGAGGGGATCATCGGGCAGCGGGGTGGCGCAGTGCGCGGTGTGCATCGCCGCCGTGAAGGACGGG…
110	E3-RING	OsRING110	LOC_Os03g15000.1	Zinc finger, C3HC4 type domain containing protein, expressed	1293	ATGGGCAACGCCGGTAGCAACGGCGGAGGGGGTTCCCCTGGTCACCGCCGACGAGGCTCCGCCGCCCAGGGCCACGGCCACCATCAGGTCCACGGCCACCACCACCAGCCGTCCTCGCCTCCCCCGCCTCCGCCGCCGGAGTCGTCCCCGAGCCACTACGTGTTCGCCGCCGCCACGCCGTACCCTCCGCCGCAGTACACCAACCCCAACCTGCCGCGGTACTACCCTCAGTACGGGAACTACTACCCGCCGCCGCCGTCCCTGCAGGTGCCCCTCCCGGCGCCGTACGACCACCACCACAGGGGCGGCGGCGCGGGGGTGCCCGCCGGAGGGGAGTTCCCGCCGTCGGCGCACCCGCAACACTACCCGGGGTGGCCTGGGGTCTCTGGGCGGCCGCAC…
111	E3-RING	OsRING111	LOC_Os10g13670.1	Zinc finger, C3HC4 type domain containing protein, expressed	1278	ATGGGGAACATGGGCAGCAGCGGCGGCCACCGTCGCCGGAACAACGGCCACGGCCGGCATCACCACCATGGTCAGCCCACCGCGCCGCCGCCGCCGCCGCAGCAGCAGCAACAGGAGGTGGCGCCGAACCGCTACGTGTTCGCGGCGGCGAGCCCTTACCCGCCGCAGTACCCGAATCCCAACCTGCCGCAGTACTACCCGCAGTACGGGAACTTCTACCCGCCGCCGCCGCCATCGATGCCAGGGCCGCTCCCGGCGCCGTACGACCACCACCACCGTGGGGGTGGGCCAGCACAGCCGCCGCCACCACCGCCGCCACCCCAGCCGATCCATGCCGCAGGGGAGTTCCCGCCTGCTATGCTGCAACAGCATCCCCACTACCATGGCTGGGGTGGAAAC…
112	E3-RING	OsRING112	LOC_Os01g27720.1	E3 ubiquitin-protein ligase MGRN1, putative, expressed	942	ATGGGCAACATCGCGAGCAGCGGCGGCGCTAGCCCACGTCCGCCGCCGCCGCATCTCGAAGCCTATAGACACGGGGTGCCGCCCCCGTACTACCACAGCTACCCTCGTCCGCCCCCCGGCGCCGCCGCGCCGCCGCCGGTGCCGGTGCCTGCGCACGTGGAGCGGCACAGGGCCGTGGCGGTCAGCGTCGGCGTCAACGTCAAGGGGGACACCCTGCGGCTGGTGCCCGACGACGACGACGACGATGGCCGCAGCCTACTCCTCGCCTTCTCCTTCGACGCCGATGGCCCCGGAAGCATAACTGTCTGCTTCTTTGCACAAGAAGATAAGTGTGCCTTGAAGACCGCAAAGGAAAATTTGCTTCAACCTGTGACCGTGCCTTTTAAGGAAGGTCGAGGT…
113	E3-RING	OsRING113	LOC_Os03g26370.1	zinc finger, C3HC4 type domain containing protein, expressed	567	ATGGAGACGGAGGAGGACGACCATCGCCTGCACCCCCGCACGCGCACCATCGCCGACCTGCTCAACCAGCTCGACCAGATCCACTCCACCTCGGCGACAAGAACCACCGGCGGCGGCGGCGGCGTGGCGCCTGCCTCGGACGAGGCGATCGAGGCGCTCAAGGACGTCACCGGCGACATCGATCAGCTACCGGCGGAGTGCGCGATCTGCCTCCACGGTGGCCTGGACGCGGCGGCGGCGCCCGCGGGGTGGAAGGAGATGCCGTGCGGGCACCGGTTCCACGGCGGGTGCCTGGAGAAGTGGCTGCGCGCGCACGGCACCTGCCCCATGTGCCGCCACCAGATGCCGACCACTACCGCGCCGCCGCCGCCTGCAGCCGAGCAGGAGGATTATCTGGAT…
114	E3-RING	OsRING114	LOC_Os05g33000.2	E3 ubiquitin-protein ligase MGRN1, putative, expressed	1068	ATGGGTGGCTCGTCCTCCACCAGCCGGCGCCGCCGCGACGAGTACTACGCGGCCCGGCCCCCGCCGCCGCCGCACCACTACTACACCTACCCACCGCCCCCTCCTCCGCCGCCGCACCACCACCACCACCCGCCGCCACCGCCTCCCCCGCCGCACCACCACCACCAGCACCCCTACCGGCCTCCGCCGCCGCCGCACCACGCCACCTCGTCCTCCTCGTACTACTACCACCACCCGCCGCCCCCGCACGCCTACCACGGCCCGTGGCACCCCGCGCCGCGCCCGCCGCACCCGGAGCAGCCCGCGCTGACGGGGCCGCCGCCCGAGTTCGTGGATCACCAGCAGGCGCGGAAGGTGAAGAACGACGTCAACCTGCACAAGGACACCATCCGGCTCGTG…
115	E3-RING	OsRING115	LOC_Os01g38720.1	nucleic acid binding protein, putative, expressed	1080	ATGGCAGCATGTTTACACCAAATTTACATGTCATATCTGATACAATTGGGACCACAAAAGCGCCACCCCTTAGAATGTGGGCTTTTTGGGCTTTCAGCCTTACTCGGTACAGCGTCGGGCTATGCCGGGCTCAGATTGAACAAGCCTACTCGGAACTTATTTGACCAGGGCATCACAATTTACAAAATTAATTCGATCAACCTTCGAATTTCGCTTGTGTCCTTAACGGTAACTCCAATTCGCCGGTCGGCCGCGGCCGTGGTCATGGCTGACCTCGACGCGAACAGCGGTAGTGGCATCGCCGTCGCCGTCGCCGCTGCCAGCAGCCACAGTCACGTCATCGACATGCCTCAACTGGACGCGAGCAGCCGTACCGTCGCCGCCGCCTCCGCCACCGAC…
116	E3-RING	OsRING116	LOC_Os01g38700.1	nucleic acid binding protein, putative, expressed	672	ATGGTTCAACTCGACGCCGACGACGCGAACAGCGGTAGCGCCGCCTCCGCCACCCACAGCCACGCCATTGGCGACATGCCTCAACCGGACGCGAGCAGCCGCACAAGCGCCGACGAGGATGATCACGGCCACAACGTTGGCATAGACGACATCGACGACGCCGGAGACAACGGTAGCATCGGCTCCGACTCCGACGTCCCCAGCTGCGCGGTGTGCACGGAGCCCCTCGAGTGGGCGGCGGTCGGCCCGTGCGGCCACCGCGCCGTGTGCTCCGCGTGCGCGGCCCGCGTCCGCTCGGCGCCCAACCCCGACAACCGGTGCTGCATCTGCAGGACGATCTGCCCCTTCGTCGTCGTCACCAAGGCCGCAGCGGGAGTCGTCTCCTTCTCGACGTTGCCG…
117	E3-RING	OsRING117	LOC_Os01g38710.1	nucleic acid binding protein, putative, expressed	834	ATGGCTCAACTCCACGGCGGCAGCGTCGGCCACAGCCAAGCCATCGACGACATACCTCAATTCTACGCGAGCAGCTGTAGCGCCACCGCCTACCACAGCCATGCCATGGAGATGTCCCGGCTCGACGCGAGCGGGCGCGGTAGCTCCCGCACCGCCGCCGACGACAAAGGCGGCCACGTCGTGATAGACATCGATGCCGCCGACGACATTCCAATTCCATTCTGCGTGGTGTGCATGGAGCCCCTGGAGTGGGTGGCGGTCGGCCCCTGCGGCCACCGCGTCGTCTGCTCCGCGTGCGCCGCCCGCGTCCGCTCCGCGCCCTACTCCGACCACCGGTGCTGCACCTGCAGGACGCCCTGCCCCACCGTGTTCGTCACCAAGGCGGCGGCGGCGGCGGCC…
118	E3-RING	OsRING118	LOC_Os07g43840.1	nucleic acid binding protein, putative, expressed	648	ATGCCGCCGCTCGACGGCAACGGCGGCGCCGGCGCCGCCGGCGATCACAGCCACGACGTCGTCATCGACGTCGGCGGCGCCACCACCAGCAGCTGCGTGGTGTGCATGGAGCCTCTGGAGTGGGCGGCGATCGGGCCGTGCGGCCACGGCGACGTCTGCGCCGGATGCGCCCTCCACATCCGCGTCTTCCAGAACAACCGCCGCTGCTGCATCTGCCGGGCGCCGTGCCGCGTCGTTGTCGTCACCAGCCACGGCGCCATCGTCGCCGCCGCCGCCGCCGGCGGAGGCTGGCCCGCCGTCTCCTCGCGACTACCGATGTCGCGGACCCGCCGTGGCGGGTACTCGCGGCGCGAGGGACGGGTGGGCGAGTACTGGTACCACACCGGGATGGGGGCCTTC…
119	E3-RING	OsRING119	LOC_Os07g43830.1	nucleic acid binding protein, putative, expressed	681	ATGGCGCAGCTCGACGGCAACAGCGCCGCCGCCGGCGATCACAGCCACGTCGTCATCGACATCGGCGCCGCCGGAGACGGCGACAGCCGCCGCCGCAGCAGCAGCAGCTGCGCGGTGTGCACGGAGCCTCTGGAGTGGGCGGCGATCGGGCCGTGCGGCCACGGCGACGTCTGCGCCGGATGCTCCCTCCGCATCCGCGTCTTCCAGAACAACCGCCGCTGCTGCATCTGCCGGGCGCCGTGCCGCGTCGTCGTCGTCACCAAGCACGTCGACGCCATCGCCGCCGCCGCCGGCGGCGGCGGCGGAGGCTGGCGCGCCGTCTCCTCCAGGCTGCCGAGGTCGCAGACCGGTGGTGGCGGGTACTCGCAGGTCGAGGGACGCGTCGGCGAGCACTGGTGG…
120	E3-RING	OsRING120	LOC_Os07g43850.1	nucleic acid binding protein, putative, expressed	762	ATGCCAAAATTTGACGCGAACGACGACGACGATGACCATGTCCACGTGGAGAACGCCGCTGCCACCGCCGCCGCGTGCTCGTCGTCTCCGGCGCGACCAACCACGGCACAGCCTCACCTGACGAACGACGACGACCACCACAGCCACGTCATCGACATCGACGCCGCCGCCGCCGCCGCCGCCGCCGGCGGCCGCCGAAGCTGCGCGGTGTGCATGGAGACCCTGGAGTGGGCGGCGATCGGGCCGTGCGGCCACGGCGAGGTCTGCGCCGGATGCGCGCTCCACATCCGCGTCTTCCAGAACAACCGCCTCTGCTGCATCTGCCGATCGCCGTGCCGCGTCGTCGTCGTCACCAACCCCGACGCCATCGCCGCCGCCGGCGGCGGCGGCTGGCCCGCC…
121	E3-RING	OsRING121	LOC_Os01g35100.1	zinc finger, C3HC4 type domain containing protein, expressed	786	ATGGCGATGGAAACGATAATACGCTTACGGAGCAGCAGCAAGCAGCTGGAGGGCCACCACGGGACGGCGCCGCTGGAGGAGGGCCCCTCGTACGTGCGCTTCGTCTGCGACGTCAAGGTGCGGTGCTGGTCGCGGCGGCTCGGCGGCGGAGGCGAGCCCGTGCGCCACGACGGCATCAAGTTCACGCTGGAGACGGAGCGCAAGCACGTGCTGGACGGCGCCGGCGGCGACGTCTTCCTCGACTACGAGGAGACGCGGCGGATGGCGTGGGCCGTGTTCACCGGGATGCGGGAGCTCCGCTGCGTCGACCTCTCCCGCAGCAACTGGGCGACGCCCATGCCCGACGACGACGCCGCCGCGTGGATCCACCGCGCGGTGAGGCGGAACCACGACGACGGC…
122	E3-RING	OsRING122	LOC_Os03g44642.1	zinc finger, C3HC4 type domain containing protein, expressed	495	ATGGACCCCGACGCGGCGCTTCGCGTGGAGCTCGTCGGGGTGGTGGCCGTGGGGGCGGTCGTCGTCGTGCTCGCCGCCGGCGCGTTCCCCGGCGGCCGGTGGAGGAAGAGGGCAGCGGCGCGGGTGGACGACGTGGAGCGCGCGCTCGGGGCCGCCACGCTCATGACGTACGAGCAGGCGGCGGCGGCGGCGGCCAAGAAGGCGTCGTCGTCGTCGCGGGCGGCGGCGGCGGCTGAGGAGCAAGGGGAGGACAGGTGCGCGTACTGCCAGTCGGAGTACGCCGGCGCCGACGAGGTGCGGGTGGTGCAGTGCGGCCACTTCTTCCACGCGGGATGCATCGACCGCTGGCTCCGCAAGCACCGGCGGTGCCCGCTGTGCCGCGGCGGGCTGTCGCCGTTG…
123	E3-RING	OsRING123	LOC_Os10g26610.1	mandelonitrile lyase, putative, expressed	1302	ATGGGGTCATTGTGCTGCGTCGCGTCGAGGCCCCATGGGGCCAGCACGGCTAGCCGGGAGTGGTCCTCGATTGGGCGGAGCGATCCGCTCTGGCGGACTAACGCTGGCTTTTCGCCGCCGCTGTCGAGGAGGTGGGAGTACCGCATCAATTCTGAGGGGCTGTCGTATGGCTCCCAGGGTGACAGCGGGGCTGCTGCGCACTACGGTTCGTCGCTATCCTCGAATAGTAAAGAGCCTAGTAGGAGCTGGGAGAGGAGTGATGTTCCACCGGATCATCATCGTTACTCCACCTCGGAAGGTGCCATTTCGTATTTTAACAGTCCGGATGTTACCTTCCAGAACCACCATATTATGCTTCCTATGCTGCAGGATTCTGGCATTGATGAATACATGCGAGTC…
124	E3-RING	OsRING124	LOC_Os06g05200.1	zinc finger, C3HC4 type domain containing protein, expressed	618	ATGGCGTCGTCGTCGTCGTCGTCGTTTGCCATGGACGACGGAGAAGCTTACCTCCGCGACATGACGGCGATCACCGAGTTGCTCGACGGCGACATGACGGCGATCACCGAGTCGCTCGACGGCGACATGACGGCGATCGCCGAGTTGCTAGACCAGGCCCGTTCCTACAGCTTCGCGGACCTTCAGTCACATGATCCGCCGGCGGCGGCGGCGGCGGCCGTCAACGACGACGACGACAATGTATCCGGGCTGATGATGGCGATGATGAAGACGGTGGATGCGCCGGCCGGCGGCGGCGACGGCGGCGACTGCCCGATATGCCTGAACAACGGCGGCGGCGAGGAGTGGAAGGAGACGGCGTGCGGGCACCGGTTCCACGCGCGGTGCGTGGCGAGGTGG…
125	E3-RING	OsRING125	LOC_Os08g31720.1	zinc finger, C3HC4 type domain containing protein, expressed	597	ATGAGCGATATCCGCGGCTTCCACCGTGCGGTCCCGAGCGACGCGGCTGACGGAACTGCCGGAGGAGCTCCGATCAGCGCCGGCGCCATCGCCGGCACCGTCTGCGCCGTTGTCGTGGTTGTCGGGCTGCTGGCCCCGCTCGTGTACTGGCTGTATCGGAGGAAGCTGAAGGCGGCGGCGAGTCCTCCTCTGCGTCCGCCGGCCGCCGCGGCGACGCCCCTCGTCCGCGCTCAGGAAGCAGGCGCGGCGGTCGGAGGCCAAGGCGACTACACGCGGCGTCGTGCGCAAGTCGCCGTCCCCGCCAGGGATGGCGGCGACCTCTGCTGCGGCATGTGCGGCTCCGCCTACGACATCGTGCGAGGAGGTGGGGAGCTGCCGGAGACGCTGGAGTGCGGCCAC…
126	E3-RING	OsRING126	LOC_Os07g43740.1	zinc finger, C3HC4 type domain containing protein, expressed	558	ATGGCCACGGCGAACGGCGTCGACCTCGCGACGGCGGGGCTCCTGCGGCTGCTGGCGATGGGGATGGGGCCGTCCGTGCAGATTCCGGGAGAAGGCGGGGTTCCGGTGATGATGGTGCAGCACATCATCATCGGCGACGACGGCGGCGACCTGTTCTCCGGCGGGCTCGGCGGCGGCGTGCCCCCCGCGTCGAAGGCGGCGATCGCCTCGCTGAAGGAGGTGAAGGCCGGGGAGGACGGCGAAGGCGGGGACTCGCTGGGCGACTGCGCGATCTGCCTGGACGCCTTCGCCGCCGGGAAGGAGATGCCGTGCGGGCACCGGTTCCACAGCGAGTGCCTCGAGCGGTGGCTCGGCGTCCACGGGAGCTGCCCCGTCTGCCGCCGCGAGCTCCCCGCGGCG…
127	E3-RING	OsRING127	LOC_Os01g38690.1	nucleic acid binding protein, putative, expressed	1155	ATGGCGTGTGGTATAGGCAGGTGGAGCAGAGCGGCGGCGGTAGGAGTGAACCGACAAGCAGCAGCGGGCGAGCTCGATCTCCGCCCGGGTGTCCTCCTCTCACTCTCACGATTTCGACCGAAGCGGCAACGGGTGAAGCAAAGGGGTGGAGGTCATGGGCGATGCGGTGCAGCTTCATCACGGGCCCTCACCGGCACCGAAAATGGGAAGGGAGAGTGGAGGGGAACAAAAACTACAAGCTCAAGTGGATCAAGATTGGCTTCATCATTGGTGTCTTCCGCCGGTTCACGCTCGTTTACAATTTTGCTCCTTTTATTTTTTCCGGATCAAACAGCCATCTGCCAACAGACTAGGAGTACCAAGGAGTCGAAGCCGGTGCGGAGGTGCTCAGCGCCGCCG…
128	E3-RING	OsRING128	LOC_Os03g59540.1	zinc finger, C3HC4 type domain containing protein, expressed	867	ATGGCGGCGGCGGCGACCTCTCCCTCCGCCGCATCCTCCTCCGGTGGTAGCGGCGGCAACACGGCGGAGGGGGAGATGGCGGCGGCGAGCGCTGCTTGTGCTTGCCCCATCTGCCTCGATTCCTTCCTAGACGAGGCGTACCTCGACACCTGCTTCCATTCTTTTTGTTACAAGTGCATATGCCAGTGGGTAAAGATTGTATCGACCAAGCATGCCGAACCTTTATCATCAGTGCAATGTCCCCTTTGCAAGACCGTGAATGTGTCTATTATACATGGTTTTAATGGTGAATCATTTGAGCGGCACTACATAAATCAGGACCCCAGAAAAAGACATCTTTCAGATGCACACGACTTGATTACACAATTCTATAGTATACGAGATATTATAGGCAATACT…
129	E3-RING	OsRING129	LOC_Os03g04890.1	zinc finger family protein, putative, expressed	2085	ATGGCGCCGGCGTGGGATCGCGCCAAGCACGCGCTCGCCACCAGGCTCTGCATTCGCTTCCCGGCGCGGCAGAGGGCCGTGGAGGATGCACCGGCGGAAGACGAGGCGCCTCCGCCGCCTGCGGCGGCGGCGGCGCGTGCTGTGCCGGAGGAGAAGTTGAAGTCGCCATCGGTGTCCGTGCGGCGGCTTTCGAGCTCTGGGAGCTGGGGCAAGAAGAAGGTATGTGCCATTTGCCTTGGTGGCATACGGACAGGAGGACAGGCCTTGTTCACAGCTGAATGCTCCCACGAATTCCATTTTCATTGCATCTCCTCAAATGTCAACCATGGCAATTACGTCTGCCCGGTATGTCGTGCTGAGTGGAAAGAACTTCCCTTCCAAGGAACTCAACCTGGAGAC…
130	E3-RING	OsRING130	LOC_Os04g48260.1	zinc RING finger protein, putative, expressed	765	ATGGAGGTGATGCATGATACCACTGGGAAGAAGGAAGTGGTTGTCTGTTATATGAACGCCCCTCTACCGTACATGATTGAAGAGAATTACGGGGGATGCTTCTTTGAAGACGACGTTGATCTTGCACAGGTTCTCCAGGACCAGGAAATAGTCTATCAATTAATACAAGGAAATTATGGTACTGGTTCATCCAAAACTCATTCAAATCCTAGTTCTAGTTATAGCCATGGATGTGAATTGGGTGAACGGAAACCATCAGGAGTTGCAAGTTATGAAGCGCAACTAGTTGTTGATGAAGCTTTAGCTCGAGAGCTGCAACAGATGGAGGACCAACTAGCAAGTGCATCAATTGATGACCATAACATAATAGAACATGGAAGAAAGCCAATAGCTTCTTCA…
131	E3-RING	OsRING131	LOC_Os03g58390.1	zinc finger, C3HC4 type domain containing protein, expressed	1158	ATGCAGGGCGCCACGCCGGGCGATGCCGCTGGAGAGGAGGTGGGAGGCGGCGGGGACGTGGTGATGGTGAGGCGGGCGAGCGTGGCGGCGTGCCTGACCTGCCCGCTCTGCGGCCGCCTCCTCCGCGACGCCACCACCATCTCCGAGTGCCTCCACACCTTCTGCAGAAAGTGTATACATGAGGAGTTCGTCGATAAGGAGTCCTGCTGCTGCCCTACTTGCAACATTGATCTGGGGTGTGCTCCGTTGGAGAAACTCAGAGTTGATCACAGTATGCAATTCGTAAGGTCAAGGATATTTCCTTTCAAACGAAGGAAGGTTGAGAACCCAGAAATCATTTGTCCAGTTGCGTCACCTGTCAAGAGGAAAGAAAGATCACTATCTTCACTTACAATCCCT…
132	E3-RING	OsRING132	LOC_Os01g38760.1	nucleic acid binding protein, putative, expressed	720	ATGGCTCCACTCACGCCTCAGGTAGACACGAATTGGAGCGCGGCCGAGCACGATCACATCGCCATAGACATCGGCGACAGCACGGCCGGCTCCGACTCCGACGACGTCCCGAGCTGCGTGGTGTGCACGGAGCCCATCGAGTGGGTGGCGGTCGGCCCGTGCGGCCACCGCGTCGTCTGCTCCCCGTGCGCGGCCCGCCTCCGCTCCGGACCCAACCCCGACCACCGGTGCTGCGTCTGCAGGACGCTCTGCTCCACCGTCGTCATCACCAAGGCGGCGACGGCCGCCCACAGCGTATTCACCTTCTCAGATCAGTCGTCGATGCCGGTGGCCGCCGCCCAAGACGACGGGCGGCCGGTGGGTGCGTACTGGTGCAGCGCTGCCATGTCGGCCTACTTC…
133	E3-RING	OsRING133	LOC_Os03g49900.1	zinc finger, C3HC4 type domain containing protein, expressed	1422	ATGCAGCGGCGGCGGGCGCAGACGTGGGCGGGGGTGGGGAAGACGGCGCAGGCGGCGGCGGCGCACGCGGCGCTCTTCTGCTTCACGCTCCTCCTCGCGCTCAAAGTCGACGGCCGCACAGCCTACTCCTGGTGGATTATATTCATCCCTCTATGGCTATTTCATGGCATTGTTGCCCGTGGAAGGTTTTCAATGCCAGCCCCTTCGCTTCCTCATGGCCGTCATTGGGCTCCTTGCCATTCAATTGTTGCAGCGCCGTTGCTTATTGCGTTTGAGCTGCTGCTTTGCATATATCTCGAAAGTTTGAGAGTTAAAAGTAAGCCGACTGTTGATTTGAAGATTGTATTCCTTCCTCTTCTGGCCTTTGAAGTGATTATTCTTGCTGACAATTTCAGAATG…
134	E3-RING	OsRING134	LOC_Os10g35190.1	ZOS10-06 - C2H2 zinc finger protein, expressed	1509	ATGCTCCAGATTCGCCTCAGCAAGATCGGCTCGTCGGACTCCGGCGCCGCCGCGTCCGGCGCGGCGGCCGGGGCCGGCGGCGGGGTCGGAGGCGGCGGCGTAGGCGGCGCCGGCGCCGGCGCCGGCGGGGGCCCGCCGAAGTCGGCCTCGGCGGCCGCGGGCGGGGCCCCGGAGTCCGTTACGGTCGCGTGCCCCGACCACCTGGTGATTGCCGACCTCGCCGTGGCAAAGAGCCTCGGCGCCGTCACGACCTCCGCCGTCGCGGCCGCCCGCACCATCGGCCGCCGCTCCCGCCGCCCCCTCGGCGAGCGCGTCCACATCTGCTGCCGCTGCGAGTTCCCCATCGCCCTCTACGGCCGCCTCATTCCTTGTGAACATGCTTTCTGTTTAGCCTGTGCT…
135	E3-RING	OsRING135	LOC_Os02g03950.3	zinc finger, C3HC4 type family protein, expressed	819	ATGATTTCAGTATTGTTCATAATGCAGTTGGCATCTCATGCCACTCAAGCAGATGAAGCAACAGAGCTTGCTTCCAGCTGTGATTGTGCAGAAGTGCCAGCTTCACAGCAGATAGTTTCTGAATCAAGTACAGCAGGAAGCTCCACAGAGCATCTAGTTTCATGTGAAATCAAGCCACTGGGTGTTGATGAAGACATTGAAACTATTGATGCTAACGAAGAAACCCACCTTGTCATTCAAGACTGTCCACAATGCCGGATTTGCCTTGATAATGAAGGTGATGACTTGATTGCACCTTGTCATTGCAAGGGCACACAGAAATACGTGCATCGATCCTGTCTTGATAACTGGAGATCAACAAAGGAAGGTTTTGCCTTTTCACATTGCACTGAGTGTCGG…
136	E3-RING	OsRING136	LOC_Os01g42500.1	zinc finger, C3HC4 type family protein, expressed	930	ATGCAGGAGCCGCAGCGGATTCACCGCGACGCCGGCGGCTATCCCGCTGCCGCCGCCGAGACCGACCCCCTCCTCGCGCACCCGCCGCCGCCGCGCTCGCCGGCGGAGATAGAGGACGAGGAGATAGAGGACGAGGAGATCGAGGCCGCCTCCGCCGCCTGCTGCCGCATCTGCCTCGAGTCCGAGACCGAGCCCGGTGATGAGCTGATTTCTCCTTGTATGTGCAAAGGGACGCAGCAGTTCGTGCATCGCTACTGCCTTGATCATTGGAGGTCTGTTAAGGAAGGAACTGCCTTTTCTCACTGCACAACATGTAAGGCACAATTCCATCTCCGTGTCGAATGTCTGGAGGACAACCTGTGTCGCAAGATGATGTTTCGATTGTTTGTTGCTAGGGAT…
137	E3-RING	OsRING137	LOC_Os08g29590.1	zinc finger, C3HC4 type family protein, expressed	945	ATGAGGATGGACAGGAATGAGGAAGAGATGGTCACGAATGACTCGGACCCTCTTCTCAAGAGGGAAAACGAGGAGGCAGAGTCATCGTCGCAGCTGACACCGCCTAAGCCAGCAACCTTGAGCGCGCTGGAGATTGAGGATGAGGAGACCGACGGTTCTTCTGCAGGGTGCTGCCGCATTTGTCTCGAGACTGATTCTGAGTTAGGTGATGAACTGATATCACCTTGCATGTGCAAGGGAACTCAACAATTTGTTCACCGCTCATGCCTTGACCACTGGAGATCTGTTAAGGAAGGATTTGCATTTTCACATTGCACAACATGCAAAGCTCAATTCCATCTCCGAGTGGAAACTTGGGAGGACAATTCATGGCGTAAAATGAAGTTCCGGATATTTGTT…
138	E3-RING	OsRING138	LOC_Os08g03270.1	zinc finger family protein, putative, expressed	2115	ATGGCATCGGCGGGAGGCCGCTGCGACGGCTGCCACGGCGACTTCGGCCTCTGGGAGCCTCCCTTGACGGCGGAGTGCTCGCACAGGTTCCACCTCCACTGCGTCGTCTCCGGCGCCGACGTCTGCCCGGCGTGCAACGCGCGATGGACCAACGCGCCATCGAACCCGCCGCCGCAACCCGCCGGAGGCAGCACGACGCCGTTTGGACAGACGACGGGCTTTCCCATGCGCGTCCGGCCATGGTCGTCGTGCGACAAATGCCGCGGCGTCATAGACCACAGCCAGCCCACCGTCACGTCCGAGTGCAGCCACACGTTCCACCTCCGCTGCTTCTCCGGGAGCGTCATCTGCCCGGCGTGCAACGCGCGGTGGCGCGACACGGTGGCCGTGCCAAACCCT…
139	E3-RING	OsRING139	LOC_Os01g44240.1	zinc finger, C3HC4 type domain containing protein, expressed	456	ATGGCAGCGGTGGAGACGCGCATCAGCATCACCGACTTCAGTTGCAAGATGGTGCCGGAGCACAAGGCCACGAGCGAGTCGACGTCGACGACGACCGCCTGCTCGTCCGTGCACATCCGCTGCAATGCCACCGTCAAGTACGCCTCCCGCCGCCTCCGCGGCAACGGCAAGCCCGTCCGCGACCGGCAGCCCGACAAGCCATGGACGACGGAGGAGACCCGCCCCGCGTCCACGACGGCGCCCGGCTCCGACGAGGCGTGCGGCATCTGCCGGGAGAAGTTCGGCATGGGCGGTGGCGCTGGCGCGTCCTCCGATCCCGTGAACCTGCCATGCGAGCACGCCTTCCACGCGAACTGCGTGCTCGCGTGGTTCTACAAGGGGAACACGTGCCCGGTGTGC…
140	E3-RING	OsRING140	LOC_Os02g49710.1	RING finger protein, putative, expressed	477	ATGGCGGCGGGGGCGACGCTGTCGGTGCTCCTCCTCGTCGCCGGCGTGGTGCTCATGCTCGTGCTGCACGTCGTCGTCGTCTTCTGGGCGCTGCGCCGGGGCGTGTTCCTGCGCGGCGCGTTCCGGGTGGAGGAGCGCCGGGACCAGCGGGCCGCCGGCCTGACGCCCGACGAGATCGCCGTGCTTCCCTGCCACGAGCGCAAGGAAGACGGCGGTGGCGGCGGCGGCGGCGAGTGCGCGGTGTGCCTGGAGGCGTTCCAGGCGGGCGACCGGTGCCGCGTGCTGCCGAGGTGCGAGCACGGGTTCCACGCCCGGTGCGTCGACTCGTGGCTGCGCCAGAGCCGCGTGTGCCCCATCTGCCGCGCCGAGGTGGAAGTGTCCGGCTACGCCGGCAAGCCG…
141	E3-RING	OsRING141	LOC_Os06g16060.1	zinc finger, C3HC4 type domain containing protein, expressed	522	ATGGCGTCGCCGTCGTCGTCGTCGGTGATCTCCATCTTCCTCCTGGTGGCCGGCGTCGCGCTGATGCTGGTCGTCCACATCGTCGTCGTCTTCTGGGCGCTGCGGCGCGGGCGCGGGGCGTCGCGCGGCGAGGAGGAGGCGGCGCCCGGGCGCGCGGCGGAGGGGAACGGCGGTGGAGCCCGAGGAGGAGGAGGGAAGGGCCTGTCCGCCGACGAGATCGGCGCGCTGCCGTGCCACGACGTCGTCAAGGGCGGCGGCGGCGGGGACTGCGCGGTGTGCCTGGAGGAGCTGGAGGCCGGGGACCGGTGCCGGCGGCTGCCGCGGTGCGAGCACAGCTTCCACGCGCCGTGCGTGGACTCGTGGCTGAGGAAGAGCCGGTGGTGCCCCGTGTGCCGCGCC…
142	E3-RING	OsRING142	LOC_Os08g36170.1	cytokinesis negative regulator RCP1, putative, expressed	936	ATGTCCGCGTCTTCCCCTCCTCCTCCTCCTGCCCCCGCCGACGCGGAGGCGGTTCCGCTCTTCTACTGCTACGAGTGCGAGTCCACCGTGTCGCTGCCCCCGCCTCCCCCGCCGCCGTCCCGCCCGCTCTTCTGCCCGCGCTGCCGCGGCGAGTTCCTCGAGGAGGAGAACCCTAACCCTCCTCCGGAGCCGGAGGAGGAGGAGGAGGTGTCGTCCCCTCCCCCGCCCCCGCCTCCTCCCCCCGGCTTCCTCTCCGACTCCTCCTCCGATGACGAGGAGGGCGGGGACCTCGACCTCGGGATGGGGGGCATGGACGCCGCCGCCGCCCGCGCCTACCTCAGCCGCCTCGTCCACCACCACCTCTACGACGACGAGCCCATCGACGTCGCGGCCGCCGCG…
143	E3-RING	OsRING143	LOC_Os09g27380.1	zinc finger, C3HC4 type domain containing protein, expressed	579	ATGGCGCCGCCTCCGCCCTCGTCCGAGCTGCCGCCTCCGCCGCCGACGAACGCCGCCACCTCTTCGTCGGCTATGGCTGTCCCGTACTTCTGCCGCAAGCACGTCGCTCTGGCCACCTCGCGTTCCTCCACCGTATGGACCGTCGCAAAGCAGACCGGGCTGAGGAGCGTCACCGTCGGCTCCGACACCGCGGTGGCCTGCGCCGTCTGCACCGACGACCTCCCGCCGGCGGCGACCGCGTGCCGGCTACCCTGCGGCCACCTGTACCACGCCGACTGCTTCGTGCAGTGGCTATCGCGGCGCAACTCCTGCCCGGTCTGCCGCCGCCGCGTCCCGTTGTTCCCCGATCATGGCGCCGCCTACACCGACGAAGACGAAGACGAAGACGAAGAAGAGATC…
144	E3-RING	OsRING144	LOC_Os05g47670.1	zinc finger, C3HC4 type domain containing protein, expressed	1095	ATGGCTCGCCGCGACGGCGTCGGCGGCGACGGCGGCGCGTCGGCGGCGGAGCAGCAGCGGAGAGTAGCGCTGCGTGTGCTGCTGTCCCGTGCGGAGGCTTCCTCGCCGCCGCCGGCGACGGTGGAGGAGGAGGCGCAGCGGGGGAGGAGCGGTGGTGGTAACAAGGGGCTCGCGTCGGCGGCGCTGCGCGGGCTCGGGTGCACGTCGACGGCGGCGCTGCGTGCCCACGCGCCGGCTTCGGCGGTGGAGGTGGCGAGTAGCTCGGAGCGGTGGCACGGGAGGCGGCGGCGGAGGAAGGTGCAGGAGAGGCGGAGCGCGAGGGGCGGCGGCGGAGGAGGAGGAGGAGGCGTGGCGCCGCCCGGCCCCGCGCCGGCGGCGGCCGGGGACGTGTGGTGCACG…
145	E3-RING	OsRING145	LOC_Os01g47740.1	zinc finger, C3HC4 type domain containing protein, expressed	1575	ATGGCATATAGAAATACGGTATGCACTCCCCAAGTAATTGATCTAGAAACTGAACAAGGGCACTCTCATATTCATTCTGAAAGTTTTAATCGCACTGGGAATGATTCATCTGACCAAGGTGCACAACATGCTGTCAGAGGGGTAGGAAATGCTACAAACATTGGTCTATCTGATATGCGAAGTTACTATGATGCGGGCATGAACCATCCACATCAACCTGTTCATAACTTGCCTCCAAATTTAGGAGTTGATTCAGGTTTTGTCTTCCCATCCAGTATGTACAACCCCTGCATGTCGACAACATCTATGAACCAATATGTTTCTCACACTCAGAGCTTCGGATTGCCATCAAACCAAGTTGTTCTAGGAAGCATGGATGAAGGTAGCAGAAATGAAAAT…
146	E3-RING	OsRING146	LOC_Os01g49770.1	zinc finger, C3HC4 type domain containing protein, expressed	606	ATGGTGGGGAGAGGCCGTGGCGGCGACGCGGAGAGGCCGCACAGAGAGAGACCGTGCCTGTCCAGGAGGGTGACCGTGCAGGAGCAGATATCGTCGTCGTTCATGGACTCGCCGCCGCCGCCGCACCTCGACGTCGCGCCCTTCTTCGGCGCCGACCTCCTCCCCTCCGGCCGCCTCCGCCGGATGCGCGGGTACCGCCACTCCCCCGTCGGCCTCGAGGAAGAGATCATGATGTTTCAGACAAGAGTTCTGTTGGGAGGAATGAGCATGTATGATCGGTACCAGGATTGGCGCCTTGATGTTGATAACATGACATACGAGGAGTTGCTTGAGCTTGGAGATAAAATAGGTTATGTCAACACTGGATTGCGTGAGGATGAGATAGTTCGCAACCTTAGG…
147	E3-RING	OsRING147	LOC_Os09g32690.2	zinc finger, C3HC4 type domain containing protein, expressed	576	ATGAGTACTGTCAGCGGCACTCGGCGTGCCCCAAGGAGGCAATCACAAGATGGTCCTGGTGATAAAGTCGTTGTGAACCTGGACGCGATCTCCTCCCCAGTGGTTGGAAGCCGTCGCGCGGTGCCGACCTCCACTGGTGCGCGCGCCTCCCCCATTGATGTGGAAGCTCTGGATGATGAAGTGCAGACATTGTCCGCTTCGCAAGTGCCTCCTCCGAGAAGGAACCGGAGAACTAGGAGGCAGCCTGTGGCAGTAGTTGATCTGGAAGTAGATGCTAGCCGGGAAGGGAACAAACGTCAAAGGGTTGCACCTGTTATACACTGCCTCTCTCCAGAAAGGGGAGAAGGGTCCAGCTTGAAGACTAGCAATGAGCCTCCTAAGGCAAAGGAACCGGTTTTT…
148	E3-RING	OsRING148	LOC_Os03g08000.1	expressed protein	1137	ATGTCGGCGCGCGACAGGGAGACGGCCGTGGCGCTGGCCCGCCTCGCCGCCGCGCTGGACGGGGCGGTGCTCGGCCTCGGCACGGCGGCGCTCGCCGTCGCCTCGTGGGTCAAGTACCTCGCCGCGTCCGGGCAGCTGCGGCGCATCGCCTCCGCGCCGGCGGCCGCCATACCCGACCTCCGCTCGCTCCTCGCGGAGTACGGCGGCGGCGGCGGCGACGGCGACCAGCCGATCCTCGCGGTGGTGCGGGGCCACGTCCGCGCCGCCCCCCGAGGCAAGTACCTCGTCCCCCCAGGCTCCGGCGAGCACTGCGTCGTCGCAAAGCATACCCAGCTGTGCTTGTTCAATGAATGGAGAGGCATCTTTGGGTGGACCTTTGATCTGCATGCTCTCTTTTTC…
149	E3-RING	OsRING149	LOC_Os01g49470.1	E3 ubiquitin ligase, putative, expressed	3711	ATGGCGACGCCGACGCCCATGGCGGGGGAGGGGACGCTCGCGGCGGTGATGCCGCGGTCGCCGTCCCCTACGGCTTCGGCGGCGGCGGGGTCGGCGGCGGAGGCGCCGATGCTGATATTCCTCTACTTCCACAAGGCGATCCGCGCGGAGCTCGAGGGGCTGCACGCGGCCGCCGTGCGCCTCGCCACGGAGCGCGCCGGCGACGTGGGGGCGCTCGCCGAGCGCTGCCGCTTCTTCGTCAACATCTACAAGCACCACTGCGACGCCGAGGACGCGGTTATCTTTCCAGCACTTGATATCCGAGTCAAGAATGTCGCAGGAACCTATTCTCTTGAGCACAAAGGGGAAAATGATCTCTTCAGCCAGCTGTTTGCTCTGTTACAGCTGGACATTCAAAAT…
150	E3-RING	OsRING150	LOC_Os05g47780.1	E3 ubiquitin ligase, putative, expressed	2436	ATGGAGAAAATCGAGAGGCACTTCAAAAATGAGGAAACAAAGGTACTTCCTCAAGCTAGGATTCATTTTTCATCAGAGAAACAAAGGGAACTTTTATATAAGAGTCTCTGTGTCATACCGTTGAAGTTATTGGAGCGTGTTTTACCGTGGTTTGTATCGAAGCTGAATGATCAGGATGCAGAAGCTTTTCTTCAGAATATGTTTTTGGCAGCACCTTCCTCTGAAGCTGCATTGGTCACTCTTCTCTCTGGTTGGGCATGCAAAGGTCGCTCAAAGGGCACCTCTAACTCTGGAAAATTCATATGCTTGACACCAAGGGCACTGAGCAGCCCATTGGATGAAAATGGGTTTAAAGACTGCCAGTTATGTCCATGTTCTTTACAATCAGATATTTGTTCT…
151	E3-RING	OsRING151	LOC_Os01g50750.1	zinc finger, C3HC4 type domain containing protein, expressed	915	ATGCGGCCGCCCTCGTCGTCGGCGACGCCCGGGACGGGCCGGGTGTCGGCGTTCACGATGCGCGCGGTGGCGCGCATGTCGAGGGCGCGGTGGTTCATCTTCCTGAGGCGGGTGTACCAGTACCAGAACGGCCCGAGGTCCGACCTGGGCTCCAACCCCTTCAACTCGCCCGGCTGGCTCGCCCTCGAGCTCGGCGTGATCATGGCGCAGATGGTCGTCACCACCGCCGTCGTCGCCACCTCCCCCAAGGAGCGCCCCGCGTGGCCGCTCCGGGTTTGGGTCGCCGCCTACAACGTGGGCAACGTGCTCAGCCTCCCCCTCCTCTACTGGCGCCACCGGCATTCCTCCTCCGGCGCCCGCGGCGGCACGCTCTCCGACGATCCCGAGATGCACGGCGCC…
152	E3-RING	OsRING152	LOC_Os07g41800.1	peroxisome assembly protein, putative, expressed	1170	ATGCGCGGCGGCGGCGGCGGGGATGCGGGCACCAGCTCGAGGGGCGGCGGTTCCGGCGGGGCCCCCGCGCGTCCGCGGCGGTTCCCTGAGGCGGCGCAGCCGGAGATCATGCGGGCGGCGGAGAAGGACGACGGCTACGCCGCGCACGTCACCGAGGCCTGCCGCGACGCCTTCCGCCACCTCTTCGGTACCAGGGTCGCCGTTGCTTATCAGAACGAGATAAAATTGCTTGGTCAGTCTCTTTATTACTTGCTAACAACTGGTTCAGGCCAGCAAACACTTGGAGAAGAATACTGTGATATATCTCAGGTTGCAACCTCGCACGGACTTCCGCCTACACCTGCTAGACGGATTCTATTCATTTTGTACCAAACTACCGTTCCCTATCTTGCTGAACGC…
153	E3-RING	OsRING153	LOC_Os02g36320.1	RING-H2 finger protein ATL3B precursor, putative, expressed	1047	ATGGGCGTCGCCGCCGCCAACGTCGCCGCCTTCGTTTTGCTGGCCATCGCGCCCGTGGCCGCCGCGCCGTCGTCGCCGCCTCGATCTGGCGGCGACTCCCTGAGTTTCTCCGACGTGATCAGCATCTCCTTCTTCATGGCCGTCTTCTTCCCCGTGTTCATCGTCCTCCTCGCGTTCGCGTGCCTCCGCCTGTTCCGGCCGCTCGACGACGACGACGGCGAGCCCGCGCTGGCGGACACGTCGTCGTCGGAGTGGTCCCGCCGGGGGGGAGGGGGCGGCAACAGGGCGGGGCTCGACGCCGCGGAGATCGCGGCGCTGCCGCTGGTGTCGTACCGCGACGCCAGGCGGCACCGGATCGGGGACGCGCGGGGCGACCCGCTGGAGTGCGCGGTGTGCCTC…
154	E3-RING	OsRING154	LOC_Os05g34780.1	retrotransposon protein, putative, Ty3-gypsy subclass, expressed	1863	ATGGGGAAGCGCAGGGGGAGGCGGAGGAGGTGCTCCGGGAAGCGCCGCGGCGGCGATGCGGATGGAGGCGGGGGCGGGAAGCGGCGGCGGGAGGGGGAGAGTGAGGAGGACTACTGCTTCGCCTGCAAGGACGGCGGCCTCCTCCGCTTCTGCGACCACAGGAACTGCCACAAGGCTTACCATCCTGAGTGCGTGGATAAGGATGACAGCTTCCTCAATTCAGACGAACAATTCATTTGCAATTGGCATACATGTTTTATCTGCAAAGGGCGTTCATACTACCGATGCTTTTGTTGTCCGGATCACTCTGTTTGTCGTAGTTGTGTGAAACAAGCAGAATTTGTCCCAGTCATGAGGCAAACAATGGGATTTTGCAACAACTGTTTGAGGATGGCAATC…
155	E3-RING	OsRING155	LOC_Os11g02670.1	zinc finger, C3HC4 type domain containing protein, expressed	1476	ATGTCTGACCATCAATTTGCCGGCCAACCAGATGTGCAGTGCCTAGTTTGCACAAGGCCGTTTACTTTGGATGCTCAGGTGACTGATACCTTTGAAGCTTTAGCCATATGCAGGGACTGCAAGGCCACAGTACTTAACGATGTCGAAAGAGATGAAATAACCAGCACTTCTCATCACACAAGACGGAGAAGGCAGAGATCCAGGACTGCAAGTATTGATTCCCTGGAGGACGCATTCTCGCAGGAGTTCTCTCAGCTGATCGACTTAGCAAGAAGACAAGGTCGTGAAACGGATATTGATTCTTCGTCAGTCCTGCCGCAACATGCGTCGTACAATGCGACACCAAGCCACTCTCAAAGATGGCATGCTTCAGATGACGAGAGCGACGGCCTTAATTAT…
156	E3-RING	OsRING156	LOC_Os12g02620.1	zinc finger, C3HC4 type domain containing protein, expressed	1500	ATGTCTGACCATCGAACACACGCGAGCGACTGTCATCCAGTTGCCAGCCAACCAGATGTTCAGTGCCTAGTTTGCACAAGGCCGTTTACTTTGGATGCTCAGGTGACCGATACCTTTGAAGCTTTAGCCATATGCAGGGACTGCAAGATGACAGTACTCAATGATGATGAAAGAGATGAAATAACCAGCACTTATCGGCAGAACACACGGAGGAGGCAGATATCCAGGACTGCAAGCATTGATTTCCTGGAGGACGCATTCTTGCAGGAGTTTTCTCAGCTGATCGACTTAGCAAGAAGACAAGGTCGTGAAACGGATATTGATTCTTCGTCGGTCGCGCCGCAACATGCATCGTTTAATTCAACACCAAGCCAATCTCAAAGATGGCATGCTTCAGAT…
157	E3-RING	OsRING157	LOC_Os03g22680.1	RING finger and CHY zinc finger domain-containing protein 1, putative, expressed	783	ATGGAGCTCGACGACGCGTCTCGCCACGGATTCGGCAGGATGGGATTTGGATGCAAGCACTACAGGAGGAGGTGCAGGATCCGGGCGCCGTGCTGCAACGACGTCTTCCACTGCCGCCATTGCCACAACGAGTCCACGAAAGACGGCCACGAGCTCGATCGGCACGCGGTTGAATCGGTTATCTGTCTCGTCTGTGACACCGAACAGCCGGTTGCGCAAGTGTGCTACAACTGCGGCGTTTGCATGGGCGAGTACTTCTGCAGCGCGTGCAAATTCTTCGACGACGACGTTGACAGGGAACACTTCCACTGCCAAGATTGCGGCATCTGCAGAGTTGGAGGGAAGGATAACTTCTTCCACTGCGAAAAATGTGGATCATGCTACTCGGTCAGCCTGCGC…
158	E3-RING	OsRING158	LOC_Os12g35320.1	RING finger and CHY zinc finger domain-containing protein 1, putative, expressed	879	ATGGGAGGGGCGCACTTCCCCGGTGAGGGCGAGGTGGTGGCCGGGGAGGGCGACGCCGTCGTCCCCCTCCGCGACGTGGGCAAGATGGAGCACGGGTGCGAGCATTACAGGAGGAGATGCAAGATCGTGGCGCCCTGCTGCGGCGAGGTGTTCGCTTGCCGCCATTGCCACAACGATGCCACGGCTTCAGGTGATCGGCATACCATTTGCCGCCAGGATGTTGAAAAAGTAGTATGTCTACTCTGTGATACTGAACAGCCGGTGTCACAAGTGTGCATAAACTGTGGTGTCAATATGGGAGAGTACTTTTGTGATGTATGCAAGTTTTATGATGATGATACAGAGAAAGGGCAGTTTCATTGCTACGATTGTGGCATATGCAGGGTTGGTGGCAAGGAA…
159	E3-RING	OsRING159	LOC_Os03g05270.1	RING finger and CHY zinc finger domain-containing protein 1, putative, expressed	897	ATGGAGATGGACTTGGCAGTCGAGCAGTACGGATGCGTGCATTACAGGAGGAAATGCAAGATAAGGGCGCCCTGCTGCGGCGAGATCTTCGATTGCAGGCACTGCCACAACGAAGCGAAGGACTCGTTGGAGGTCAGCATCAGCGACCGGCACGAGATCCCTCGCCATGAAATCAAGCTGGTTATCTGCTCTCTCTGCAACAAAGAACAGGATGTACAACAGGATTGCTCCAATTGTGGGGCATGCTTGGGTAAATATTTCTGCGCAAAATGCAACTTTTATGATGACGATGTATCAAAGAACCAATTTCACTGCGATGGATGTGGCATATGCAGAACTGGTGGTGCAGAGAACTTCTTTCACTGTGACAAATGCGGATGCTGCTACAGCTATGTGCTG…
160	E3-RING	OsRING160	LOC_Os01g52110.1	RING finger and CHY zinc finger domain-containing protein 1, putative, expressed	909	ATGGGCGCCATGGACGTACAACTTGAGTCTACTGCTGTTCAACATGGACAAGCTAAGATAAATGTGGAGGAACATGCTCTAGTTTCTCTGTTGTCTGATGAGAAGTACGCAACTGAAAAGACCGAAGATGTGGACCCTGATGATTATGAGAAACTTGAGGAAGGGATAATGCAGTATGGGTGTGCACATTATCGAAGAAGGTGCCGCATTCGAGCTCCATGTTGCAACGAGATTTTTGATTGTCGGCATTGCCACAATGAAACAAAGAATTCAATTAAAATTGATGCTGTGAAGAGGCATGAACTCCCACGCCATGAAGTGCAGCAGGTTATATGCTCGTTGTGTGGCACGGAACAAGAGGTACGGCAAGTATGTATCAGTTGTGGTGTATGCATGGGG…
161	E3-RING	OsRING161	LOC_Os10g31850.1	RING finger and CHY zinc finger domain-containing protein 1, putative, expressed	801	ATGGAATTGGAGTCGGAGCAGCACGGCTGCGAGCATTACACGAGGGGATGCAGGATCAGGGCGCCGTGCTGCGGCGAGGTGTTCGGCTGCAGGCATTGCCACAACGAGGCCAAGAATTCGCTCGAGATCCATCTCAATGACCGTCACGAGATCCCCCGCCACGAAATCAAGAAGGTTATCTGCTCTCTCTGCGACAAAGAACAGGATGTACAACAGTACTGTTCTGGTTGTGGGGCATGCATGGGGAAATACTTCTGCGAAAAATGCAACTTCTTTGATGATGATGTCTCAAAGAACCAGTATCACTGCGATGGATGCGGCATATGCAGAACTGGTGGTGTGGATAAGTTCTTTCACTGCGACAAATGCGGGTGTTGCTACAGTAATGTCTTGAGGGAT…
162	E3-RING	OsRING162	LOC_Os01g53130.2	zinc finger, C3HC4 type domain containing protein, expressed	471	ATGCGGCGAGACGCGGCCGCCGTTCCGACGGCGGCCGTCGCCTCGCCGCCGATCTCGGTGGAGGCGGTGGTCATCGACGTCGAGGGGGATCCGGCGGTCCCCGCCGGCGCTGCGTGCCGGATCTGCCACCTCGTCCCGGAGGGCGGCGTCGGGCCCGGGTCGGAGGTGATCCGGATCGGGTGCGGCTGCAAGGACGAGCTCGGCGCCGCGCACCGCCACTGCGCCGAGGCCTGGTTCAGGATCAAGGGCGATAGGCGCTGTGAGATTTGTGGTTCAGATGCCAAAAACATTATTGGGCTGGAAGTGAAAAAATTCATGGAAGAATGGCATGGTCCAAGACTGGCAAACACACGAACTACAACGCAGAGGGAAAGTACTTGTTGGAGAACGCAGCCTTTT…
163	E3-RING	OsRING163	LOC_Os01g55110.1	RING-H2 finger protein, putative, expressed	717	ATGGATCGGACGTCAGCCGTGCCGGGGAGAGTGAGCGACCCGGGGTCCGCGTGGTTCGGCGGCGGCGAGAGGAGCTCGTCGGCCGGGCCGGGGCGCAACGTGCGGCTCATCGCCACCGCCGTCGCCGCGTTCGTGTCCGTGCTCGGGCTGGCCCTGTTCCTCCACCTCTACGTCTGCCACGTACGCCGCCGGAACCGCAGGCGCGCGGCGGAAGCGGCCGCGCTGGCGACCGTGAACGCGGGGGCGCCGCCCAAGCAGGTCGGGCTGGACCCGTCGGCCATCGCGGCGCTGCCGACCGCGGCGTACGGGAAGGTGGCGGGCGGCGACGCGGCGGGCGGCACCACCGAGTGCGCCATCTGCCTCGGCGCCATGCAGGAGGCGGACGCGGTGCGCGTGCTG…
164	E3-RING	OsRING164	LOC_Os07g44800.1	SWI/SNF-related matrix-associated actin-dependent regulator of chromatin subfamily A, putative, expressed	2466	ATGGCCTCCACCTCCCGCCGCGGCGGCGGCGAGGACGACGACGACGAGCCCTACCTCCTGGGCTTCATCGTCGCCAACGCCGTCGGCCTCCAGTACTACCAGGGCGGCCGAGCCATCACCCGCCGCGAGAGCGTCGGCCTCGTCCGGGAGCCCCACAACCCCCACGACGCCAACGCCATCCGCGTCGACAACGCCCGGGGCGAGAAGATCGGCCACATCGGCCGCCGCGCCGCCGCCGCCCTCGCCCCGCTCCTCGACGCCGGCCACGTCGCCGCCGCCCACGGCATCGTCCCCAAGCCCGCCTCCAAGAGGCTCTACAGCCTCCCCTGCCAGGTCCACCTCTTCGCCCGCCCGCCCCACGCCGCCCTCGTCGCCGCCGCCCTCGCCGCCTCCGGGATC…
165	E3-RING	OsRING165	LOC_Os03g47500.2	zinc finger, C3HC4 type domain containing protein, expressed	702	ATGGCAGCCAATGTTGGGGAATCTACAAGCAGCGGCACCAATGGCGATGCAGCTGGGGGGAGCTTTGAATGCAATATCTGCTTTGAATTGCCACAAGAACCAATAGTTACTCTCTGTGGCCACCTCTTCTGCTGGCCATGTATTTACAGGTGGTTGCACATCCACGCACACTCTCCAGAGTGCCCGGTGTGCAAAGCTGTCGTTGAAGAGGATAAGCTCGTTCCCCTTTATGGGCGTGGCAAGGACCGCGTCGATCCAAGGTCAAAGAACATACCCGAGGCTGACATTCCTAACCGCCCAACTGGCCAGAGGCCTGCCACAGCTCCACAGGCCGATCCTAACAACAATTTTGCCCATGCCAATCCTAATGCTAATGCCAATCCATGGTTCATGGGCACT…
166	E3-RING	OsRING166	LOC_Os01g56070.3	RING finger protein, putative, expressed	675	ATGGAGAACCGCGTCGGTGAGTCGTCGGCGACCGCCGTCGATGGCGGCGGCGGCGCCAAGGACTCGGGCAGCTTCGAGTGCAACATCTGCCTGGAGCTAGCCCAGGACCCCGTCGTCACCCTCTGCGGCCACCTCTTCTGCTGGCCGTGCCTCTACGAGTGGCTCCACGTCCACGCGCACTCCCGCGAGTGCCCCGTCTGCAAGGCCGGCCTCGAGGAGGAGAAGCTCGTCCCCCTCTACGGCCGCGGCAAGGCCTCCACCGATCCCCGCTCCAGGTCGGTGGCCGGCGTCCAGATCCCCAGCCGGCCGGCCGGGCAGCGGCCGGCGACGGCTTCCCAGCCTGATCATCACCACGACCATTTGCCGCACCACGACCCGTGGTTCATGGGCGGCGCCGGC…
167	E3-RING	OsRING167	LOC_Os02g32420.1	protein binding protein, putative, expressed	1209	ATGATGGCCGTGCAGGCGCAGTACGTCGCCCACGCCTCCCGCTCCTCCTCCTCCGCGGCGTACGCCATCAGGCCGGCTCTGGAGAACGCGGCGCCGAGCAGCGGCGCATCGGCGTTGTTCCTGGACGAGGCCGTCTCAGCGGCGCTGCTACAGCAGCAGCTTGTTGTTGCTGCTGCGGCGGTGGGCGGCGGCGGCAACAACAACAACACGGCGGTGTTCAGTGACCTGCGAAGCGAGCTTACTTGTAGCCAGCGCCGCTTTGACGACTTCGGCGGCGGCTTCGTGCCGCGGAAGCGCGCGCGGGTTGGCGGCGAGGGAGAGGCGGCGGCGGGTCTGTTGATGAGCAGCAGCGTCATGGAGGGCGGCGGGCACCGCGCGCTGTTGCCGCCGCCACCGCCG…
168	E3-RING	OsRING168	LOC_Os04g32980.1	protein binding protein, putative, expressed	951	ATGGCCGTGCAGGCGCAGCGCCTCGCCCAGGCTTTCCCTTACGACCTCCACGCGGCGGCGAGCGGCGGCGCCCTGTTCCTGGACGAGCTCGCCGGCGAGTGCGCGCCGCCCATGGCGGCGGTGGAAGGGATCGGGGGCGCGGTGGTGTTCGGCGGCGACAACGGCGAGTACGGGTTCGTGGAGAGGAAGCGGCCGCGCGTGGCGGCGGGTCTGTTGGAGGACCAGCGCGCGGTCCTGGCGCACGCGATGGCGGCGCCGCTGCAGGGGATCTTGCCCTTCGGGGATGTGGCGGGCAGGGCGGCGTGCGCCGGCGCGGCGTCCACCAGCGGGAGGAGGATGGACGGTGCGGGCGGAATCTCGCAGGGCCTTCTTTCGCAGCTCTACCACCATGGCGTGGAG…
169	E3-RING	OsRING169	LOC_Os04g33030.1	protein binding protein, putative, expressed	1044	ATGGCCGTGCAGGCGCAGTACCTCTCCCACGCCTCCTTCCCCCACGACCTCTATGGCCTCAGGGCTCTGGAGGGTGCGACGGCGGCGGGTTCTTTGTTCTTGGACGACCACGGCGGGTGCGCGCCGGCGACTCCGGCGGCGGCCGCGGCTGGGATAGGGCACACGGTGCTGAGCGACCTTCCCCGGAGCGAGCTTACCTGCAACGACAATAACGGCGCGGGATACGGATTCGTGCCGAGGAAGAGGGCGCGCCTGGATGCGGATGAGTCGGCCGGGGCGTTGATGGCGGCGGCGGCGGCGCAGCAGCAGCGCATGGTTCTTCCGCCCCATGGCCTTGTCTTTCCCGGGGATGTGCAGAGCAGGGCGGTGGGTTGCGGCGCCGCGTCCACCAGCGGGAGG…
170	E3-RING	OsRING170	LOC_Os01g68900.1	zinc finger, C3HC4 type family protein, expressed	942	ATGGAGCGGCGGCCGGAGCTGCGGCGGACGATGACGCTCTCGGAGCAGCTGTCCGCGCCCGACCAGGCCATCCGCGACTTCCTCAAGATCCCACACGACGGCCTCGGCGGCGGCGACGGCGAGGGAGGGAGGATCCCCGCCGCCGCGGGCGCCTCCGGTGGCGGCGGTGGCGTCGGTGGCATGATCAACTGGAAGCCGCTGCGTGACCGGCTCCGGCTACGCCGCGCCGCGAGCGCGTGGATGTCCGCGTCGCCCAAGCCCGCCGCGTCGAACAGCGGCGGCGGAGGCGGCGGCGGCGCGACGCTGAGCAGCAGCAACAGCGGCAGCAACCACAGCAACAAGTACAACTACTCCCCCGGCGAGGCCGCGGCGGCGTTCTCGCGCACCTTCTCCCGCACG…
171	E3-RING	OsRING171	LOC_Os01g58400.1	zinc finger C3HC4 type family protein, putative, expressed	1503	ATGCCCGCGCAGAAGCGCCGGCTCTCGTCGTCGCCGTCTTCGAGGCCCCGCGACCACGTGGAGACTAACGGGATGACTGGTGCTTCGAAGGCCGCCGCCGGCAGCGGCGGCGGAGGAGGAGGAGGAAGCGGAGGGGGAGTTCCGCTGCCGCCGAGGGGAGGTTCCGCCGCCGCCGCCGCCGCCAAGCGGGCGGCTGACCCGCAGCCTCAGCGCGAAGGCGATTCGGACGCGGAGTTCGGCGGCGGCGTGGACGGCGACAGCGAGTCGTCGCAGAGCGACGGCGACATGGACGAGCTGAAGCTTATATGGACCTATTTCTCATGCAGGTTCATAATAGTGAAATTAGCAGAAATACGAAAGGAGGTCCAATGCCCTATCTGTTTAGGGATTATCCGGAAA…
172	E3-RING	OsRING172	LOC_Os05g41795.1	zinc finger C3HC4 type family protein, putative, expressed	1467	ATGCCCGCGCAGAAGCGGCCGGCACCGGAGGCGGCGTCGGCTCCAGCGGGGGGAGACGGGCACGTGGAAGGAGGAGGTGCTGGTGGTGGTGGTGGCGCGGACGAGGACGCCCACCGCGGCGGGGAGCGCTCCCCGAAGGTGATGAACGGTGGCGGGCCGGAGAAGGAGAAGGAGCGGCGGGACGCTGATTCTGATGCGGAGGAAGAGGAGGAGGAGGCCGGCGGCGGCGGTGGTGGTGGAGGGGCCGACGAAGACCGCGACAGCCCGTCTTCGGAGAGCGACGGCGACATGGACGAGTTTATACTAGTGAAATTAATGGATATACGGAAAGAAGTGCAGTGCCCTATATGCTTAGGCATTATCCGGAAGACAAGGACAGTTATGGAGTGTTTGCACCGG…
173	E3-RING	OsRING173	LOC_Os03g57410.1	RING-H2 finger protein ATL5D, putative, expressed	627	ATGAGCGGCGGCGGCGCGCCGCCTGGGGCGCCGGGGATGATGACGCCGGGCGACGGCAACTCCGTCGGCATGTTCAGCTCCGACCGCATCGGCGGGTTCGGCTACGGCGTCGGCGTGTCCGTCGGGATCCTCCTCCTCATCACCACCATCACGCTCGCGTCCTACTTCTGCACGCGCGCGCCCGTCACCGCGGCCGATGCAGCGGCGGCGGCGGGATCGTCGCGGCGGCACCGCGGTGGGGGTGGGGGCGGCGGCGGCGGCGGCGGCGGGGCCGGGCACGAACACGACGACGTCGAGCTCGGCATCGACGAGGCGACGCTCAAGGGGTACCCGGAGGTGGTGTACGGCCAGCCGAGGAAGGAGGCGGCGAAGGCGGCGTCGGCGGCGGCGACGAAGAAG…
174	E3-RING	OsRING174	LOC_Os07g06560.1	zinc finger, C3HC4 type domain containing protein, expressed	549	ATGAGCGCGGGGAGCCCATCGCCGGGTGGCGGCGATGGCGGCGGCGGCGGCGGGAGTATATTTGGGTCGGGTGGCATCGGCGGGTTCGGCTACGGCGTCGGCGCCTCCGTCGGCGTGCTCCTCGTCGTCTCCACCGTCGCGCTCGCCATCTACTTCTGCAGCCGCACGTCCATGCCGGTGGCCGCCGCCGCCGCCGGCCGCCCGCCATCTCCGCCTCGACCACGCGACGACGGCGACGTCGAGACCGGCACCGGCATCGACGACGCGACGCTGGAGGCGTTCCCGGAGGTGGTCTACGGCGAGGCGAGGAAGGCTCGCGGCGGCGCGGCGGCGACGCAGACGTGCTGCCCCGTGTGCCTGGAGAACTACGGCGACGGCGACGTGCTCCGCGCGCTGCCG…
175	E3-RING	OsRING175	LOC_Os12g39110.1	zinc finger, C3HC4 type domain containing protein, expressed	777	ATGCCGATCGCCTCCAAGCTCGTCTACTTCCAGCGCCGCCGCCCATCGCCGGCGCCGCCGGAGCCGGAGCCGGAGCCTCCCGACCCTCGCCGCAGGCCCTGCCGAGCCGGAGCCGGAGCCTCCGCCGCACGCCGCCGCAAGCCGGGTCAGGAACATGTTCCAGGAAGCAAAAGAGATACCTCAAAGGGTGTCGCATCTGCTGGAAACATAACAGGACAAGCAGGCAGCACGGGCTCCAGCTCAAGGCTAAACCGCAGCGTATCAGATCATGGCCGGCTTCCTGATTCCGTTCAGCAGGCTAGGGAACGGCTACTTCAGAGGCTTAACAGCGTGGACTTATCAGGAAGAAGGCAAAATACATCGTTGTCATCAGAAACCATTCATGGTGGAGTAGCCCCG…
176	E3-RING	OsRING176	LOC_Os01g58780.1	zinc finger, C3HC4 type domain containing protein, expressed	990	ATGCCAAATAGAGCCACGCATTGGTGTTATGCCTGCCGACGTCCAATTCGTGTTAGTGGACAAGATATTACATGCCCCAACTGCAATGATGGTTTTATACAAGAAATCAGTGAGATAGGTGGTTCATTGAACACTTATGGTATCTTTGACCCGAGCTTTGATGAGCGTCGAGATAGAAGTTTTGGAATGGTGGAGGCTATGTCTGACCTTATGCGACAACGGATGGCAGAAATGGGCAGAAATCGTGTGTTGGATTTCCATGGTACGAGAGGGGCAAGTTCCCATCAAGGAAGGCAGCCAACTGTTAGACCAATGCTCATATTTGGCAGCAATGCACCTGATCGTGTAAGCAGCAGTAGTGAAGAAGCAGATATACTCCTCAGGCAAGGCCGCAGAATT…
177	E3-RING	OsRING177	LOC_Os03g22830.2	zinc finger, C3HC4 type domain containing protein, expressed	852	ATGTCAGGAGGTAGGCAATCATACTGGTGCTACCAATGTAGACAGCGGGTGAGGCCCCGCGGCCAGGATATGGAGTGTCCCTATTGTGATTCCGGTTTTGTGTCTGAAATGGATGATGTTGATGCTCTCATGCGCCACTTTGTTGGGATGGATCCTGATTTCCATCGTGATCCAAGATTCGGTATCATGGAGGCAATCTCTGCTGTGATGAGGCATGGCATGGCGGGAACGAACCGGGAAGTTGATGTGAGAGGAAGGCCAAACATATTTTCTGACCTGGAGATGGAGTTTGGCTCAGGGCCATGGTTGCTCTTCCGTGGCCAGCTTCCTGGTCATCTCTCAGAAGACAATGGTTTTGATGTATTCATCAATGGACGCCGTGGTGTTGGCATGCGCAGA…
178	E3-RING	OsRING178	LOC_Os04g31390.1	vacuolar protein sorting-associated protein 11, putative, expressed	2844	ATGTACCAGTGGCGCAAGTTCGAGTTCTTCGAGGAGAAGGCGGCCGGGCGGGGCGTGCCCGGCGAGATCGCCTCCCGCGTCAGCTGCTGCTCCGGCGGCCGCGGCCGCGTCGCCGTCGGCTGCGACGACGGCACGGTGGGGCTCCTTGACCGCGGGTTCCGCCTCTCCTACGGCTTCCAGGCCTACGCCTCCTCCGTCCTCTTCCTCCAGCAGCTCAAGCAAAGGAATGTTCTTATCACGGTTGGCGATGATGATCAGCCATCTTCACTATCGTCAGCAATCTGTCTAAAAGTTTTCGATCTTGATAAAGTACAAGAAGAAGGTTCAAGTACAACAAGTCCTTTCTGTGTTCAAATTTTGCGCATCTTCACTAAGCAATTTCCTCAGGCAAAGATTACA…
179	E3-RING	OsRING179	LOC_Os01g61420.1	zinc finger, C3HC4 type domain containing protein, expressed	1686	ATGGACGCCGATGAGGCCGCGGGGAGTAGCAGGAGGATGGATCTGAACCTCTACCTTGGCCTCCCACGCGCCCCGCGCCCGCGCCGCTCCGACCTCGGCTCCGACCTCGCCCTCAGCACCCCGATGCCCTCCTCCCCGTCCTCCTCCGCAGCCTCCGTCGACGCGCCGCCGCCACCGCCCGAGCTGTCGCATCCCCCGTACTCCCCCTCTCACGCCGACCTTTCCCCTCCGCTGCAGGAGGTCTACTCCCTGTACAACCCCGACGACCCGCCTGCTTCCGAGACGCACCTGCCGCCGTATGCGCCGCCTCCGGCTCCGGTGGTCTCGGAGCTCCCTGACGACCTCGAGTTTGGCCTCCACCCCCCGCCGCCGCTGGTGCGTGCCAGCGAACTGCTAGGT…
180	E3-RING	OsRING180	LOC_Os05g39380.1	zinc finger, C3HC4 type domain containing protein, expressed	1689	ATGGCCGCGGACGATGCCGCGCGGAGCAGCAGAAGGATGGATCTGAACCTCTACCTCGGCCTCCCCCGCGCCCCGCGCCTGCGCCGCCCCGATCTCGGCTCCGACCTCGCGCTCGGCACCCCGATGCTCTCCTCCTCGCCTTCCTCCTCGGCGGCCTCGGCCGACGCGCCGCCGCTGGAGACGGAGCCGCTCCACCCGCCGTACTCACCGCCCCCCGCCGAGCTTGTGCGCCCCCCGACACCTCTGCCCGAGCCGTACGACCCGTCGGCTCCCGAGGCGCACCCGCCCTACGTGCCGCCTCCCGTGCCGCCCCCGGAGGCGATACCTGAGCTCGCTGACGACCTTGAGTTCGGCTTCTCCCACCCGCCGCTTCTGCTGCGGCCCAGCGAGCTGCTTGGG…
181	E3-RING	OsRING181	LOC_Os01g62640.1	zinc finger, C3HC4 type domain containing protein, expressed	708	ATGGCCACCTTCTCCACCGCCGGCGGCATCGGCATGGACGCGTCGCCCATCTGGTGTTTCATGTGCAGCCGCCTCCACCGCCCCGATGGCCTCTCCACCTGCCCGACACGCGCCCCGCGAGCAGCGCTCGAGGAGATCGTCGAGGTCATGGACGCCGGCGAGTTCCTCCAGGCGTGCGCCCTGCGCCGTGCTCCGGTCGCCGCCGCCGTGTCGTCGACGCGCCAGCAGCTGCCCACCGTCACGGTGCGCGATGCGGGGCGCACCTGCGCGGTGTGCCTCGACGACCTGGAGCCCGGGGGGAGCGCGGTCGTGACGCCGTGCGACCACGCGTACCACCCGCAGTGCATCGCGCCGTGGCTCGAGGCGCACGACACCTGCCCGCTCTGCCGCCGGGAGTCC…
182	E3-RING	OsRING182	LOC_Os10g32760.1	zinc finger family protein, putative, expressed	1941	ATGGACAGCGCCCCGTGCGGCATCTGCCATGGCGACATGCGCCGCGGCGGCCGCGGCGGCGGCGACGCCGTGTTCACGGCGGAGTGCTCGCACCAGTTCCACTTCCACTGCATCTCCGGCACCGTCGCGCGCGGACGCATCGCCTGCCCGCTCTGCCACGCGCGGTGGCGCGAGCTCCCGTCGTTCCGCCGCGGCAACGACGCGGCGCCGCCGGGCGCGTCCGCGTCGGCGTCGGCGTCGGCGGCGCAGCCGTTCTTTCGGCCTGTGGAGCCACGGGTGTTCGACGACGACGAGCCGCTGGTCCGCGCGCCGAGGCGTCTCGGGGAGCGGAGGCACGGCGGCGGCGCGGCGAGCGTGGCGTCGGATGGTGGTGGTGGGTCGGCGGTGGCGCTCGCGACG…
183	E3-RING	OsRING183	LOC_Os10g41580.1	protein binding protein, putative, expressed	1056	ATGGCAGTTCAGGCGCATTACCACCACCACCATCACCACCAGCAGCAGCATCAGCCTCCTCCTCTCTTCCTCGCCAGAGGCGTCGTCGTCTCGCCGGAGACCACCAGGCCGGCGGGCATGGAGTATCACTACCAGCAGCATCAGCAGCCTCCCCTCTTCTTGGACTTCTCGCATGGAGATGGAGATGGGGGCAACTCGAGGAAGCGGCCGCGAGAGGCGGATGCGGCGGCGGCCATGGTTGCTGCGCCGCCGCCGCAGATGTTGTCGCTGCAGCCGCAGGCGCAGGCGCAGGGGCACAAGGTGGTGAGCCTGGCGCAGCTGCACAACAAGCGGCCGCCGGCGTCGACGGGGCTCCGCCTCGACTTCGACGACGGCGGGTCGGAGCACGTGTCGACGACG…
184	E3-RING	OsRING184	LOC_Os01g74610.1	zinc finger, C3HC4 type domain containing protein, expressed	5766	ATGGGGAAGCACAAGGGCCGAGCTGCCAGCAGCGGCTTGGCGGCGTCGCTGCTGCCGCATGCGCAGGGTGCCGTCCCCATCGTTGGTTTCGGGGGTTACCATGGCGCCTCCCGTGTTGAGCCCGCCGCGCCTTCGTCCTCGACCGACCCCGATGCCTCGATTCTCCTCCCTCCCGATGTGGACAGTGAGGTGCTGCAGCACCTAAGGAGATTAGGAAGGAAGGATCCAACAACAAAGCTCAAGGCATTATCTACGCTCTCTATGCTCTTTGCACAAAAACCTGGTCAGGAAGTTGTGCAAATTGTTCCACAATGGGCATTCGAGTACAAGAGGCTGCTGCTTGACTATAACAGAGAAGTTCGTCGTGCTACTCACGATACCATGTCTAGCCTCGTCAAA…
185	E3-RING	OsRING185	LOC_Os01g63150.1	retrotransposon protein, putative, Ty3-gypsy subclass, expressed	4551	ATGGTGAACGACGGCGAGCAGGCGTTGACGATCGCTCCCGCCGCCGCCGCGGATTCTAGCGCGGAGCCGGCCCGCCACGTCGGCGGCGGCGGAGGAGGAGGAGGCGGGCTTGCGGAGGAGAGCTCGGATGAGGATAAGGGGAGCCAGCGCTTCTCCGACGCGGAGGACCACTCATGGCGGTCGCACTCGCGCCAGGGCTCCGTTGCCCTCGAGGACTTCATCTCGACGTGCGCGTCCGTCCGCTCCGGCGCCGGGGACGCGGACGCGGACGGCGGCGGCAGGAGGAAGTCGTGCGTGTCGGAGTGCTCGCTGGGCGACGTGGACCTCGAGGCCGGGCTGGCCGAGATCAGCAAGGCCAGCCCGGACACGGCCGAGAGGAATTGCCGCATCTGCCACCTC…
186	E3-RING	OsRING186	LOC_Os05g19480.1	peroxisome assembly protein, putative, expressed	1029	ATGACGGATCCCGAAACCCTACCCTCTCCCTCCGCCTCCACTGACTCGTCGTCGCCACCACCGGATGCATGGGCCGCCGAGTACCGGAGACTCCTCCCTCAGTGGGAGTCAATGCGTGATTCATCCAAGATCGCTATCCCAATTTCAATATCTAGAGTTAACCAATTTGATGCTGCGAGGCTTGATGTCGAGATGTCCGCCATGTTGAAAGAGCAGTTAGTCAAAGTATTCTCTTTGGTGAAGCCAGGACTCCTGTTCCAATATGAGCCAGAATTAGATGCTTTCCTTGAGTTCCTCATATGGAGATTCTCAATATGGGTTGATAAGCCAACTCCTGGGAATGCGCTCATGAACCTGAGATATAGAGATGAACGGGCAGCGCCCATAACAGGAAAAGAA…
187	E3-RING	OsRING187	LOC_Os06g34400.1	zinc finger, C3HC4 type domain containing protein, expressed	1272	ATGCTGAGGGCGGTGCGGCCTGCGCCGTCGGCGGCGGCGGGGCCCGCCGCACCGCCGGGCGACGGCGAGGCGCGCGCCTGCTACGGCATCGTGGTGGCGTGCGTGTCGCTGCTGCTGCTGTGCGCGCTCGTCTCCGCCGTCGGCGTCGCCAGGGCCTTCGCCGCCACCGGGGTGCTCGTCCTGCTGCTCGGCCTCGCCGGCTGGCTCGCGCCCACGGACGCCTTCGCCGTCGCGCTGGCCCCCGAGCTCTACGCGGGGAACGCCGGCGGCGGCGGCGGTAGCGCCCGCGCGGCGCCGGCGGTGCGGCTGCAGGTGCGCCGGTGCGCGTCGTGCGGGCTCGCCGCCCAGGCCATCGACGCGCTGCCCGCGTTCGCGTACGAGCCCCCCGCCGCCGACGTC…
188	E3-RING	OsRING188	LOC_Os12g24530.1	zinc finger, C3HC4 type domain containing protein, expressed	639	ATGGAAGTCGTCGTCGCTCGCCGGGGCGTCGTCGTCCTGCGGCTGCGCCACGGCGAGCCGCCGCCCAGCGCCGCCGCGCGGTCTGGCGGGCGCTGCTCGAGGCTGCTCCTCCTGTGGACGTTCGCCGTCGGCTTCGCCGCCGGGCTGTTCATGTTCGCCAGCCACGTCTTGGCCGCCGTCGCCGCCGCCGTGCTCTTCGCCGCCATGTGCCTGTACACGTGCCTGTGCCTGAACAACGCGGCGCCGGAGGAGGAAGAGGAGCAGCAGCAGCAGCCGCCTGTTCTGCTGCTTCCCGGTCAGGCGCTGCGCGTCGCCGTGATGCCGCCATCGGTGGGGCGGCTGCAGCAGCAGGAGGTCAACGGCGGCGGCGGCGGCGGAGGCCTCAGGCAGGAGGACGTC…
189	E3-RING	OsRING189	LOC_Os01g64620.1	zinc finger, C3HC4 type domain containing protein, expressed	642	ATGGACGTCGAACAGCTGCAGCAGCATGCCAGGAGGCTTCTGTCGAACGGCAGGGTGGTGTCGGCGGCGGCGGCCGCCGGCGCGTCGCCTGGTCCGGCTGGGCGCGTGTTGGAAGGCGGCGCGGCGGCGGCGGCGCGTCGTCCGGCACCGTTCAGCTCGCTGGACGCGACGGTGATCACGGTCCTGTCCCTCCTCCTCTGCGTGCTCGTCGTCGGGCTCGTGCTCCACGCGATCGCCCGGTGCGCGTTCCGCGTCACGCGGCGCATGTGCTACGGCCAGGAGCCGCCCGGGGATCACGGCGACGAGGCGGCGGCGGAGCGATGCGCCCGGGTAGCCAGGAAGAAGCCGGGACGCGCCATCGCGGAGAAGATCCCGGCGATCGTCTGCCCGGCCGGCGGG…
190	E3-RING	OsRING190	LOC_Os03g22110.1	zinc finger, C3HC4 type domain containing protein, expressed	387	ATGCTGCCGGTGTCCGCCGTCTCCTCCGGCGCCGGCGCCGGCGGCGGCAAGGCGGCGCTCGGGGAGCTGGACATCTCGGCGCTGCCGGTGTTCGTGCACGTCGCCGGCTGCGAGGCGGCGGCGGCGGTGGAGTGCGCGGTGTGCCTGGGGGAGGTGAGGGACGGGGAGAGGGGCCGCCTCCTGCCACGGTGCGGCCACCGGTTCCACGTCGAGTGCATCGACCGGTGGTTCCGGGCGAACTCGACGTGCCCGTTCTGCCGCGCCGCCGTCGTCGCCGGCGAGCCGGGCGGCGCGGCGGCGGCGGCGGGGGACAAGGGCGACGCGGTGGCGGTGGCGGTGGTGGGTGTCCCGGATGTTGTGGTGCATGTGCAAGTGGAAGAAGGCTGA
191	E3-RING	OsRING191	LOC_Os06g45580.1	RING-H2 finger protein, putative, expressed	546	ATGGAGGTGTCCCACATGGCCAACTGCAGCAACGTCTCCTCACCGGAGCAGCAGCCGATGCCGCCGTCTTCGGCAGCGGCGTCGTCGCCGTCGCCGCCGCAGCTTGACTACGACGTGGTGGTGATCCTGGCGGCGATGCTGTGCGCGCTGGTGTGCGCGCTGGGGCTCAACTCGATGCTCCAGTGCGTGGTGCGGTGCACCCGGCGCGCCGTGGCGGACCCCGTCGGCTGGGTGGAGCACCGCCGCGCCGGCGCGGGGCTCAAGCGCGAGGACGTCGTGGCGCTGCCCGTCGCCACGTACGTCGCCTCGCCGGCGCCCTCCGTCGCCGGCTGCGCCATCTGCCTGTCGGACTTCGCCGACGGGGAGAGGGTCCGGCTGCTCCCGGCGTGCGGCCACCGG…
192	E3-RING	OsRING192	LOC_Os04g34230.1	RING-H2 finger protein, putative, expressed	1296	ATGGCCCGGGACGCCCCGCGGCCGACCGCGCGCTGCCGGCGAGCCATGGCCGTCGCGCCTCCCGATCCGGACGTGGGGCGGCCAAATCCGGCCAAAGAAGTGCCAGATCCGCCGCCACCCCAAGCTGCCCCGCCGTCGTCGCCTCTGGTCGTGGTGGTAGACGTCGTCAGCCCAACTCCGTCCTCCTCGCACCAAGGAAAGGGTTGCTGCAGTGGAAGGCCTCGCCGCCGCCTTCCCGGCTCGCCGTTGACGAGCTCCGGCGGCGGCGAGGAAGAACAGGGCAGACCCACGCAACTAGGTGAGCCCAAGATCTTCAGTTGCAGGATTCCGAAGAAGGCTTTTGTCCATACACCAAGGGTAGAGATGTACTCAAGAAGGATACTGCTGCACACCCCATTC…
193	E3-RING	OsRING193	LOC_Os05g36310.1	zinc finger, C3HC4 type domain containing protein, expressed	663	ATGGACGCGCCGCGGCTGCACCATTCCGCCAGGGCGCTCCTCCTCGTGGCGCCGAGCGCGTCTCCCGCGCCGGCGGCGGTGCCACCAGGAGTCGCCGGCGCTCTGCCGGTCGCCGAGAATGGCCGCGGCGGTCCCCTCGCCGTGTCGTCGCTCAACACCAACACCATCGTCCTGCTCGCGCTCCTCGTCTGCGGCCTCGTCGCCGCCGTCGCGCTCCACGTCGTACTCCAGTGCGCGCTCCGCGTCACGCGGCGCGCGTGCTACGGCGCGGAGACCGCCGCCGCCGCCGCTGCAGGAGGAGGAGGAGAAGGAGGCCGCGCGAGGCGGGGTGGCGGAGGCGGGGGCAGGAAGCGGACGCCGCCGCTGTCGAAGACGATCCCGCGCGTGGCGTACACGGAG…
194	E3-RING	OsRING194	LOC_Os02g33720.1	RING-H2 finger protein, putative, expressed	609	ATGCTGCTGGCTCCGGCGTACGGACACGGGGATAGCTCCGCCGCCGCCGCCGCGGCCGGGGCGAGCCAGGTGATTGCCGGACAGGAGGCGCCGGCCGGCGGCGACGTCGTGGCGGGGCCCGCCGGGACGAGCAGCTTCGACGCGAACGTGGTGATGATCCTGGCCGTGCTCCTGTGCGCGCTCATCTGCGCGCTGGGGCTCAACTCGATCGTGCGGTGCGCGCTCCGGTGCTCGAGCGGCGGCCGGATGATGATGTCTTCGTCGTCGTCGGCGGCGGCGGGAGATGACGGCGAGCTGGGTCCGTCGGCGGCGGCGCAGGCCGCCGGGGTGCGGCGGAAGGCGCTGCGGGCGATGCCGACGATGGTGTACTCGGCGGCGGGCGGGCCGAGCCCGGCGTGC…
195	E3-RING	OsRING195	LOC_Os06g34560.1	zinc finger, C3HC4 type domain containing protein, expressed	720	ATGTGCTGTCATTCCCATCCCGATCTGACCGGGCTCCTCCTCCTCGTCTCCTGCTCTCTTCACCGCCGCAGACCAGGTCAGCAGTTGAGCACCATGGCAAGAAAGTTGAGAGGTCAGGCGGCCAGCAGCGGCACCCAAAATTCCAATGGACTCTCAAATTCCAGTCTCGAGCTCCCCTCTGAACACCATTTCTTGGCAGCGCGCACAGGCATGAACGGCTTTGCTCCGACCGGCTACCAGCAGCCGCCGCCGCCGCCTGCGGCCAGCGCTTCGCCGGGCGGATGGATCGCGTCGACGGCCATCTTCATGTCCATCTTCTTCTCCACCTTCCTCCTCGCCATGGCGGTCTCCGTCTACTGCTGCCTCCTGTGCAGAGACCGAGTCCGCTCGGACCGCGAC…
196	E3-RING	OsRING196	LOC_Os06g34530.1	zinc finger, C3HC4 type domain containing protein, expressed	573	ATGACCGGCGCCGGCGTCGAGACATGCTGCGGCGGCGGCGGGCAGGCGGCGGCGGCGTCGGCGTCCGGCCCGCCGCCGCGCGGGTTGATCGTTGTGTCGGCCGTGTTCCTGTCCATCTTCCTCGCCACGTTCCTCACCCTCATGTCGCTCGCCTTCTGCTGCTGCCGGAGATGGAGGGAGCGCGACGCGGTCTCCGGCTACGTCGACGGCGAGGGCGCGGTCGTCGTCGTCGCTGCTGGCGAAAGCGGCGGCGGCGAGCCGTTCCCTGTGGAGGCCCTCCCCCCGGCCTACGCTTATGTAGTTGGAAGCTCCGACGACGGTGGCGCGACGGCGGCGAGCGGCGTCGGGCGGGAGTGCGCGGTGTGCCTGGGCGCGGTGCGGGAGGGGGAGATGGTGCGG…
197	E3-RING	OsRING197	LOC_Os06g34880.1	zinc finger, C3HC4 type domain containing protein, expressed	384	ATGGCGGTCTCCGTCTACTGCTGCCTCCTGTGCAGAGACCGCGTCCGCTCGGACGACGACGACACCGGCGCCGCCGCCGAGCGCGCGCGTGGCGGCGGTACCATTGCCCCGTTCCCCGTCGAGGCCCTCCCCCCGGCCTACGCTTATGTAGTTGGAAGCTCCGAGGATGGTGGCGCGACGGCGGCGAGCGGGGGCGGCGGGCGGGAGTGCGCGGTGTGCCTGGGAGCGGTGCGGGAGGGGGAGATGGTGCGGCGGCTGCCGGCGTGCGAGCACGTGTACCACGCCGACTGCATCGACCGGTGGCTCGCCGCTCACCGGACGTGCCCGCTGTGCCGGCGTGAGCTTGACCCGGGCAAGAATCCGCCTGATCAGTTGCCGGTTTAA
198	E3-RING	OsRING198	LOC_Os03g16570.2	zinc finger, C3HC4 type domain containing protein, expressed	843	ATGAGCTTCGTGTTCCGGGGGAGCAGAGGTGACATCGAGGCCGGAGGCTTCCCGGGGTTCGCCCCGGAGCGCCGCGCCATGCGGATTCATGCGGGTGGTCGGCCGGTGAACAGCAACCTGGCTTTTCTTGTCACTGTTCTTATGTTGTTCATGGTACTGAACTCACACCAGATGTCTCCGAACTTTTTGGTTTGGCTGGTTTTGGGTGTGTTCCTAATGGCCACCAGCCTAAGGATGTACGCCACATGCCAGCAGCTCCAAGCGCAGGCGCAAGCTCACGCTGCAGCTGCCAACGGCTTCCTTGGACACACTGAGCTGCGGGTGCATGTCCCGCCGACCATAGCTCTCGCCACACGAGGCCGTTTGCAGAGCCTTAGGCTCCAACTTGCGCTACTTGAC…
199	E3-RING	OsRING199	LOC_Os11g04680.1	zinc finger, C3HC4 type domain containing protein, expressed	810	ATGGCCAGTGATCAGTCCATCGTCATGTCCGAGCAACAGCGAGCTGTGTTTTGCTTGACATTGATGGCCGTCACGTACGGCCACTGCCGGCAGCCAGCCGACGCCGAACTGCTGCATAGGCTGCAACGTGCTGATCAGCCGCCGCCCATCCGCGGCGCTAGGGTGGTCGAAAACACCGAGCCTAATGTCCTGTTCGCGTATACTCCACACAATGCCGATGATGACGAAGCTTACAGCAACGGTGGCTTCGGCGCGGTGCCGGCGTTGAGCGAGGCCATCGTTAGCCTGCCGGAGATGGCCGTCGGCTGCGGCTGCGGCGGCGGCGGCGAGGCGAGGGAGAAGGAGTGCGGGGTGTGTCTAGAGGGGTTCGAGGAGGGTGAAAAGCTCAGGAAGATGCCA…
200	E3-RING	OsRING200	LOC_Os01g66970.1	zinc finger, C3HC4 type domain containing protein, expressed	855	ATGGCGCGCACCGAGAAGGTTGCCGGCGATGGCTGCTCCGGTGGTGGTGGTGGTGGTGGAGAAGGTCAGGTGGAGGTGGAGGTCGGGGTGGGGATGGGGATGGACGGGAAGGGAATGATAGAGTGCCGGATATGCCAGGAGGAAGGGGATGAGGGCGCCATGGATTCCCCCTGCGCCTGCACTGGCACGCTCAAGTTCGCCCACAGGAAATGCATACAAAGATGGTGTGACAAGAAGGGGAACATCACATGTGAAATCTGCAACCAGGTTTACTCTCCAAATTATGTCCTCCCTCCAACCAAGTGTTGTTCAGCTGAAATGGACATGGATCTTAGGCAAAGCTGGGTTGGACGAATTGATCCCCATGATTCGCATTTTCTTGCCATTGCCATTGCAGAG…
201	E3-RING	OsRING201	LOC_Os12g04090.1	zinc finger, C3HC4 type domain containing protein	570	ATGGATCCGCCGGCTCGCAGATTGATGGATTCTCGGGCGGCGGCGCAGTTGGCGGCGCCACTTTCTGATCCATACGCGGCAGAAAAATTCGAAGACCTACTCCGAGAATTGGGGGTCGACCCTAGTATCCACACTGTAGTCCGTAGCGCCGGGAGATGGATGGATCCGGCAGCGGCGGCAGCGCGAGTTCCGATGAGATTCCACCGCACGCTCCAACGCCTAGGAATCGACCCCAACAGCGATGCCCGGAGCATCCGCGACATGCTACAAGAGTTCCGTCGAGGGGTGTACCAGGGAGAGGACGACGTCGCCGCGCCGCCGACGGGGATGCCCCGATGCAAGATGTCGCGAGATGTCCTCCTGGGCCTCGCGCTGACGAAGGCGTGCGACGCGAGGCAG…
202	E3-RING	OsRING202	LOC_Os11g04280.1	zinc finger, C3HC4 type domain containing protein	657	ATGGATCCGCCGGCTCGCAGATTGATGGATTCTCGGGCGGCGCAGTTGGCGGCGCCACTTCCTGATCCATACTCGGCAGAAACATTTGAAGACCTACTCCGAGAATTGGGAGTCGACCCTAGTATCCACACCATAGTCCGTAGCGCCGGGAGATGGATGGATCCGGCAGCGGCAGCAGCACGAGTTCCAGTGAGATTCCACCGCACGCTCCAACGCCTAGGAATCGACCCCAATAGCGATGCCCGGAGCATCCGCGACATGCTACAAGAGTTCTATCGAGTGGTGTACCATGGAGAGGTGTACTGGGCTGGCCGAGTCATCAGGCCTCGTCCTTCGTCCATGCCAACGCCCGTGATAGGACGACGTCGCCGCGCCGCCGACGGGGATGCCCCGATGCAG…
203	E3-RING	OsRING203	LOC_Os11g04281.1	zinc finger, C3HC4 type domain containing protein	657	ATGGATCCGCCGGCTCGCAGATTGATGGATTCTCGGGCGGCGCAGTTGGCGGCGCCACTTCCTGATCCATACTCGGCAGAAACATTTGAAGACCTACTCCGAGAATTGGGAGTCGACCCTAGTATCCACACCATAGTCCGTAGCGCCGGGAGATGGATGGATCCGGCAGCGGCAGCAGCACGAGTTCCAGTGAGATTCCACCGCACGCTCCAACGCCTAGGAATCGACCCCAATAGCGATGCCCGGAGCATCCGCGACATGCTACAAGAGTTCTATCGAGTGGTGTACCATGGAGAGGTGTACTGGGCTGGCCGAGTCATCAGGCCTCGTCCTTCGTCCATGCCAACGCCCGTGATAGGACGACGTCGCCGCGCCGCCGACGGGGATGCCCCGATGCAG…
204	E3-RING	OsRING204	LOC_Os01g67850.1	zinc finger, RING-type, putative, expressed	759	ATGTTTCATGGTGGCAGGCCTTTGTCCCTCAGGGGCTCTCTCAAGGCGCTTGAAGCTGATATCCACCATGCCAACACCCTGGCGCATGCTATACACAGGGCCTATGGGGGTGCCTGTGTGCAGATGAGGCTGTCTTACAGCTCCATGGCTCCAATCATCCTTAACCTCATCCAGTGGATGGATTGCAGCTGCTCCCTTTCATATACCCTCCCTAGTTACCTAGGTCTCCTTGAGGTTCTTGTGTACAAGGTATATGTTGATGAGGATGCCTCTATATCCACCAACATTGAAAGGAGAGCAAGCCTCAAGGAATTCTATGCTGTAATATATCCATTCTTGCAACAACTCGAGGGGAATTTGATGGAGAAAGACTGCAACGAGAAAGGATGGTGCAAGGAG…
205	E3-RING	OsRING205	LOC_Os07g46700.1	zinc finger, RING-type, putative, expressed	804	ATGGGCAGGTCGTTCAGGGACTCGCTGAAGGTGCTCGAGGCCGACATCCAGCACGCCAACTCGCTTGCTGCTGAATTTAGAAGGGAATATGATGGCGCCTGTCTTCAGATGAGAATGTCATACTGTCCAGCTGCACACTTCTTCCTTTTTCTTGTGCAGTGGACAGATTGCAACCTTGCTGGTGCACTTGGGCTGTTGAGGATTCTCATTTATAAGGTTTATGCTGATGGGACTACCACCATGTCTGCTCATGAAAGGAAAGCAAGCATTAGGGAATTCTATGCTGTCATATTTCCTTCTTTGATGCAACTACATGAAGGGATCAATGAAGTGGAAGACAAGAAACAAAAGGCAATCTGTATAGAAAGATATAGAAGACGAGATGAAGATCAGAAAATG…
206	E3-RING	OsRING206	LOC_Os10g30850.1	zinc finger, RING-type, putative, expressed	741	ATGAGCTGTGAGTTCTTCCTCCCTTCGCCGGTCGCGGCTCGTGGACGGTGGTGGTGGTGGGGGGTTTGCGTGTGGTTCATCTCTCTCTTTTGCAGGGCGTCGGAGTTCTTGCGGGATTACGACGGGGCGGTGATCCAGATGCGGATGGCGTACAGCGCCGTCGCGCACTTCCTCGTGCAGTGGATCGACTGCAAGCTCGCCGGCGCGCTCGGCCTCCTCAAGATCATGATCTACAAGGTGTACGCCGATGGCACCACGGCTCTGCCGGAGTGGGAGAGGGAGGCCAGCATCAGGCAATTCTACGGTGTCATCTTCCCGTCGCTGCTCCAGCTGCCGAGTGGGATAACTGAATTGGACGACAGGAAGCAGAGGAGGCTGTGCCTTCAGAAGTTCAGGAAG…
207	E3-RING	OsRING207	LOC_Os10g35670.1	zinc finger, RING-type, putative, expressed	729	ATGCGGAAGGCGTACAAGGACTCGTTCAAGGTGCTCGAAGCTGACATCCAGCACGCCAACACCCTGGCCTCCGAATTTCCCCGGGAGTACGATGGCGCGTGCCTGCAGATGCGGCTCTCGTATAGCCCCGCGGCGCATATATTCCTCTTCCTGGTGCAGTGGACTGACTGCAGCCTCGCCGGGGCTCTCGGCTTGCTGAGGATCCTCGTCTACAAGGTTTATGTCGACGGGACGACGACAATGTCTACCCATGAGAGGAAAGCCAGCATCAAAGAATTCTACGCTGTGATATTTCCTTCTCTGCTGCAACTGCAAAGGGGGATTACTGATACGGAGGACAAAAAGCAGAAGGCCGTGTGCATGGAGAGGTACAGAAGGAGAGATGAGGATGAAAGAAAC…
208	E3-RING	OsRING208	LOC_Os08g38060.1	RING finger protein, putative, expressed	816	ATGGCGTCCTCGTCTCTCCTCGTCCGGCTCGCCTCCGACGAGATGCCCCAAACCCTAGATGCGTCGTCGTCGTCTTCGTGCTACGACGCCTTCGTGCCGGTGTTCCACCCGGATCCGTCGTCGGGGTTCTCGGCGGCGTCGGTGGTGGCGGCCGCCGACCGCCTCCGCAGCCAGTTCCTCTCCGTGGAGCCCGACCTCTTCCACGACGCGCTCGTCGCGCCAAGCCCCGACCACCTCGGCTTCCCCGATGAGGAGGAGGAGGAGGAGATCCGGTGGGATTGCCTCCAATTGGATGACGACGACGAGGAGGAGGAGGGGGTGGCGGATCTGCGGCTTGAGGCCTCCAACGCGGCGGAGGAATTCGATTGGGAGGAGGTGGCATCGCCCTCCGGCGGCGCC…
209	E3-RING	OsRING209	LOC_Os10g32740.1	zinc finger family protein, putative, expressed	2160	ATGGCGGTGGCGAAGTGGGAGCGCGCCAAGCGCGCGCTTGCCACCAGGCTCTGCGTCCGCGCGCCGAGGGTGCGGGCGGCGGCGGCGGAGGCGGAGGGGGAGGGGGAGGAGGGGGAAGGGAGGGGGAGGTCGGTGGCCGCCTCGCCGCCCGCGCATGTGGCCTCCTCGCGGCGGCTGTCGAGGTGCGGGAGCAGGAGCTCCACGAAGATATGTGCCATTTGCCTCGGAGGAATGTGTTCAGGCAATGGCCAAGCCTTGTTCACCGCGGAATGCTCCCACAAGTTCCACTTCCACTGCATCTCCTCCAGCGTTCGCCACGGCAACACCGTCTGCCCGATTTGCCGCGCCGTGTGGAAGGAGCTGCCGTTCCAGGGCCCTCTCCCTGCAGCAGCAGCAGCA…
210	E3-RING	OsRING210	LOC_Os01g69040.1	zinc finger, C3HC4 type domain containing protein, expressed	726	ATGAGCTCTCATGATTTTGCAAGAAGGGTTCCGAAGAGGCGGCGGACTAACAAGTTGCTTTCGCAACTTCTTCCGGACCTGAACTCACTCCCAGCTGAAGGAGCTGATGATGGGGGATCACCTTCCAGTAGTGTGCTCGTCTCACACGCCCAGACTTCTGCTGTAGCTGTGGCTGGAACCTCGCAGTATTTGGTGCCAGCAGTTGTTGCGGGGCCGCACATTGGAATGAGTAGTTGTCCCATTATCGTGGATGATATCAATGATGATGTTGTGATTTATTCTGCAAGCTCGTTCCCTCAAGTGAGGCAGCAGGCTCCAAGGACAGAACCTGTTGTGACCATAGAAGATGATTCTGAAACTACCCCTGGACAAGCAGGGGATGCAGTTGATGAGCATGTG…
211	E3-RING	OsRING211	LOC_Os11g05200.1	zinc finger, C3HC4 type domain containing protein, expressed	732	ATGGCCGCGGCGGAGGAGCAGCTCGCCACGACGCCGGAGATGGAGATGGAGATGGAGTATATCCCACTCGATGGTTACAACAGCCACTACGTGCGCGACGACGATCCTTACCGGCGTTACCGCGAGCTCCGGATGCTCGCGCCGCCGGCGAACGAGATCTCCGGCCGCCTCCTCGAGGCGGCGGACGAGGACGCCGCCATGTCGTCGTCGCTCTGGGACGATGAGTTCGAGCTCACCGGCGGCGCCGACGCCGACCGCTTCACCCCGCCCGGCCCGCGCCTCCCGCGCCCGCCCACCCACCACCTCAACATCTTCTCTTCCCGGCTGCAGCGCCTCGCGTCCACCCGCGCGCCGCCGCCGATGCCGCCGCCGATCGACGATGGCGACTTCGGCGTCGTC…
212	E3-RING	OsRING212	LOC_Os12g10250.1	zinc finger family protein, putative, expressed	1590	ATGGCCATGGGTGGCATCCGGTGTCCCGTCTGCTTCGCCGCCATGGCCGCCGGCCAAGCCATCTTCACCGCCGAGTGCTCCCACACCTTCCACCTCCGCTGCGTCCCCGGCGGCGCCGCCGCCTGCCCCGTCTGCGCCACGCCATGGCGCGACGCCCCGTCGCCGCTCACGACCTCCTCCATCCCCGCCGCGTACGACGACGACGACCCGGTGGAGCCGGTGGCGACGGCGGCGCGCAACAGCAGCGGCGGCGGCGGCGGCGTGCTGGTGCTCAAGACGCACTGCGAGTACCCGGCGCTCTCGCGCGGCGCCGCGCGCGACGGCTTCGCCGTGCTGGTGCACGCCAAGGCGCCCGCGGCGGCGGCCGAGGCGGCGGGGCGCGCGCCGCTGGACCTGGTC…
213	E3-RING	OsRING213	LOC_Os01g72480.1	zinc finger, C3HC4 type domain containing protein, expressed	843	ATGGCCGCCGCCGCCGCCGCCGCCGCTTCCGCCTCCTCCTCGTCGTCGTCCTCCTCCTCGGCCGAATCCGTCCCCCTCCCCACCACGACTCTCCCCATCGACAAGGCGGCGGCTGTAGGCGGCGGTGGCGACCGGGCGGTGGATTGCGGGGTGTGCGCGATTTGCCTGGATAAGATCGCCCTGCAGGAGACGGCCCTCGTCAAGGGATGCGACCACGCCTACTGTGTGACGTGCATTCTGAGGTGGGCGTCCTACAAACAGACGCCTCAATGCCCACAGTGCAAACATCCGTTTGATTTCCTCAGCGTGCACCGCTCTCTCGATGGCTGTATTCATGACTACATGTTCGAGGAAAGCGTTTGCCTTCTCCTGAGGGCCACTTGGTTTGAACCTCTGATC…
214	E3-RING	OsRING214	LOC_Os04g10680.1	zinc finger, C3HC4 type domain containing protein, expressed	2130	ATGCATCAACATAGGATCACTATGCTATCTTCCTCAGAAACATGTCACCTTGGTTCTAGTTCGAACAACCAAGCCATGGATCAGCAGAATTTACTGCCCAGCAACCCCACCGCAGATGAACAGAATTTACTTCCAAATACTCTAGAGGATGATGATTACCCACATTATTTACTTGGTAGTCATGAGGTGGAAATGCCAAATGGAAGCGTGATTGGTCAGCAAAATACAAGCTTGAACTTATGGGATTCAGCTGGATCTAGCTCGATGGGCTGTGTAGCTGATCATGATAGTCTTTTTGAGGCCAAAAGGGAACATTTTGCTCCTGCTTTGTCTATCCGAGCTCCCTTAATTATTGGAGGGAGAAGACATGAAGGCAGTAGTTCATTGCCTTCACAGAGC…
215	E3-RING	OsRING215	LOC_Os09g25190.1	protein binding protein, putative, expressed	1197	ATGGGATCGCCCATGTCGCGGCCGGCGACTGCGGATGGGAGCGCGCGCGGAGGAGGGCTAGCCTTGGCTATCGCGGACGAGCTCCCTCAAGAGGCCGTTGCCAAGCCTGCCTTGATGAGTCAGGTCATGGCCGGGAACAGCTCTATGGTGGCAAAGATGGATGAGGTTTCCAGGGTAGCTGATGATCTGATGTTCGCTGAAGATCTGCAGCTGGAAGAGGTCATCCGGTTCTCAGCTCACTCAGCTGGACCGAACTGCGCGGTGTGCGGGCAGGCGACCCCGTCGGTGGATGCCTCATGGAAGCCTGACAACTGCGACCATGTCATGTGCATCACCTGCTTTGGCCAACTCGCCTCTGATTCTCACGCCGACGAGCTGCCCAAGTGCCCACTGGCATCT…
216	E3-RING	OsRING216	LOC_Os12g40460.1	zinc finger, C3HC4 type domain containing protein, expressed	933	ATGCTGGCGGTGGTCGGGGCGGCGCTGCTGGTGGTGCTGTACGCGAGGCTGGTGAGCCGGGTGTTCAGGGCGGCGAGGCGGCGGTGGCGGAGGAGGAGGAGGCGGCGGCTGCTCATGATCCCGGGCTCCCCCGCCGACGACTCGTTCGCGACGTTCACCACCTACGACAACTACTACCACACCTTCTCGCCGTACGGCCTCGACGACGCCGCCATCAAGTCGCTGCCGTCGGCGCAGTACCTCAAGTCGTCGGCGATGGCGGCGCGCGGCGGGGGCGGGGGAGGCGGAGCCGACACCGCCGCGCGCGACTGCGCCGTGTGCCTGCTCGAGTTCGCCGACGGCGACGAGCTCCGCGCGCTGCCGCTCTGCGCGCACGCGTTCCACGCGGACTGCATCGAC…
217	E3-RING	OsRING217	LOC_Os01g74040.1	zinc finger, RING-type, putative, expressed	1005	ATGGACGACGACGCCTCCTCCTACACCTACTGTTGCCACAGCTGCGACAGCTTCGTCCACCCGCACCCCCACCTCGACGCCGCTGTGCTCTGTCCCCACTGCAACGCCGCCGGCTTCCTTCACGACCACGAGATGCCTCCCGCCGCCGACCACTCCCCGTTCAACCCCCCCGTCATCGTCCTCCGCCGCTCCGCATCCCCCGACGACGCCACCACCTTCGATCTCCTCTACGACGACGGCGCCTCCTCCGCCCTCCGCCCCCTCTTCGACCGCCTCCTCCTCCGCATCCCCTCCGCCTCCGACAACCCCAACCCCCCGGCCTCCAAAGCCGCCGTCGACTCCATGCCCACCATCCTCATCGGGGCCTGCCACCTCGCCGCCGACTCCCACTGCGCCGTC…
218	E3-RING	OsRING218	LOC_Os03g59760.1	RING finger protein 126, putative, expressed	1110	ATGGAACAAGGTCAGGGAGATAGATACTGGTGCCACCACTGCGAGGAAGTGATCGAACCTGTGGAGCCTGATATGAAGTGTCCTAGCTGTGACAGCGGGTTCGTGGAAGAGATGGGGTCTGCAGGCTTTGAGCCATCGACCAACTTGAGGTCTGATCGTATCTCCCTCTGGGCACCACTGCTGCTCGGGATGATGGGAGGCTCATCGCGGCGAGCAAGGCGGCTCCGAAGGCAGATCATGGAGGATGATGACGACGACGATGACGATGAGGATGATGAAGATGATTCAGACCATGAGCTTGAAGACTTGTTTAGGAGGCAGAGGAGGGGCTCATCTCTTGTAAGGCTGCTCCAGACCCTCCGGGATGACTTGAGGGGCTTGGATGACATTGGCAGGGAT…
219	E3-RING	OsRING219	LOC_Os05g40980.1	zinc finger, C3HC4 type domain containing protein, expressed	972	ATGGCAGAAGCTGCAATCACAAGGTACTGGTGCCATGAATGCGAGCAGGCCATTGAGGAGGCCATGGTGGATGAGATCAAGTGCCCATCCTGTGGTGGCGGGTTCGTTGAAGAGATGACCGATGAGGAGATTGAGAGACTGACCAACAGGCAGCCAGAGCCGGGTTTCTCGCAATGGAACCCTATTGAGCATCCAGGAGAAACGATGGACAGCGACGATGAAGATAATGATTTAGGTCGTGAGTTTGAGGGTTTTATCAGGAGGCATCGACGGGCATCAACTCTACGACGCGTGCTTGACAGCATCCATGATGACCTTGCAGATGACCAAGAAAGGGACAGTTCCATTCTGATCAACGCCTTCAACCAAGCCCTCGCTCTGCAAGGCTCAGTGCTTGAT…
220	E3-RING	OsRING220	LOC_Os03g15730.1	S-RNase-binding protein, putative, expressed	1029	ATGGCGTTCTTCTCCCATCACCACCTCCAGCAGCCGCATCCTCAGGCTCCGCCGCCGCCGCCGCCGCAGCAGCAGCAGCAACCGGTGCCCCCTTCCTTCAGGAACGCGCTGCCGGTGCCGGTAGATGGGCAGATCCCGGCGCCTCTTCCCTTCTTCAACCCGCCGCCGGCCTTCCAGGACCAGCCCGCGCAGCCACCACTGGTGGACGCGATGGGGCTTACGGCCGCGGCGGGGCTAGGGTGGAGGCAGCCTAGGGAGCAGGAGCTGCTAGGAGAGAACTCCCAGATGTCGTCCATCGATTTCCTGCAGACGGGCTCCGCGGTGTCCACTGGGCTGGCGCTCTCTCTGGAGGACAGACGCCATGGCGGTGGCAGCGGCGCTGGGGCTGGGAACTCCTCC…
221	E3-RING	OsRING221	LOC_Os03g16780.1	ankyrin repeat family protein, putative, expressed	1398	ATGGGGCAGGGCGCCAGCTGCGGGCGGCCCAGCGAGGAGGTGGACTTCTTCGGCGCGGCGCAGTCGGGCGACCTCGCCCGCCTCGCCGCCGCCGTCCGCTCCCGCCCTTCCCTCCTCGGCCGCACCACGCTCTTCGACCGCCTCTCCGCCCTCCACATCGCCGCCGCCCACGGCCACCTCCAGGTGGTGTCCATGGCGTTGGATCTTTGCGTGCACCCGGACGTCGTTAACCGCCACAAGCAGACGGCGCTGATGCTCGCGGCGATGCACGGGAGGACCGAGTGCGTGCGGCGGCTGCTCGACGCCGGCGCCAATATTGTGATGTTCGATTCGTCGCACGGGCGGACGTGCCTGCACTACGCGGCGTACTACGGCCACGCCGACTGCCTACGGGCCATC…
222	E3-RING	OsRING222	LOC_Os01g74320.1	ubiquitin ligase, putative, expressed	1341	ATGGGGCACGGCCTGAGCTGCAGCCGCGACACCGACGAGTACGACCTGTTCCGCGCGGCGCAGCTGGGCGACATCCACGCCCTCTCCGCCCTCCTCGCCGCCGACCCCGCGCTCGCCCGCCGCGCCACAGTCTACGACCGCTTCACCGCTCTTCACATCGCCGCCGCCAACGGCCGCCTCCAGGTACTGTCCATGTTGCTGGATCGCGACGGCGACGTGGACGTCCTGAGCCGCAAGAAGCAGACGCCGCTGATGGTGGCGGCCATGCGTGGCAACACCGAGTGCGTGGTCAGGCTCCTCCGCGGCGGCGCCAACGTCCTGACCTTCGACTCGCCGCGCGCCAGGACGTGCCTCCACCACGCCGCCTACTACGGCCACGCCGAGTGCCTGCAGGCCATC…
223	E3-RING	OsRING223	LOC_Os05g02130.1	ankyrin repeat domain-containing protein 28, putative, expressed	1353	ATGGGTCACGGTGTCAGCTGCGCCCGCACCGGCGACGAGCACGACTTCTTCCGGGCGGCGCAGCTCGGCGACCTCGACGCCCTGGCCGCCCTCCTCGCCGCCGACCCTTCCCTCGCTCGCCGCGCCACCCTCTACGACCGCCTCTCCGTCCTCCACATCGCCGCCGCCAATGGCCGCATCGAGGTGCTCTCCATGTTCTTGGATCGCGGGGCGCCGCCGGACGCGGTGAATCGGCACAAGCAGACGCCGCTGATGCTCGCGGCCATGCACGGCAAGATCGACTGCGTGCTCAAGCTCCTCCAGGCCGACGCAAATATCTTGATGTTCGACTCGGTGCACGCGAGGACCTGCCTCCACCACGCGGCGTACTACGGCCACGTCGACTGCCTGCAGGCCATC…
224	E3-RING	OsRING224	LOC_Os02g15060.1	zinc finger, C3HC4 type domain containing protein, expressed	903	ATGGCCGCGCTGGTCCTCAGCGTCGTCGGCTGCTTCGCCCCCAAGAGCGTCTGGAAGGCGTCCGTGCTCGCCGGGATGGTGCTACTGGCCTTCGGCGTCGCCGACTACCTCGCGCCGGCGAGCTGGTGCCGCCGCCGCGGCGGGACGAACACCCGCGCCGCGGAGCGGGAGGCTCAGCCGGGAGCTTCTTCCTCCAGCACGTTCGGGCTCGAGAAGGCCGCGGTGGACGCGCTGCCGACGTTCGCGTACGCGTCCGGTGGCGCTGGCGCCGCGCAGGGCGGCGGCGACCTCGAGGCCGGGAACGGCGAGCCGTGCTCGGTGTGCCTGGAGGAGCTGCATGCCGGCGAGATAGTGCGGGAGATGCCGGCGTGCAAGCACCTGTTCCACGTGGAGTGCATC…
225	E3-RING	OsRING225	LOC_Os02g03760.2	expressed protein	1032	ATGGACGGGGAGATGTTCGGGAGTGGCCACTGGGGTGGTTCCTTCCCCTACGCCTCCATTCCCAAGGAGAGCCAGTTCGTGTTTGATGCCAAGGCCTCGCCGCTGCAGCTGCAGCTCTTCGGGAGCGCCGCAGTTCCTGCGGTAGGAAGTACTGGTTATTATAACTACATTGCAAACAACCACCTCTCTGCTATGAATCAAGAAAGAAATACAAACAACGATGTTGGTCATGAAAAGCAACTCAATCTTCAGATGTCCCTGAACTACTTTCCTGTTGAAAATCTTGATCGGTTAGCACGTATTGGTAATCCAAGTGCTGTATCAACTGGGCTAAGACTGTCCTATGAGAACAATGAGCACACTTCAATCACATCTGGCAGTGGTAACATGTCATCATTG…
226	E3-RING	OsRING226	LOC_Os04g41080.1	zinc finger, C3HC4 type domain containing protein, expressed	531	ATGGACCTCGTCGGCGCCATGGCCTCGCTCGTCTTCCTTCACCTTCTGTGTGCGGGGTGGCGGATGCTGAGGATGTGGACGGCGGCGGGGCGGCGGATTTGGACGCTCGGCGGTGTCAGGACCCTGGATCAGGCGCTGCGACCACAGTGCAAGCTGTGTAAACAGAAGATGATGGCCGGCGCCGTGGTCCGCGCGCTCTCCTGCGACCACGTCTTCCACAAGGCCTGCGTCGACGAGCGCCTCCGCAACCGCAAGCACGGCATGAGATGCAGAATATGCAACCGTGTCGCCCGCTGCATGCTGCCGTGGAAGGCGTCGCCGGCGAACCTGATAGACCACAACGCTCAGAGGTTTCAGCACATCCGTGCTCGCGGCGGCGTCAGGACACTGGACCGGGCG…
227	E3-RING	OsRING227	LOC_Os11g34020.1	protein binding protein, putative, expressed	984	ATGGCCGGAGGGGGCGAGTTCGTGGTGGCGGCGGAGGAGTACTACGGTGCGCTGGTGGCGAAGGCGGCGATGGCGAAGAATGGGTACAACTGCGGCGGCGCCGCGGTGGTTAGCGGCGGGGCGCAGAGCGGGCTGACGTGCAACAATGGCGGTGGAGGTGGGGTGGTGGTGTCGAGGAAGAGGGGGAGGGAGGTGGAGCAGCAGTACTACGTGCCGCCGTCGTCGGCGGTGCTGCTGCCGATCCCGGGGATGGTGGTGGCGCCGGCGGCGGACGTCGCGGCGAGTCGGTTTGTGGAGTCCGGCATGGCGTGCACCAGCGGGCGCGCCGCGGCGGCGGCGTTTGGGGACGCGCTGGCGTCGGAGGTGTTCATCCAGAGCGGCGAGATCGACGCGGTGGTG…
228	E3-RING	OsRING228	LOC_Os11g34080.1	expressed protein	1032	ATGGCTGTGCAGGCGCAGTATGGGGGTGGGATGGCGGCGGGGATGTGCTTGCCAGACCATGAGGTGGAGGCGCAGATGCGGGAGCTCGGCGCGATGTTCTCGGCGGCAGGTGGTGGTTGCTACAACGGCGGCGGTGGCGGCGGAGGGTATGACTGCGCCGCCGTGGTGAGCGGCGCGGCGCAGAGCGAGCTGACGTGCAACAACGGTGGTGTTTGTGGTGGTGCGGTGGGGATGGGGGTGGGGGCGGGGAGGAAGCGGGAGAGGGAGGTGGTGGAGCAGTATGCGGCGGTGGCGTCGTCCGCGGCGCTGCTGCCGATCCCCGGGATGATGAAGGTGGCGGCGCCGGTGAGCCGGTTGGTGGAGTCGGGGATGACGTCGACGAGTGGGAGGTCAGCGGCG…
229	E3-RING	OsRING229	LOC_Os02g05692.1	zinc finger, C3HC4 type domain containing protein, expressed	1743	ATGGAGGATTATCCAAGTGGGAGATCAAAAGCAGCTATTGGATTTCTCAGAAGAGGTGGTGGTTTCTCTTCGAGAAATCAAAGCACTGAAGAGAGGACCATTCAGAACTATGATGGACCAGGAATCACCACAAGACTCAATCCGATGAAAACCAGGCTGTCTGATAATCAGGAGAGACCAAGATACCTACGTGACTCATTCAGATCTTCAACCTCAATGGCCATTCATGGAAGCTCTTCCAAAGTTCCGCTTAGGAAATTCGGTGACGAAAAACGAAGGCAAACGTTGTTGGCAGGGGTAGACATTGCTGAAAGTAGCAGCAGAAATGCTGGGGGCAAACATCTGGAGGGTAGTAATAAGAGAATCGTTGTCGATGATAGGAGTTCAGATGTTCTGCAT…
230	E3-RING	OsRING230	LOC_Os06g48040.1	zinc finger, C3HC4 type domain containing protein, expressed	1740	ATGGAGGAAGATTCTGGTAGATCAATATCAACAACTGGTTTTCTTAGAAGAGGCTCTAGTGTCTCCTTAAAAGATCAAGGCAATGAGGAGAGGCCAAACAAGACAAAACTCAACCCAATGAATGCCAGGTGGGCTGACAGTAAGGAGAAGCCAAGATATTTACGTGAGCCATTTCGTTCATCAGGCACTAAGGCTGCATGTCCAAGCTCTTCAAAAGCTCCCGTCAGAAAATATTTCGAGGAAAAACAAGGACGGACATTTTTAGGAGAGGCAGATAATGCAGAAAGTAGTAGCAGAAGAACTGAGGCCAACCGTCTGCAGTGTAGCAAGAAAGCTGTTGTTGAGGAGGATGTGCATCCATATGGTCAGCAGGATGAGCCAGAAGATTTGTTGTCCACA…
231	E3-RING	OsRING231	LOC_Os05g28730.1	zinc finger, C3HC4 type domain containing protein, expressed	717	ATGGAACAGCATGAGCTTTCTTCTTCCTCTTCCTCTTCTGAACCCTCTTCTCCTTCGTTTTCTTCTTCGTCTTCGTCATCGTCCTCGTCCTCGCTGCTGAGGCAGTGCAGGATTTGCCATGAGGAGGAGGATGAGTGGTGCGCTGCAATTGAGTCCCCCTGTGGATGCTCTGGCTCTCTCAAGTATGCTCACAGGGGATGTGTGCAGAGGTGGTGTGATGAGAAGGGGAGCACACTCTGTGAGATTTGCCTCCAGAATTTTGAGTCAGATTACACCATCCCTCCCAAGAAAGTGCAGGTTGTTGAAACGGCAGTCACTGTCAGAGACGAGGAGATGCTCCCTGAGGAACTCTCTCAGGAGGATCAGGAGCAGTATGCAGGATCCGAGGCGCAGACGGGT…
232	E3-RING	OsRING232	LOC_Os08g14320.1	zinc finger, C3HC4 type domain containing protein, expressed	1050	ATGGGGAGGAGAACAGTTGGTGGCCTTCTATTGACCAAAGGGGGCTCAATCCTTGTATATAGGGAAGATAGCCCGCGCCACAAAGCGACCGCTTGCTGTACGCGCACTGGCTGTAGCAGTAAGCTTTTCCGTGACAAAGAGAAGAAAATGCGCAGGCCAACCAAAGAAGCAGTGATTCCTCAGAGATCACTACTTGTCAGTGGATCCAACAGGCTGTTACCTCAAGGAAGAATGGCTTATGGCAGCAGGAGGAATGCAGCCGGCACCTGTAGCGAAACCGGCAACAGACCTAGAAGAGAAACTGCTGGACAGGATCTTCTGGACCATTTGAAAGAAAGAGTAAATTCGTCGAGGAAGCGCTCATTGAGTGGAGGGAGTAGCCCATCATCATCAAACACA…
233	E3-RING	OsRING233	LOC_Os02g40810.1	Zinc finger, ZZ type domain containing protein, expressed	1227	ATGGCCTCCGAGGACGGCTGCGGCGGCGGCAACCCGCCGGGGGACGCAGCGGCCGCGCCGCCGGTGTGGAACGCCGCACCTGCGGCGGGAGCTGGCTGCGGCGATCTGGAGGAGGACCTCCGGTTCCAGTGCTGCGTCTGCCTGGAGCTTCTGTACAAACCAGTTGTTATTGCATGTGGACATATGTCATGTTTCTGGTGCGTCCACAATGCTATGCATATCATCAGGGAGTCTCATTGTGCTGTCTGTAGGCAGCCTTATAAACATTTTCCTAGTATCTGTCAACTCCTCCATCACTTGCTTATAAAGCTTGAACCTGTGGAATACAAAAGAAGGGAAAAAGAGGTACTAGAGGATGAGAAGCGTGTGGATACATATTCTCCACAAATCATTGAGTTT…
234	E3-RING	OsRING234	LOC_Os02g06920.2	zinc finger, C3HC4 type, domain containing protein, expressed	1464	ATGGATAGCCCCGGTGGTGCGGCGGCGGCGGCGGCGGCGGCGGAGTCCAGCAATCGCGCGGGAGAAGATGCTAAAAGTGATGGTGTATCTTGTCAGAATTCGCGACGGCCAAACCTTTCATTACAAATACCAAACAGGGCATTTGATGACACTCTGCCAACGTCAACTAGAATCAAAATATCACCCAGCCCAAATTCTGCAAGAAGTGGTTTACCACCAAGGCCGAATTCAACTAGAACAAAATCATCCATCAGGGGCATCATTCCACAAAGGAGCTTCAAAGCAAAGAGTTCATTACAGGATGGTGACCAGACAATTCTTCTAATTCCTGACACACCATCATCATCAGGACAGCAGGTGAAGGCAACTACATCAAGATCATTTTCTTTCACAAAGGTC…
235	E3-RING	OsRING235	LOC_Os06g46366.1	zinc finger, C3HC4 type, domain containing protein, expressed	1452	ATGGACAAAGCGGAGGAGGGCCAGTCTTCGGAGCCCGCCGATTCCGCGGCACCAGCCCAGGATGACAGTGTGCAAACTGCATCTGGGCATAATTCGCGAAGGCCAAACCTTTCTTTGCAAATACCAGCTAGGACCCTGGATAACCAAATAGGCACTTCAGCGAGAATTAATATATCCCCTAGCCCCAGCTCAACGAGAGCAGGATTGCCCCCGAGGCCTAATTCAACTAGAACAAAATCTTCTCTGAAGAGCATCATTCCGCAACAGAGTTTCAGGGCGAGAAGTTCAGCACAGGAAGGTGATCGGGCGATCCTTCTGGTTCCTGGGACACCATCAGAAGGGCAGCAGGATAATACATCAACGTTGAGATCATTTTCTTTTAGAAAAGTCATAAACTCA…
236	E3-RING	OsRING236	LOC_Os02g08200.1	zinc finger, C3HC4 type domain containing protein, expressed	393	ATGGCCGCCGCGCTCGCGCTGTTCCTCCTCTTCGCCGCGGCGGCCGCCATCCTGCTGCTCCACCTCGTCGTCGCGGCCCGGGCGTTCCGGAACCAGCGCCACGGCGGGGCCGGGAGGAGCCGGTACCGCGTCCCGGAGACCTCGTACACGCCCTCCCGCGCCGGCCTCTCCCCCGCGGACCTCCGCTTCCTTCCCTGCTTCGCCGCGTCCGCCTCCGCCTCCGCCTCGCCGGAGCTCTGCGCTGTTTGCCTTGAGGCCGCGTGCGCGGGCGAGCGGTGGCGCGCGCTGCCCGCCTGCGGCCACGCGTTCCACGCCGCCTGCGTCGACCGGTGGCTCGCCAGGGCGGCCGCCTGCCCCGTCTGCCGCGCCTCCGTCTCCGCCTCCGCGAGCTGA
237	E3-RING	OsRING237	LOC_Os09g36500.1	zinc finger, C3HC4 type domain containing protein, expressed	567	ATGGACCGCGCGCAGCGGGCGCACATGGTGCGGGCGCTGGGGGTGACCACCACGGTGCTCTTCGTCGCCAGCGTCTCCTACATCGCGCTCACCGCGCTCTACGCCTGCTTCTGCGACGGCGGCGGGCGGCGACGGCGAGAAGACGGCGGGTCGTCGTCGGTGCGCCCCGAGCCGTCCGAGGAGACCAAGCGCGCGCTCGACGGGATCCCGGTGCACGTGGTCCAGATGCCGCCCCGCGACGGCGGCGGCGGCGGCGCCGACGAGGAGGGCGGCAGCGGCGACTGCGCGGTGTGCCTGGCGGAGTACGCCGCCGGGGACGAGGTGCGCGTGCTGCCGGCGTGCGGGCATGGGTTCCACAGGGAGTGCGTCGACCGGTGGCTGCTCACGCGCGCGCCCACC…
238	E3-RING	OsRING238	LOC_Os10g30310.1	zinc finger, C3HC4 type domain containing protein, expressed	402	ATGGTGGTGGTGGTGAGCCATGTCATGGCGCTCCTGTCGTCGGCGCTGTCCGGGAAGAAGGCGGCGGCGGAAGGTGACGGCGACGACGACGGAGGGCAGTGCCGGTGCTGGCGGGACGGCGACGGCGTCGGCGGCGGGCAGGCGGCGGCGGCGGGGTGCTGCGTGTGCATATCGGGGTTCAGGGACGGGGAGGAGGTGCGGCGGCTGCCGTGCGGGCACGCGTTCCACCGGGACTGCGTCGACCGGTGGCTGGCGCTCTACTGCCGGCGGCGGACGTGCCCGCTCTGCCGCCTCCACGTCGGCGGCGCCGTGGTGGCCGCCGCCGTGGCCGGGCTCGACGAGCTCCAGCTCGGCGACGACCTCGTCATCTGGTTCTCCTCCCTCTTCGTCGCCGGTTTC…
239	E3-RING	OsRING239	LOC_Os02g09060.1	BRCA1-associated protein, putative, expressed	1419	ATGGCGACCTCCGGCGGCGAGGACCCATCCGGCTCTGCCTCGTCGTCCGCCAGCGCGCTCGACTCCCTGCCCTTCTCCTCCGGGAACCCACGCATCGAGGAGACCCGCGGCGTCGTCCTCCTCCACCCCGAACCACCCGCCGCCTCGTCCTCGTCCCTTCTCCCGGTGGGGAGGAAGCCGCGGGTGTGCGTGCCTGGCGTGCCCAACCACCTGACCTACGCCGACTTCGGCCGCTTCTGCGCATCCTGGGCCTCCCACATCCTCGAGACGCGCATCATCAGGATTGATGGGGTGGAGGATCAGTACGGCGTTCTTATAAAATTCGACACTCAGAGCTTCACGGATAGCTTCTACATGAGCTTTAACGGGAATCGGTTCTCATCACTGGAGGGTAATGTT…
240	E3-RING	OsRING240	LOC_Os03g43360.2	zinc finger, C3HC4 type domain containing protein, expressed	1533	ATGCAGCCCGCCCCCGCGTCGCCGCCCAAGGCCGACGGCGGCGAGGACGAGGAGGAGGAGTGCTCCAGGGCCGTGGTGAAGGAGGAGCCGCACCACCAGCAGGAGGAGGACGACGACGATGCGGCTGCGGCTGCGGATGGAGGGGAGGATGAGAAGGAGAAAGTGGAGGAGGAGGAGGTGGAGGAGCGGGGGAGGAGGAGGAGGGGCAGGCCGGGGAGGAAGAGGGGGAGGCGAAGCGGCGGCGGCGGTGGTTCGGCTGCGGCTGCGGCGGCGGCGAGAGGAGGGGTGGTGATGGTGAAGCGGGAGCTGCTCGCGAGGTGCATGACGTGCCCGCTCTGCGGCCGCCTCCTCCGCGACGCCACCACCGTCTCCGAGTGCCTCCACACCTTTTGCAGAAAG…
241	E3-RING	OsRING241	LOC_Os02g09820.1	zinc finger, C3HC4 type domain containing protein, expressed	1128	ATGGCGGGGCTCGCCGGCGACGACTCCTCATTCTTCGGGGACGACGGCGACGGCGATGAGTTCTGCTACGGGCCGTTCGACGTCGAGGATCTCTGCTACGGCGCCTCCGATGTCGACGACGATTGGGAGGAGTTCTGCGACGGCCCCTTCGGCGGCGGCGGCGTGGAGGAGTTCTGCGTCTCCGGTTTCTCCGTCCGCGACCTCTCCGACGCGTCATCCTCCGGCGCCCGCGAGACGGGCGACCCCCACGACGACGATCCCCTCCCCCAAACCCTAGCCCGCTCCCTCGACTCCGACGGCGACCTCTCCGCCACCCTCCACCAGATCGTGTCCGCGATGCGCCTCTCCGAGGACGAAGAGGAGGAGGAGGAGGAGGAGCTACTGGTCCTCGGCCACGGC…
242	E3-RING	OsRING242	LOC_Os06g03580.2	zinc RING finger protein, putative, expressed	786	ATGGCCACCGTGGGGCAGCCTGATGCCATGAGAAGGATCACCGTTCACTACGTGAATCCGCCGCCGATCGCCGGCGCCGGAGAAGCACACGTCGATGGCCTCGACGACGAGGTTCTTGATTATGTGATTGGTGATGTTCTTCAGGATCAGGAGGGTCTGTATCAATCGATATTGTATGGCAAATACGGGGATGACATGAGAGGGGCAAGAAACACTGCTCTTGCCCAATCTGATGGTTTACATTACTACTATCACGGAGAGAACAGCAGTGGTGAAGCAACAACCTCGAGAAATTCAGAAATCGACCAACAGATTGAGTATGACTTGGTGTTCGCTAGGCAGCTGCAGGCAATGGATAATCTGACAATTGAGACACCTGCAGATGAAGATGATGATATA…
243	E3-RING	OsRING243	LOC_Os08g43480.1	zinc finger, C3HC4 type family protein, expressed	918	ATGGACGCCGCCAAGGATACCACCGCCGCCGCCGCCGACCAAAACCCTACCCCCAACCCTCCCACCGCCGCAGCTCCACCCGATGACTCCGCGGCGGCGGCGGCGGCGGGGAGACGGCCCTTCACCAGCCTCACCCAGGAGGAGGCCGACCTCGCCCTCGCCCGCGTCCTCCAGGAGCAGGAGCGGGCGTACATGATGCTCAGCGCGCACCACGGCGGCGACTACGCGGCCTCCGATGGTGGGAGCTACGAGTTTGACGAGGAAGGGGAGGGGAGCGATTTTGAGGACGAGGATGGGGACGGGGACGGCGACGGGGAGGCGCTGGATGAGGACGAGGAGGTGGCCGACGCAGACGCAGACGCCGCCGGTGACCCGGCTGAGTTGGACCCCGCGCGGTAC…
244	E3-RING	OsRING244	LOC_Os09g36460.1	zinc RING finger protein, putative, expressed	978	ATGGCGGATTCGAAGGGGAGCGGCGGCGCCGCCGGCGACAAGCCCGGCGCCGACGCGAGCCCCGCCACGAATCCGGCCCCGCCAGCTGCCGCCGTGGCCGTCGCCGCTGCGGCCGCGGACGCCGGAGGGGACGACGACGTGGCCGCGGCCGCGGAGGCGCGGCGGCCGTTCACGGCGCTCAGCCAGGTCGACGCCGACCTCGCCCTGGCCCGCGTGCTCCAGGAGCAGGAGCGGGCGTACATGATGCTTCGCATGGGCGGAGGCGTCGGCGAGGGCAGCGATTACGGGAGCTCGGATGCCGGGAGCTACGAGTACGACGACGAGGCCGAGGAGGACTACGAGGAGGAGCTGGAGCACCACCTCCGCGTCCACCACCACGAGCACGCCGTTGGGGAGGGT…
245	E3-RING	OsRING245	LOC_Os03g20870.1	zinc finger, C3HC4 type domain containing protein, expressed	963	ATGGAGGAAGAACCGAGTGCAACGTGTAGGTACTTTTGCCACATGTGCTCGCTGATCGTGAGGCCGGAGATGGGCATCGAGGAGGTGAAGTGCCCCCACTGCCACTCCGGCTTCGTGGAAGAGATGGTCGGCGGCGACGACGACGATGGACGGCGAAGCGGCAACGCCGCCGCCGGAGGCCGCGGCGCTGCCAGTGAGGAGAACGCCGACGACGAGGCGACGCCCGCTCCGCCTCCTTGGGCGCCTATGCTCATAGACCTCCTCGGCGTCTCGTCCCGACGCCACGGCCTCGATGATGGCAGCAGCGACCTCGCCGCCTTCGCGCGGAGGCAGTACCGCAACATCGCCTTCCTGCAGCTGCTCAGCGCGCTCCAGGACGACGACGAAGCCGGCGGCGAC…
246	E3-RING	OsRING246	LOC_Os03g16480.1	zinc finger family protein, putative, expressed	840	ATGGCGTCTTCTCCGGTGTCGTACTGGTGCTACCACTGCAGCCGCTTCGTGAGGGTGTCGCCGTCCACGGTCGTCTGCCCGGAGTGCGACGGCGGCTTCCTGGAGCAGTTCCCGCAGCCGCCGCCGCGCGGCGGCGGCGGGAGCGGCCGGCGCGGGGCGATGAACCCGGTGATCGTGCTCCGGGGAGGGTCCCTGTCCGGGTTCGAGCTCTACTACGACGACGGCTCCGGCGACGGGCTGCGGCCGCTGCCCGGCGACGTGTCGCACCTCCTCATGGGGTCGGGCTTCCACCGCCTGCTCGACCAGTTCTCCCGGCTCGAGGCGGCGGCGCCGCGGCCGCCGGCGTCGAAGGCGGCGGTGGAGTCGATGCCGTCGGTGACGGTTGCCGGGAGCGGGGCG…
247	E3-RING	OsRING247	LOC_Os06g01200.1	zinc finger, C3HC4 type domain containing protein, expressed	1017	ATGTCGTCGTCTCCGGCGCATGCTCAGCGCTTCTACTGCCACCAGTGCGACCGCACCGTCCCCATCCCGCCGCCCACCTCCCCCGACGCCGACGTCCTCTGCCCGTTCTGCGGTGGAGGCTTCGTCGAGGAGCTTGGGGAGGACATCAACCCCAACCCCAACCCCAACCCTAGCCCCTTCCTGCCACACCACCCCTTCTTCCCCTTCGCCTCCCCATCCTTCGACCTCCGCAACCCTAGCGACCTCGCGGCCTTCTTCGGGCCCCCCTCCCCCTCCCCCTCCCCCTCCCCAGCCGCCAGGCACTTCGACCCCTCCAACTTCCTCCATGATCACTTCACCGGCCTCCTCTCTGGCGGCGCCACCATCCAGATCGTCCTCGAGGGCTCCTCCGCCTCCCTC…
248	E3-RING	OsRING248	LOC_Os10g34590.1	zinc finger, C3HC4 type domain containing protein, expressed	1113	ATGTCGAATCCGGCCGCCTACTACGCCGCCGTCGCGCGGAAGCAGTACTTCTGCTACCAATGCAACCGCACCGTCCTCCTCCCGGCCTCCGCCGCCGCCGCCGGGGCGCTCTCCTGCCCGGAGTGCCGCGGGGATTTCATCGAGGAGGTCAACGTCCCCGCCCCCGCCATCATCCCCTTCCCCTTCGCCTTCCCCCCGATGATGCCCACCGCCACCTCCGCCTCCGCCGCCGCCGCCGCCGCGGCCTCGCCGACCCAGTCCTCCTCCTCGTCCGCCGCCACGTCGCCATCCAGCGACCTCTCCGCCTTCCTCAACAGCATGCTCGGCCCGCTCAACCTCCGCACCGACGAGCGGATGCCGGGAACCACCTCCGCCGCGGGCACGGCGACCCCCGAGGAC…
249	E3-RING	OsRING249	LOC_Os02g52870.1	zinc finger, C3HC4 type domain containing protein, expressed	987	ATGTCGTCGACGATGCCGGCGCAGGGCGGCGTGCGGCACCACCGGACGTGCCGCATGTACTGGTGCTACCAGTGCGGCCGCGCCATCCGCATCATCTCCTACCCGTCCACCGACGTCTTCTGCCCGCGCTGCTTCGGCAGGTTCCTCCACGAGATCGACCCGCCGCCGCGCCCCGCGCCGCCCCCGCCACACTTCTTCCCGCAGCCTTACCACCCGCACTACGACGGCCACCCGCGCCGCTGGCTCATATACGGTGGCGAGGCGCCCCCCGTGGCGGCGCCGGGCCGCGCGTTCCGCCAGCCTGCGCCCGCGGTGCCAGGACGCGCGTTCCGCCAGCCCGGGCCCGCGCCCGCGCCCTCTCCAGCGCCGGCGCCGCCTCGCCGACGCATGCCGTCCCCA…
250	E3-RING	OsRING250	LOC_Os06g10800.1	zinc finger family protein, putative, expressed	996	ATGTCGACGGGCGGGAACGGCGGCGGCGTCGGCGTGCGGCGGCGGAGGTGGAACCTGTACTGGTGCTACGTGTGCCGCCGGGCGCTGCGGGTGGTGGTGCCTTCGGCGACGTCCGACGTCTACTGCCCGCGCTGCTTCGGCCGCTTCCTCCACGAGATCGACCTGCCGGTGCCGCGCGTGAGCCCGCCGGCGGAGGACCAGTTCTTCCAGCCGCCGTTCTTGCCGTACGACGGCCCACGCCGCTGGGTCCTCTACACTGGCGGCGGCGGCGGCGGGGACTACGGCGGCGCTGATGTAACGGCGCGCCGCCGCCGCTTGCCGTCGCCACCGCCGGCGCCGGGAACGCGGCGCCAGGACGGTGCAGGCGATGGCGATCCACCTCCACCGGCGCCGGCCATC…
251	E3-RING	OsRING251	LOC_Os02g15020.1	zinc finger, C3HC4 type domain containing protein, expressed	570	ATGGTCTGCGCGTCGCTGCTGCTGCTGTCGGTGCTCGCCGCCACGGTGAGCATCGCCAAGGCGTGCGTGTTCGCCGCGGCGGCCGCGGTGCTGTTCTGCGCCGTCGGCTGCGTCTCGCGGTGGTGCGGGGATGCCGGCGGGGCTCCGGCGGCGCTGCCGACGACAGCAGCGGCGGCGGAGGAGGCGCGGGCGAGGGCGCCCGCGGCGGCGGCGTGCGCGACGTGCGGGCTCGTCGGCGCGGCGATCGACGCGCTCCCGGCGTTCGCGTACGCGCGCCCTGCGGCCGACGACGGCGGCGGCGGCGGAAGCAAGTCGGGGAGGTGCGCGCTGTGCTCGGTGTGCCTGGAGGACGTCCAGGCCGGCGAGATGGTGCGGCAGCTGCCGGCGTGCAGGCACCTG…
252	E3-RING	OsRING252	LOC_Os08g01360.2	RING finger protein 13, putative, expressed	1488	ATGAATTGCTGTTCAAGTGAAGCGGTTTTAAGTTCCAAAGTGGCGCTTCTGAATTCACTCTTCTGTACTATAGTATTGCCAAAGGAGAATTGCTCTAATAAGATGAACTGTACAAAAGGAGGGGGATTTCCCCTTTTGTTTTGCGCAGTCATTTGTCTCATGGCCCAACAGGGGGCTTGCAATGTGGTGCTAATAGCGAATAACACTACCTTGTCATTTGATGATGTCGAGGCAACTTTTACTCCAGAAGTGAAAGATTCAGGTGTAAATGGTGCAATTTACGCTGTGGAACCTCTGGATGCATGTAGTCCATTGAGAAAGAAAGCAGCCAATGGTCCTGTTTCACCATTTGCACTGGTCATACGAGGTGGTTGCCAATTTGACGATAAAGTTAGAAAT…
253	E3-RING	OsRING253	LOC_Os06g34430.1	zinc finger protein, putative, expressed	672	ATGTCGCCGTTGCTCAGTGACAAGTGTCGTCGCGCACGCGCAGCGATGTCGTCGTCGCCGGCGCCGGTGGAGTCCCCGTGGCTGACGATGCGCGCCATGCGGCGCGTTGGCGGCGCGGACGGCGGCGGCGGGCAGCGGAGCGCGCTGATGGTGGCGTCGTACCCGGTGCTGCTGCTGCTCGTCGTCCTCGCCGCGTTCGTCAAGTACGTGTGGATCGCGCTGGCGCTCTACAGCGCGCTCCTGCTGCTGTTCTCGTGCGCGTCGCGCCGCCTGGCGCTGGCGGAGCGGCTGCCGTCGCCGCTGGGAGGAGGCGGAGGAGGAGGAGGAGTCGCCGCGGTCACCGCGGCGGAGGAGCTCCAGGGCGCGGCGGCGCGGGGCGGGGTGTCCGGGGAGACGCTG…
254	E3-RING	OsRING254	LOC_Os02g14990.1	zinc finger, C3HC4 type domain containing protein, expressed	630	ATGTTGCTCAAGCTCTTGCTCGCCGTCGTCCCGCTCGCCGTCATCGCCGGCGTGCTCGTGTACGTCGCCGGCGTCCCGTGGGCCATCTCCATCGTCGTCCTCGTCGTCGTCTTCGTCGTCGTGCACAGGGCGCGCCGTGGCAGGTCACCGGCGGCGGGAGGAGGAGGAGGAATGGTCCGGGATGATCAAGAACCGACGGTGGCGCGGCCGGCGGCGCCGAGCGCCGTCGTCGTTGTGGTGGCGCCGCCGCTGCCACCGCCGCTCCCGATCCACCGTGTGCCGGCAGCAGCGGTGCAGCCCTCCGCGCCGCCGGTCGTCGCCGACGACGTGGCGCTCTTGGCGTACGCGTACGAGAAGAAGAAGAAGAAGAGGAGAGGGAGCGACGGCGACAGCGGCGGC…
255	E3-RING	OsRING255	LOC_Os06g09310.1	zinc finger, C3HC4 type domain containing protein, expressed	966	ATGTCGTCTTCGCCGCCGACGAGCGCGATGGCGGCGGGAACGTCGTCGTCGTCGGGAGGCGGATCTGGGCCGTTGGTGGTGAGCAACGGCGTGCTGCTCGCCGCGGTCATCTTCCTGTTCATGGTCGTCGTCTTCGTCTTCCTCCTCTACCTCTACGCCAAGAGATACCTCGGCGCGAACCCGCTGCTCGCCCCCGTCTCGCCCTCCTCCCGCTTCCTCTTCCTCGACGCCTCCCCGTTCCCGCGCCGCGGGTTGCCGGCGGCCGCGCTGCGGGCGCTGCCCGTCACGGTCTACGCGAAGCCCGCGGCGGCGCGCGGCGAGGAGGCGCTCGAGTGCGCGGTGTGCTTGTCCGAGGTGGCCGACGGCGAGAAGGTGCGGATGCTGCCCAAGTGCGACCAT…
256	E3-RING	OsRING256	LOC_Os02g15010.1	zinc finger, C3HC4 type domain containing protein, expressed	642	ATGGAGTGCTGCTTCCGCGTGTACGGTCTGGCCATCGCCAACGCGGTGTCCATCGGCGGCACGAGCCTGCTCGTCTACCAGCTCGTCAGGCTGGCGCGGACGCCGGGGAGCAAGGGCGGCGTCGTGGCGCTCGCCATCTTCCTCGTGTTCTGGGTCAGCATCAACGCCGTCGCCTACTCGGTCTTCTGCGGCATGCTCTTCCCGTGGTCCGCGCTGAGGCGGTGCCTCGCGCCGCTCCCGAGCGCCGCCCGGTGGCTGCTCTGCCTGCCGTGCCGGTGCGCGCGGCGGCGGCGGCGGCGTCCGGCGACGAGCACCTCCTCGTCCGCTTCTGCTCTGCCACCGCACATGTACGTGCTGGAACGCGAGCCGCCGGTGAGGTGGGGGGCGCGGGTTGCGACG…
257	E3-RING	OsRING257	LOC_Os06g34640.1	zinc finger, C3HC4 type domain containing protein, expressed	471	ATGTGCGCCCTGTGCCAGGGCCACCGCAACAGCAGCCGCGCATCAGCCGCAGCCGCCGCCGCCGCCGCCGCGGCTCAATCGCGACCGCCACCGCAGATGCGCAGTGGTGGAGATGGTGGCGACGACGGCGGCGGCGGCGAGCGGCAGCTCGGCAGGTCGAGCGCTAGCCCCAGCGCGCCGCCGTGGCCCACCGCCCTCGTCCCGGCGTTCACGTACAGCCGGTCGGTGAGGCGCAACGTGGGCGGCGACGACGGCGAGGAGGAGGAGACGGCGGCGGCGGCGGCGGCGTGCTCGGTGTGCCTGGGCGCGTTCCAGCTCGGGGAGACGGTGCGGCTGCTGCCGGCGTGCCTCCACCTGTACCACGCCGAGTGCATCGACCCGTGGCTGGACGCGCACACC…
258	E3-RING	OsRING258	LOC_Os08g44950.1	zinc finger, C3HC4 type domain containing protein, expressed	726	ATGGGTTCAGCTCTTTCGGGCAGCGGCAGCGGGAGCTTGTTGGTCCTCTCCGTCTCCGTCGTCGGCATCCTTTTCACCTCCATCCTCCTCCTTGCCTACTACCTCTTCCTCGCCTGCTCATGGCGCCGCCGTTCCCACCAAACTGCACGACCCACGCCGCCTCTTCCTTCTTTCTTCTTAGCCGCCGATCAACCCCGCCGCGGCCTCGGCCTGGAGGAGGCGGCCATCCGCCGCATACCAACGCTCCGCTACCAGCAGCAGCAGCAGCACAACAAGCAGCAGCAGTGCGGCGTGTGCCTGGGCGAGTTCCGCGAGGGGGAGAGGCTCAGGCGGCTGCCCCCCTGCCTCCACTCCTTCCACATCGACTGCATCGACGCCTGGCTCGCCACCGCCCTCACC…
259	E3-RING	OsRING259	LOC_Os02g15000.1	zinc finger, C3HC4 type domain containing protein, expressed	636	ATGGATTGGTTCGTGCGGTGCTACATGCTGGCGATCGCCAACGGCGTGTGCATCGGCGGCGCGGCGATGATCGTCTACGGGATCGTGCAGGTGTCGCGGACGGGCGGCGACGCGGGGTCCCTCGTCGTGCTCTCCCTCTTCCTGGCGCTCTGGGTCGCCGTCGGCTCCTGCGTCTACGCCTCCTTCTGCGGCGCGTTCTTCCCGTGGGCGTCGCTGCGGCGCCCGCTGGCTCCTGTCCGGGACGCGCTCTCCCGGTGCGCGCGCGCGCTGCTCCCGCGCCGGAACGGCGGCGGCGGCGATGGCCTGCCGAGCCACCTGCGCGACGGCGTGCAGCCACGGGAGACGCCGACCGTGCGCGGAGGCGGAGGCGCGCGGGTGGCGACGGCGGACGACATCCCC…
260	E3-RING	OsRING260	LOC_Os02g57460.1	RING-H2 finger protein ATL5G, putative, expressed	963	ATGGATGCAGACAGGGACCCCATCTTCCCGGTGCAACAGATGCCATCACTGCTGTTCCCGCCACCGCCGCCACGGCCATTGGCACTCGACTCCACTTCTTCAGCATCTTCTTCTTTTGTGCCTCACCATCCATCCATCACGAGCTTCCCAATACTGGTGCTCACCGTCCTGGGCATCCTCACCACCTCCGTCCTCCTGCTCACCTACTACATCTTTGTCATCCGCTGCTGCCTCAACTGGAACAGCAGCAGCTCCTCCGACACGCGGACGGCTGGCCTCATCTCCCGCCGTCGACGCGGTGCCGCCTCCAGCAGCCTCCCGGCAGTGGCCGAGCCGCGTGGGCTGGAGGAGGCGGCCATCCAATCATTGCCGGCGTTCAGGTACAGGAAGGCCATCAAG…
261	E3-RING	OsRING261	LOC_Os02g15110.1	zinc finger, C3HC4 type domain containing protein, expressed	501	ATGTCGTCCCACGACCCCAGCAGCGCCACCGCGGCGGACGCCGTCGCCGGCGGGAGCTACCGCGTGTGCGACACGGTGGTGCTCGTCTGCCTCGCCTTCGCCTCCTCCATCATCGTCTTCACCGTGGCCGTCTGCTTCCGCCGCGCCGTCACCCTGCAGGGCTACGCGGCCTCGGCGTCGGCGTCGCCGTCCGGCCGTGGCGGCGGCGCCGCCGCCGCACCCGCCGCTGTCGGCGGCCTGCGCGGGCTGGCGCCGTCCGCGCTCGCCGCGATCCCCAAGTTCGCGTACCGGAGGGGCGCCGCGGGCGGCGGCGGCGGGTGGGCGCAGTGCGCGATCTGCCTCGGCGTGGTGCGCGACGGCGAGGCCGTGCGGCGGCTGCCGGAGTGCAAGCACCTGTTC…
262	E3-RING	OsRING262	LOC_Os06g34360.1	zinc finger, C3HC4 type domain containing protein, expressed	789	ATGCCCGGCGACTCGGCGTCGTCGACGCTGCAGTACACGGGCATCGGCGCATTCGTCGCCATCGTCGGCATCGTCGTCCTGGCCGTCATCTTCTACACCCGTTCGTCCGCCCGTCACGCCGCCCCCGGCGCGGCGCCCGACGCGGTCACCGCGCTCCAGGGGCAGCAGCAGCAGCGCGGCCTCGGCCTCGGCCCCGACGACGTCTCCGTGCTCCCGACGTTCACGTACCACGCCGCCGCCACCGCCTCGCCCGGCCGATGCGGCCTGATCGGACGCGGGGACGCGAAGGCGGCGGCGGACTGCTGCGCCGTCTGCCTCGACGAGCTCGGCGAGGGCGCCGTCGTGCGCATGCTGCCGTCGTGCAAGCACTACTTCCACGCCACCTGCGTCGACGTTTGG…
263	E3-RING	OsRING263	LOC_Os05g15170.1	zinc finger, C3HC4 type domain containing protein, expressed	681	ATGTTCTTGTCCGGGATCTCGCCGGCGGTGCACCATGACCTGCAGCCGGGCGGCCGTAGTCCGTACGACGGCGACGACGGCGACCGCACGCTGGTGGTGCTGCTCACCTTCGGCATCTTCTTCTCCTTCGTCATCCTCTACCTCGTCGCCGGCCTCATCTGGGCCGTCGTCATCACCGCCGCCGCCGTCGTGCTGTCCTTCCTCTACCTCAGGGTCCGGCGGCGGCGCGCCGCCGTGGGCGGCACGGCGGCGGCGGCGGCGCCCAACGACGTGGTCTTCATCGTGGGGGCTCATCAGGCTGCTCGGAGCACCGGCAGCAGCGGCGGCGGCGGTGATGTCGCCGCCGCGGCCATCGTGTCGGCGATCCCGGCGTTCGAGTACAAGAGGGTGAACGGCGGC…
264	E3-RING	OsRING264	LOC_Os02g15100.1	zinc finger, C3HC4 type domain containing protein, expressed	534	ATGTCGCTGTCGTCGAGCTCCAACTCGCTGCCGTACTCGACGGACCAGGGCGGGTACAGCACGCACGACACGCTCGTCCTCCTCGGCATCGGCTTCTTCGCCACCGCCGTCTCCGTCCTCATGATCGTGCTCTGCGAGTGCCTCTGCTGCCGCCGCCGCCGCCGCGGCGGCGGCACCGTCGTCTACGTGGCGGCCAGGCCGTTCTTCCTCGGCGGCGGCGGGCTCAGCGCGTCCGCCGTCGCCACGCTGCCGTCGTTCGTGTACCGCAGAGAAGAGTGGGCCGAGGCGGCGCCCCGCGGCGACGGCAGCGGCAGCGGGCGCGGCGGCGGCGGTGGGTGGGCGCAGTGCGCGGTGTGCCTGAGCATCGTGCAGGAAGGGGAGACGGTGCGGCAGCTGCCG…
265	E3-RING	OsRING265	LOC_Os06g34620.1	Zinc finger, C3HC4 type domain containing protein, expressed	525	ATGGGTTCGCGTTCCGGCTCGACGACGACGAGTATGCCGCCGGTGCCGCAGGAGAACCAGTCCGTGGGCAAAGGGACGGCCATCTTCAGCTACACCTGCGTCGGCCTCACGGGCGTCGCGCTCGTCGCCGTCGTCGCCTTCTACTGCAACCGCCACGTCCGGAGGCGCGCGCCTGTGGTAGCCGCCGAGGGCGCCGGCAGCGTCGGTGGGCGAGAAGACGACGGGCGCGGCGTCGCTGACGTGGCGGCCAAGATCCCGGAGTTCGCGTACGCGGGGTCGGCGAGGCACGGCGGCGGCGGCGAGTGCTCGGTGTGCCTCGGCGCGGTGCAGGGCGGCGAGGCGGTGCGGCGGCTGCCGGCGTGCAAGCACCTGTACCACGTGGAGTGCATCGACATGTGG…
266	E3-RING	OsRING266	LOC_Os06g34860.1	Zinc finger, C3HC4 type domain containing protein, expressed	504	ATGAGTATGCCGCCGCCGGTGCCGCAGGAGAACCAGTCCGTTGGCAAAGGGACGGCCATCTTCAGCTACACCTGCGTCGGCCTCACGGGCGTCGCGCTCGTCGCCGTCGTCGTCTTCTACTGCAACCGCCACGTCCGGAGGCGTGCGCCAGTCGTAGCCGCCGAGGGCGCCGGCGGCGCCGGCGGGCGAGAGGACGACGTACTGCGTGGCGTCGCTGACGTGGCGGCCAAGATCCCGGAGTTCGCGTACGCGGGGTCGGCGAGGCACGGCGGCGGCGGCGAGTGCTCGGTGTGCCTCGGCGCGGTGCAGGGCGGCGAGGCGGTGCGGCGGCTGCCGGCGTGCAAGCACCTGTACCACGTGGAGTGCATCGACATGTGGCTGGCCTCGCACGCCACGTGC…
267	E3-RING	OsRING267	LOC_Os06g34870.1	Zinc finger, C3HC4 type domain containing protein, expressed	1074	ATGGGTTCGCGTTCCGGCTCGTCGACGACGACGAGTACGCCGCCAGTGGCGCCGGATGAGAACCGGCCGCCGGTGGTCAAAGGGCCGGCGATCTTCAGCTACACCTGCGCTGGCCTCGTCACGGGCGTCGCGCTCGTCGCCGTCGTCGTCTTCTACTGCAACCGCCACGTCCGGAGGCGCGCGCATGTCGTCGTCGCCGGCGGCGGCGGGCGAGAGGACGACGACGTGCGCAGCGTCGCTGGCGTGGCGGCCAAGATCCCGGAGTTCGCGTACACCGGGTCGGCGAGCGGCGGCGAGGGGGCGGCGCAGTGCTCGGTGTGCCTCGGAGCGGTGCGGGGCGGCGAGATGGTGCGGCGGCTGCCGGCGTGCAAGCACCTGTACCACGTGGAGTGCATCGAC…
268	E3-RING	OsRING268	LOC_Os02g19804.1	Zinc finger C-x8-C-x5-C-x3-H type domain containing protein, expressed	981	ATGGCCGACGGCGGCGGCGGCGGGGAGGCCGGGTCCGGTGGCTCGGCGCCGGTCTGCAGCTTCGTGAGGAAGCCGCCGAAGAACATCCGGAAGCGCCCGACCGCGCCCGCGGGCTCCGACGACGACGACGAAGACGGGTCCGGCGCCATCGCCGCCGCGCGCGCCAAGAAGGCGCCGTCGTCCACCAGCAAGCTCTTCTTCTCCTCCGCGGACGGCTCGTCGGAGCCCCGCCGGTTCCAGTACGAGTCGTCGCGGACGATCCAGGCCTCCACCGACAGCCGCGCCACCGCCACGCTCGAGACGGAGACGGAGTTCGACCGCGACGCGCGCGCCATCCGCGAGCGGCAGCTCAAGCAGGCCGAGGAGTCCCTGAAGAAGAACCCCTCCGCTCCTGCCTCC…
269	E3-RING	OsRING269	LOC_Os07g47590.2	expressed protein	966	ATGAAGTTTGCCAAGAAGTACGAGAAGTACATGAAGGGGATGGATGAGGAGCTCCCGGGCGTGGGGCTGAAGCGGCTCAAGAAATTGCTCAAGAAATGCCGCTCTGACCTCCAATCCCACGAGAACGACGGCTCCTCCGCCGGCCGCTGCCCCGGCCATTGCTCTGTATGTGATGGGAGTTTTTTCCCATCTCTTCTCAATGAGATGTCAGCCGTTATTGGCTGCTTCAATGAAAAGGCCAAGAAGCTTCTCGAGTTGCACCTGGCATCAGGTTTCAAGAAATATACAATGTGGTTCACCAGCAAGGGTCACAAGAGCCATGGGGCATTGATACAGCAAGGCAAAGACTTGGTTACTTATGCAATTATAAATGCCGTGGCCATGAGGAAAATTTTAAAG…
270	E3-RING	OsRING270	LOC_Os07g26490.1	ankyrin repeat domain containing protein, expressed	1542	ATGGGGCTGCAGCAATCCAAGGAGGAGCTGGTGTATCAGCAGGTCAACTACGGCAACGCCGATGGGATTCGGGCGCTCCGGGCGCAGGGCGCAGGTCTTGAGTGGATCGACAAGGAAGGGAAGACGCCCCTGATGGTCGCGAGCATGCGGCCTGATCTGATCAATGTGGTTCAGGTGCTGATTGAATTGGGTGCAAATGTGAACGCCTACCGTCCTGGGTCATATTGTGGGACTGCATTGCACCATGCTGCCAAGAAAGGTCTTGAGCAGACTGTCCATTTGCTTCTATCTCATGGAGCTAATCCGTTTATAACAAATGATGATTGCCACACGGCACTTGATTTGGCTAGAGAAAAGGGTCATGTGAATGTCGTACGAGCCATAGAGGGACGTATTTCT…
271	E3-RING	OsRING271	LOC_Os11g36430.3	zinc finger, C3HC4 type domain containing protein, expressed	1185	ATGGCATCTGGAACTGATGAGAAAGCCAAGATGGAGGGTTTGACATCAGCTGCAGCCTTTGTTGAGGGTGGGATTCAGGATGCATGTGATGATGCATGTAGTATCTGCCTTGAGGCGTTCTGTGAGAGTGACCCTTCCACATTGACTGGTTGCAAACACGAGTTCCACCTCCAATGCATTCTTGAATGGTGTCAGAGAAGTTCTCAGTGTCCTATGTGTTGGCAGCCTATCAGTTTGAAGGATCCTACCAGTCAAGAGCTGCTCGAGGCAGTGGAGCGTGAAAGGAATGTAAGGACCAATCAAACTCGAAATACAACTATATTTCATCATCCTGCTCTTGGAGATTTTGAGGTTCAGCATTTACCTGTTGTTGGTAATGATGCTGAACTTGAAGAGCGT…
272	E3-RING	OsRING272	LOC_Os04g01160.1	zinc finger family protein, putative, expressed	2070	ATGGGGACGGGGTGGCGGAGGGCACTGTGCACGTCGGTCCGGCGAGATCCGGAGCAACAAGAGGTGAAGAGGCGAGGAGAGGCCCCAAGCCCCCGGTGTGGAGGAGGCAGCAGGCTGGGTGGCTTCTTCTCCGCCATCTCCAGCAGCCATAGCAGCAGTAATCCAGCAACAACGACGCCCACCCTGCGATGCCGCACCAAACCAAAGCCACAGTCCAGCAGCAGCGACCACCAGCAGCAGCTTCCGTCGTCCGCGCCGGCGCCCAAGAAGAGGATGCCTCTGCTGCAGGCTCTCTCCGTGCCATCCTCGCCCAGATCCCCCTCCAGATTCGCCCTCCTCAAGGCCTCCATCCTGCCCAACAAGAGCCGGTGCGGCGTGTGCTCCCACGGCGTGAAGACC…
273	E3-RING	OsRING273	LOC_Os06g48065.1	Zinc finger, C3HC4 type domain containing protein, expressed	1197	ATGGAGCCGTCGCGGCGGCTGCTGCTGTCCGACTACGACGGCGCGATCGTGTCGCCGCTGCCGTCGCCGCCGCCGTCGTCGGCCACGCCGTTCAGGCCGGGCGTCGCGGTGGTCGTGGGCATCCTGACGAGCGTGTTCTCCATCACGTTCCTGCTGCTGCTGTACGCGAAGCACTGCAAGCGGAACGCCGCGGAGTCGTCGGGCCCGTACGGGAGCGGCGGCGCGTTCGGGTCGTCCGGTGGGGGCGGGGCGGGCGAGCGGCGGAACTCCGGCGTCGACCGCGCCGTGGTGGAGTCGCTGCCGGTGTTCCGGTTCGGCGCGCTCCGTGGGCAGAAGGCTGGGCTCGAGTGCGCGGTGTGCCTCGGCCGGTTCGAGCCGACGGAGGCGCTCCGGCTGCTG…
274	E3-RING	OsRING274	LOC_Os02g31150.1	zinc finger, C3HC4 type domain containing protein, expressed	2235	ATGTCCATCTCCCCTTCCGAATCCACCAGAGGATCCCAGCCGCTCGCGCCGCGCCCTTCCAACCCTAGCCCCGGACCCCGCCATGGCAACAGCTCCGCCCCACCGCGCCGCCGCGGCCGACGCTCCCCTACGGCTCCCGTCTCACCGCCCTCAGCCGCCGGCGGGAGCGGCGGCCCGAGCTCCGTCTCGGTGGTTCCAGCTATCAGAGAATATGTTGATACTTCCCAAAAGGTAGTTGGATTCAGAATCTCTAGAGAAGAGAATGATGATTCATATACCCAAGAAGTTGGCAATTTTTCTGAATGCCACTCTTCTGAACATGGGAATTCAGGTTTTTCAGCCAATAATGGCACCTCAGGCCAGGCAACTCCTCAGAGACCTGAATTGATGGAATCCCTG…
275	E3-RING	OsRING275	LOC_Os04g55510.1	zinc finger, C3HC4 type domain containing protein, expressed	2004	ATGCAAGGACAGAAGAACTCTGTTGAGCAGCTTGCTGATGTGTTTGGATTTGACCATGCATCCAGTTCAGGAAACCCTGTCATGGATCAACAAGGATATTGGAACAACATTCTTGGTTCAGTGGAGTCACATAACCTTCAAGGTTATCAGGTGAACCGTAGTGATGGAACTATTCCCTATGGAAACGGTGTGCATCAAAATGGCACTTTTTTAGGTTTTTGGGAATCAGGCGAAGCAAGTGCAAGTGGCAGTTCACTACATTTTGGGGGCTCTAATGAGATCAAAGCTGAGCAACGTAATATCGGTGGTGGCCTAAGGATTGGTGAAAGGCGCTTGGTAGCTGAGCGCAACCTTTCTTTGGATAATGTTGATATAGGCCTTAACATCAATGGTAATGAT…
276	E3-RING	OsRING276	LOC_Os03g01720.1	protein binding protein, putative, expressed	2874	ATGGAGCACCCAGTTAGTAATACCATGGAGCCGGATCTCCGGGCCAAGGACCACCGCGCGTGCTCCGCCTCCGCCACCGACACGTCGTCCAGGATCATCGCGCAGTGGGCGGCGCGCCGCCGCCAGCTGGCGTGCGACGACCAGGTGATCGACCGCCGCGACCGCGACTCCGAGCTGCTCGCTCTCGCGCGCCTCCACGCCGTCTCCATGCTCGACGCCTCCTTCCTCCGCGCACACGACGATGCCGGCGGCGGCGGCGGCAGGCGTGCGCGTTCGCCGGAGCGCGCGCTGGTGCGGAGGATCGCGCGGGAGTGGACGGCGTCGTCGCGGACGTCCCCGCGCGGGGGCGGCGCCGGCGGCGAGGAGCTGCTTGGCGAGACGGAGCGGCAGCGGGTGCGC…
277	E3-RING	OsRING277	LOC_Os06g23274.1	zinc finger, C3HC4 type, domain containing protein, expressed	1494	ATGGCTCAACAAGCAAAGGAGGTAAACACAAACAGAAGTAGGTGTGGAAGTAGCATCAGCATGCGAATGGAAGGAGATAGAAATGGTGCCTTGGCGATGCTTTCGATATCCTCCTCCTCGGCAAGATATGGAAATGATCACCAAGAGCTTGCTTCTGCTGCTGCTGCTTTCAGAGAGTCGGCAGGTGATCCGAGGAAACTGTCGTCGGGAATGAGTAGCAGGCTGTTGCCAGCACGGAGCATGAGGTCTACCGGCGCTGGGGACGATGGCGAGGTGGCGGCGGCGCCGGTGGCTGGCGCTCGGTCGCTGTCCTTCTCCAAGCTCTTCAGCTTCAGAATTGCAAATGCTGCGCGTTGTTCGTCGTCGCTGGATTTTGATCATCCGCTACCTTCAGATGCA…
278	E3-RING	OsRING278	LOC_Os08g38460.1	zinc finger, C3HC4 type domain containing protein, expressed	504	ATGGGCATCTCGAGCATGCCGGCGCCCAAGGACAGCGTGGTGGCGTACCTGCTGTACAACACGGCGGTGTCGATCGCCATCCTGGCGGACATGGTGCGGGCGGCGCTGGTGTTCCTCGGCCTCCCCGTGCCGCCCTCGGCGTGGGAGGACGGCGACGACCAGCTGGCGGCGATCGCGGCGGCCGCCGCGGCCGCGGCCGCGGCGGCGGGGGGCCCGAGCCTGGCGGACAGGTTCCGGAGCAGGTTCAGGCCGGCGAGGTTCGGGCGGCGGCGAGGCGGGGGCGCGGGCGCGGCCGACTGCCGCGTCTGCCTCGCGCGGTTCGAGCCGGAGTCGGTGGTGAACCGCCTCCCCTGCGGCCACCTCTTCCACCGCGCCTGCCTCGAGAAGTGGCTCGACTAC…
279	E3-RING	OsRING279	LOC_Os09g30160.1	zinc finger, C3HC4 type domain containing protein, expressed	498	ATGGGGATCTCCAGCATGCCGGCGCCGAAGGATAGCCTCGTGCTGTACGTGCTGTACAACGCGGTGGTGTCGGTGGCGGCGCTGGCCGGCGTGGTGCGGGCGGCGCTGGTGTTCCTGGGGCTCCCCACGCCGCCGTCGCTGCTGCTGCTGCTCGGCGGCGAGGAAGGGGGGGAGGACGCGGCCGTGGCCGTGTCGGTCTCCGCGGCGGCGGCGGCGGCGGGGCCCAGCCTGGCGGACACGTTCAGGGCGAGGTTCCGACCGGCGCGGTTCGGCCACCGGCGCTGCGGCGGCGGCGCGACGGCGGACTGCCGCGTCTGCCTGGTGCGGTTCGAGGCGGAGGCGGTGGTGAACCGCCTCCCCTGCGGTCACATCTTCCACCGCGCCTGCCTCGAGACATGG…
280	E3-RING	OsRING280	LOC_Os03g26420.1	zinc finger, C3HC4 type domain containing protein, expressed	663	ATGGACGACGACGGCGGCGCGGGCCGCGACGGCATCCTAGCGTTCGCGCACCAGCTGGCCAGGCAAGCCGCGTTCCTACTTCAAGCCTCCAACGACCTACTCGCATCGCTTCTTCAGTCCACCTCGCGCGGCGGCGGCGGCGCCGACATCCTATCGTTCGCGAATCAGCTGGCCAGGCAAGCCGGCGCGTTCCTCCAAGACTCCAACGACATACTGGCATCGCTTCTGCAGTCCACCTCGCGCGGCGCTTCCGCTGGCGCCGCCGCCGCCTCGGACGAGGCGATCCAGGCGCTCAAGGACGTGGGCGGCGGCGACGTCGACGGCGGCGGGCAGAAGCTGGACTGCGCGATCTGCCTCAACCACGACGATCCGTCAGCGTCGGCGGCGGCGGGGTGGAAG…
281	E3-RING	OsRING281	LOC_Os02g46220.1	expressed protein	1029	ATGGCGGTACAGGCCCAGTACCCTTCCAGTCTCCTCTTCCACGATAGAGGTGAGCCGGAGAGGACGAAGGAGATGGACCTGCCCAGGCCGCAGATGTTCGCCGGAGTCTCGCCGGAGGTGTACTTTCCCAGCGGAGGAGCGAGTGGGATTAATCGGAGGAATAAGCGCTCGAGGGAGGCCATTGCCATGGCGCCGCCGCCGGCCAAGGAGGAGTTGGTCAATCTGTTCACGCTCCAGCCGCAGCAGTCTACGTCGTTTGTCAACATGGCGCAGCTCCACAACAGGGTATCGGCGTCGCCGTCCCGCGCGCCGGCGGCACTCGTGTCCACTGGCCTTCGCCTGGCATTGGATGAGCAGCAGCAGCAGCAGCAGCAACAACAAGAGAGCAAACGCCTGAAA…
282	E3-RING	OsRING282	LOC_Os03g20980.1	zinc finger, C3HC4 type domain containing protein, expressed	1338	ATGGATCCTAATGAACCTTGCTGGCGGATGAATTCAAGCTTCTCTCCTCCAATGTCAAGGAGATGGGACTGCAGGAATCCATCTGATGGATTGCCACACAGGATTCATGATGCTCCACCTTATGTATCATCACTGTCATCCCATAGTAAAGGAAGTAGAAGTGCATTTGGCAGTGACCAGTACTTGAATCACCAGCATTCTGTATCAGATGGGGCACTGTCTTATTTTGGTAGTCCAGCTGATAGTCTCCAGGCTCCACGATGGACGCCCTCTCTTCAAAGATTTGATCTCGGCGAGTTCTCTACACCTGCAGGATCAAGACCTGACACTTCTGGTTATCCCCAATCCAGTGAGAGACAATTAACTGCAGTAAGCAGTTTCAGTTCTGCATCCCCCTTC…
283	E3-RING	OsRING283	LOC_Os02g32570.1	SNF2 family N-terminal domain containing protein, expressed	2571	ATGCGCTTCTCCACCCCGCGCCATGGGGAGGTCGGTCGAATCCCCAATGAATGGGCGAGGTGCCTGCTCCCCCTTCTCAAGGAGGGGAAGATAAAAATCGATGGCGTATGCAAATCCGCTCCCGAAGTACTTAGCATCATGGACACTGTCCTCTTGTCCGTAAGTGTCTACATCAACAGCTCAATGTTTCATGGCCAAAAGCAATCGACACCCAAGGCTGCTCGGGCTGCTACCGAGGATTCCACGTTTCATCCGCTGCCTGCACTTTTCAAGTTAACTGGTCTTTCGCCCTTTAAGAAGGCAGCATTTACTCCAGAAGATCTCTATTCCAGAAAGCGTCCGCTTGAAACAAAGAGCAGTGCACCTGCCACAAAGTTGACTACTGAGAAGTTGAGATTA…
284	E3-RING	OsRING284	LOC_Os04g09800.1	SWI/SNF-related matrix-associated actin-dependent regulator of chromatin subfamily A, putative, expressed	3399	ATGCACGGCGACTGGCCGGAGTCGCCGTCCCAGGAGGTGCTCTACGCCGACGAGATCGCCGCCGTCCGCGCGGTTCTTGGCGCGGGCCTCCCCGAGGCCCGCGTCGTCGCCGCAATCTCCCGCTGCGGAGGCAACGCCGAGCGCGCCATCAACGCGCTCCTCGATGACGCCACCGCCGGCGTCGAGGACAAACCCGAGCCCAAGAAGGGTAAAGGTGCCAAGACGGCTGCTCCTCCGGTGAAGGCGGAACGCGACGCTGGTGGCGCCGCCCCGAAGCCGCCGCCGCCTCCGGTGAAGGTTGAGGTCCTCGACGACGAGCCCCTGGGGAGCCAAGAATCGAACGGCTGCTCCGCGAGGGTCAAGAAGGAGCGGGAGGACGAGCTGCTCGTCAAAGCGCCG…
285	E3-RING	OsRING285	LOC_Os05g43610.1	ATBARD1/BARD1, putative, expressed	2964	ATGGCGGACACGGGGAGCCTGGAGAAGATGGGGCGAGAGCTCAAGTGCCCCATCTGCCTGAGCCTTCTCAGTTCGGCGGTATCCATCTCCTGCAACCACGTCTTCTGCAATGATTGCCTCACGGAATCGATGAAATCCACGTCGAGCTGCCCCGTGTGCAAGGTCCCGTTCCGACGACGAGAAATGCGACCAGCACCTCACATGGACAATCTGGTCAGCATTTTCAAAAGCATGGAGGCTGCAGCAGGTACCAATGTTGTCTCAACACAGGAGGCTCCTGTGGTAAAACTTGCAGATGGATCAGATTGTGTCAACAGCGGGAAAAATTCCAAAAGGTCACAAAAATCATTGACACGAAAAAGGAAGGTAACATCCGAGATGGAAAAAAATACAGCAAAG…
286	E3-RING	OsRING286	LOC_Os02g35144.1	zinc finger, C3HC4 type domain containing protein, expressed	702	ATGTCTTGTACCTCCCCAGACCCGCCCGATTACTGCTCGGCCGCATCGCCTGAGCTTAAGCTATACCAAGCCTTCATCTTCTCCGTGCCGGTTTTCTTCACGTTCGTCTTGCTTCTCTTCTTCTACTTGTTCTACTTGCGACGGCGCAGAGCAAACTGGCAGTCCTTGCGCATGAGGACTAATAACTTGATACGGGGAGATAACCCCAGATTGGAGTGCGGCATAAAGAAGGAGATGCGGGAAATGTTGCCTGTTGTGGTCTTCAAGGAGAGCTTCTTGATCAGGGAAACACAATGCTCTGTCTGCTTAGCAGACTATCAACCGGATGAGCGGCTCCAGAGAATACCTCCTTGTGGCCATACCTTCCACATCGATTGCATCGACCACTGGCTCTCGACA…
287	E3-RING	OsRING287	LOC_Os02g58540.1	RING-H2 finger protein, putative, expressed	555	ATGCGAGTTCTCGTCCACTCCGCCGAGTCCCCGGCAACACCGGCGGCGGCCATCTCCATCGACTCGGACATGGTGGTCATCCTGGCCTCCCTCCTCTGCGCCCTCATCTGCGTCGCCGGCCTGGCCCTCGTGGCCCGCTGTGCCTGCCGCCGCCGAGGCGCCGCTACCACCACCACCACCACTACTACTACACCGGCTGCTACATCCCCTGCACCCAAAGGCCTGAAGAAGAAAGCCATCGACGCGCTCCCCACCGTGTCCTTCGCACTCAAGCAGCAGCAGCAGCAGGCGGAGTGCGCCATCTGCCTGGCTGAGTTCGCCGGGGGGGAGGAGCTACGCTTGCTGCCGCACTGCGGCCACGCCTTCCACGTCTCCTGCATCGATACGTGGCTGGGGACC…
288	E3-RING	OsRING288	LOC_Os11g05300.1	RING-H2 finger protein, putative, expressed	762	ATGGCGTCGGGGGTGTCGACGAGCATGGTGCTGACGCTGCTCGGCTTCTGCGGCAGCGTCCTCTTCATCGTCTTCGTCTGCACCCGCCTCGCCTGCTCCCTCCTCCGCCGCCACCGCCGCCGCCGCCGCGCCCGCCTCCCCGCCGCCTCCTCCCACTTCCTCTCCTCCGTCTACGTCGTCGACCACCACCGCCACCTCCCCCCCTCCGGCCTCGACCCCGCCACCGTCGCCGCCTTCCCCACCCGCGCCTTCCTCGGTGCTGCCCCACGCGGACACGCCTCGGCCTCCTCCTCCTCCTCCTCCTCCGACGCCGCCGCCCAGTGTGTTGTCTGTCTTGCAGACTATGAAGAGAAAGACGTACTTCGTATTCTTCCTTACTGTGGCCACAATTTTCATGCG…
289	E3-RING	OsRING289	LOC_Os12g05370.1	RING-H2 finger protein, putative, expressed	963	ATGGCGGCGGCGGGGGTGTCGAGGAGCATGGTGCTGACGCTGCTGGGGTTCTGCGTCAGCGTCCTCTTCATCGTCTTCGTCTGCTCCCGCCTCGCCTGCGCCCTCCTCAGGCGACGCCGCGGCCGCGCCCGCCTCCGCCGCGCCTCCCCTCTCGCCGTATCGGGGGTCCTCTCCATCTACGTCGACCGCCACGGCCACCACCAGCCCTCGTCGGCCGCCGGGGCCGCTTCCGGGACCGGGGGCCTCGACCCCGCCGCCGTCGCCGCCTTCCCCACCCGCGCCTTCTCCCCCGCCGCCTCCTCCTCCGCCTCCGCCTCTACCCAGTGTGTAGTCTGTCTTGCAGAATACGAAGAGAAAGATGTGCTCCGTGTTCTTCCCTACTGTGGCCACGGCTTTCAC…
290	E3-RING	OsRING290	LOC_Os07g23970.1	zinc finger, C3HC4 type domain containing protein, expressed	441	ATGGGCTTCCCGGCGGTGTACTACTGCGTCATCCTCCCGCCTCCGCTCCACTCCCTCCTCCACCTCCTCGAGTGCATCTCCCGCGGCTGCGCCCTCCCGGCCGCGCTGCTCTTCTCCGGCGGCGACGCCGACGCCGAAGCCGAGCTCGCCGCACCACCACCCGGCGCCGCCGCCACCGCCGCGCGCGCCCAGGCCGACGGGATCAAGAGCCGCCTCCCCGTCGTCAGGTTCAGCGCCAGCGGATCCGGCTCCGACGGGGAGGAGGAGGACGGCGCCGCCGCGGAGGCGTCCCCGCGCTGCGCCGTGTGCCTGGCCGCCGTGGAGGAGGGGGCGGAGGTGAGGCAGCTGGGAAACTGCTCCCACGCCTTCCACCTCCCCTGCATCGATCGGTGGGTCGAC…
291	E3-RING	OsRING291	LOC_Os09g35690.1	zinc RING finger protein, putative, expressed	525	ATGGCAACTCCAAATACCTATTCAGTCCATATCTCCTCAGAAACCCACAGGATTGAGGCCTGGTTGGCATCTGATGAAGCTTTAGCTAGGCAGTTGCAAGAGGAGGAGAATGCACATGATGCTATTGCTACAAGAGAATTTGCTGGTAACGCATCCTTGGAACCATCGTCACCAGCTGTTGAGTACAGACCTCCCAATAATGCAGCTCAGGTTGCAACGGAAGACAATGTTGACCCTGATAATATGTCTTACGAGCAACTACAAGCATTAGGGGAAGCAGTAGGAAATCAATCCAGAGGATTATCTGATGACCTGATATGCTATTTGGTGCCTTTTAAGAACAAATGCAGCTTCTTCTCCAGGAAGAAGAATGATGAGGAATGTGTGATCTGTAAATCG…
292	E3-RING	OsRING292	LOC_Os03g44636.1	zinc finger, C3HC4 type domain containing protein, expressed	552	ATGGACACCGAGGAGGCGGTTCACCTCGTGGTCGTCGGGGTGGTGGCCGTGGGGGCGGTCGTCTTCCTCCTCGCCGCCGCCGCCTCGGGGGCGTGCGGTTGCGCCGCCGCGTTCCCGGCCGCCCGGTGGAGGAAGAGGGCGCAGGTGGGCGACGACGACGACGATGTCGAGAGCGCGCTCGGGGGCGCCACCACGGTCACGACGTACGAGCAGGCGGCGGCGGCGTCGTCGTCTTCGCCGGCGGCAGGGGCAGCGGCGGAGGGAGCGGACACGTGCGCGATCTGCTGTCAGGAATACTCCGGCGCCGACAAGGTGCGGCGGGTGGTGCGGTGCAGCCATTTCTTCCACGCGGGGTGCGTCGACGGTTGGCTCCGGGAGAAGCGGAATTGCCCGCTGTGC…
293	E3-RING	OsRING293	LOC_Os04g49170.1	zinc finger, C3HC4 type domain containing protein, expressed	519	ATGGCGCGTTCCTGCAGCAGCAGCGGCAGCGATCATAGTAGCTACGACCTCGCGTTAACGTTGCGGCGGAAGCTCCTGCTCCTCGACATCCTCGCCGTCCTCCGCTTCCTCGCGGCGGCCCTCCTCGAGCGTCTCGGCGTCGTGTCCTGCCAGGAGGACAATGAGCTCCCCGGCTGCCACTCCTGGTGCGACAGCGACGTCGTAGACACCGGCGCGATGGAGCGCCTCATGCAGGCGAAGCTCAGTACGTCGTGGTACAGGCTACGGCGGCGTGCTTCGCGGGGCGGATCAGACAACATGGCCTCGCCGCACGGCGACACGAGCGCGGACATCTGCACGATTTGCTTGGCGGAACTGGAGGCTGGAGGTGGAGGAGGAGGATGCCAGCGCCAGGTCGCG…
294	E3-RING	OsRING294	LOC_Os05g28470.1	expressed protein	1956	ATGGCGTCCTACGTTCCTTGTTCCAGTTCCTCAACCCATCGATCCAGGAACTTTTGTGACTTAGTTTTGGTCTATGCTATAATTGGTTCCATGCATTCTTCAATGACACTATTTTCAGTCTGCAAGATACTGTCTTTATATGTAGACATGTGTTTTGTTGACTATTCGAAGGAAGTTCATTCTTATCTAAAGTACTGCAAAGATGTGGTTTTTACTGGAATGACATTTTCACTAGAAGAGGAGCATTTAATAGATATCTTTTGGGATATGTACAAAGGGAAAGAGGATGAGAATGCAAAATTGTGTCAGGAAAAGTTGAGAACTACAAATGGAGTGAATAAACGCTGCCGAGATGGAAGGTTTGAGGACAATGGGATTAACAATAAACATAATAGCATT…
295	E3-RING	OsRING295	LOC_Os08g37760.1	zinc finger, C3HC4 type domain containing protein, expressed	1242	ATGGGGTCGCCGCGAGGACGCCGCCGCGGCGACAATGGCCGCCTCCTCCTCCTCGCCGCCGCCGCCGTCGTCATTGCCTCGCTGGTCGGCGGCGGCGCGGCGCAGCCGACGACGTCCGGGCCCGGCCCGAACTACTTCAACCCCAAGAGCTTCAACCCGTCCATGGCCGTCGTGATCGTGGTCTTGGTCACCGCCTTCTTCTTCCTCGGGTTCTTCTCGATCTACATCCGGCGATGCGCCGGCGGGCCGTTGGGTGGGCCCGGGGGGTATGGCGTCGGCGGCGGCGGCGGTGGACGTGTGGGTGGTGGGTTCACGTTTGCGGCGGCGCGGTCGAGGAGGGTGAGGGGGCTTGACCCCGCCGTGCTGGGCGCGTTCCCGACCATGGCGTACGCCGACGTG…
296	E3-RING	OsRING296	LOC_Os06g12560.1	zinc finger, C3HC4 type, domain containing protein, expressed	681	ATGGAGGTGGCGCCGGCGGCGGCCATGACGAGGGCGGAGGAGGAGAGTCGCCGTCGCGCGGCGACGCGCCTCCCCAGGCTGCTCCGCGGCGTCGTCTCCGGCATGCTCACCGGTATATTCGCCGTCGCTGGGGGCTTGACGGGGGCGGTCACCGGAGCATTGGCCGGGAGAGCCTCCGACGGCGGCGTTCTCCGGGGAGCTGGGCTAGGGACATTTGCTGGTGCTGTCCTCTCCATTGAGATCCTTGAGGCCTCTCGCGCGTATTGGTGCCAAGATCGATCAAGCTCGCCTGGTTCATTGTCCATGGGTGATTTTGTAAAGCAGCTTATTCATGCTCGTTTTGTGCAAGAGCAGAATGAGGCATCAGGACATATCACATATCGTTGGCAGGTTGGTATT…
297	E3-RING	OsRING297	LOC_Os02g36300.1	zinc finger, C3HC4 type domain containing protein, expressed	1050	ATGGGGCGGCGCGCGCGCTGCCTCTGCCTCCTCCTCCTCCTCCTCCTCGTCGTAGGTGGCGGTTTCCACGTGGCCAACGCGCAGGCGTCGCCGGCGCCGCCACAGACGGGCACGAGGGCGGTCAACCGCGCCGTGTCCACCGTCATCACCGTCGTCATCGGCGTCTTCTTCGTCCTCGTCTTCGTATGCGTCATCGTCAACCAGTGCTGCGACTGCGACTCCTCCGCTGGCGCTGGGGCTGGGCAAGGGCAGTCGTCGGCTGCTCGGCGCCGCCGCGGGCTCGACCCGGCGGCGGTGGCGGCGATCCCGGTCGTGCCGTACGCGGAGGTCAGGAAGCACAGGAGCGGCGGCGGCGGCGCGCTGGAGTGCGCCGTGTGCCTCACCGTGTTCGACGACGGG…
298	E3-RING	OsRING298	LOC_Os04g37730.1	RING-H2 finger protein ATL3B precursor, putative, expressed	1164	ATGGGGACGCGCGAGCTCCTCGTCGTTCTTGCCGTCGTCGTCATGGCCGCCGTCGGCGCCGGCGCGCAGTCTTCTTCGGCGTCGCCGGCGCCGGCGACGTCGCAGGCACCGACGGTGCGGCAGCAGACGCCGTTCGGGCGGACCATGTCGACCGTCATCACGGTGTCCATCAGCGTGTTCTTCTTCCTGCTCTTCTTCTGCGCGTACATCAACCAGTGTCGCCTCGCCGAGGCCGGGGACGCCAGGGCCGCGGCGGCGGCGGCGGCCGGCGGGGGAGCCGGAGGAGGGCCGTCCAGGAGAGGGAAGCGCGGGCTGGACCCGGCGGTGGTGGCCACGTTCCCGATCGTGCCGTACAGGGAGGTGGTGAAGCACAAGATCGGCAAGAGCGTGCTGGAGTGC…
299	E3-RING	OsRING299	LOC_Os03g05560.1	zinc finger, C3HC4 type domain containing protein, expressed	936	ATGGACGCGCCACCGGCATTCCGCTCCTCGTCGCCGTCGTCGTCGAACGCGAGCGTCCCGATGGTTGTCATCACCGTCGTCGGCATCCTCGCGGCGTTCGCGCTGCTCGCGAGCTACTACGCGTTCGTGACCAAGTGCCAGGCGCTGCGCGGGCTGTGGTCCCGCGGCGCGATGCCGTGGCGCGGGCACGGCGGCGGCGGCGCGCGGCGGCGGGCCGCGCGGGAGGCGTCGGTGATCCGCACCGTGGCGACCGAGGAGCGGGGGCTCGGCATGCCGTTTATACGGATGCTCCCCGTCGTGAGGTTCACGGCGGCGGCATGCGGCGGCGCCGGCGGCGAAGGTGGCGGCGGCGGCGTGGGCGCGAGGATATCCGTGTCGGAGTGCGCCGTGTGCCTCAGC…
300	E3-RING	OsRING300	LOC_Os03g05570.1	RING-H2 finger protein ATL3F, putative, expressed	903	ATGGATGCGGCGGGGATGGCAGGTGCGCCCATGGCGTCGCCCCCGCCGTACGACAACCCGACGGCTGGGTTCCCCATCGCGATCGTGATCGCCATCGGGTTCATGGTCACCTCGCTCATCCTCGCCAGCTACTACTTCCTCGTCGTCCGCTGCTGGCTCCGTGGCACGGGCGGCGGAGGCGCCGCCGGGGCCGGGCTGCTGCACCGCTCGCGCCGCGAGAGCGCGGCGGAGCGCGTCGCCGCGGTGTTCTTCACCGACTACGAGGCCGAGGTTGGAGGCGGGCTCGACCCGGACGTCGTGGCGGCGCTCCCCGTCGTCAAGTACCGCCGCGCCGCCTCCGGGAAGTCGGCGTCGCCGCAGGAGTGCGCCGTGTGCCTGTCGGAGTTCGTCCGGGACGAG…
301	E3-RING	OsRING301	LOC_Os09g29370.1	RING-H2 finger protein ATL5F, putative, expressed	1074	ATGTTGTACCCGGAGCGGCCGAGCCGCGTCAACGGGACGGCCACCGTCGACTGCTCGGCCTACCCGCTCGACTGCCACCCGGTCTGCCCAGGCGGCAGCTGCTACGAGATCGCCGAGCCCCCGCCGCCGTCGCCGGTGGTCCCGCGCGTCGACGTGGCCGTCGACGACCACCACCTCCCCGTACGCCTCCTCCTCACCGTCTCACTCCTCTCCGCCTTCCTGTTCATCTCGCTCTCTGTCTCCACGATCCTGCTCTACCGCCGCCGCGTCGTCCTGCGCCGCCGGCGCCGGGCCGCGACCGCGCCGCTCCCCGGCGACGACGGGTTCGGCGACGGGGATGAGGAGGCGGGGGGCGGCGGCGGGGATGTGCACCACGTGTGGTACATCCGCACGGTGGGG…
302	E3-RING	OsRING302	LOC_Os02g54830.1	RING-H2 finger protein, putative, expressed	1287	ATGAGCAATTCGACGTGGCAGCCGTCGCCGCCGCAGACTCCGGCGGCGGCGGCGTCGTCGGCGTCGGGGATTGACGGCGTGGAGAACAAGATAAGCCCGAGCATCGTGTTCATCGTGGCCGTCTTGGCGATCGTGTTCTTCGTGTGCGGGCTGCTGCACCTGCTGGTGCGGCACCTGCTGCGGCTGCACCGGCAGCGGAGGGCGAGGGAGGACGCCGAGAGCGCGACGGCGTTCGAGGGGCAGCTGCAGCAGCTGTTCCACCTCCACGACGCCGGCGTCGACCAGGCCTTCATCGACGCGCTCCCGGTGTTCCTGTACCGGAACGTCGTCGGCGTCGGCGGCGAGGATGGCAAGGACCCGTTCGACTGCGCTGTCTGCCTGTGCGAGTTCGCCGCCGAC…
303	E3-RING	OsRING303	LOC_Os04g50100.1	RING-H2 finger protein ATL5G, putative, expressed	1152	ATGGCATCCTCTGCTCCTGCTTGGGTCCCCTACGAGCCAACGAGAGATTGCTCTCAAGGGCTGTGCAGCATGTACTGCCCCCAGTGGTGCTACTTCATCTTCCCTCCGCCGCCGCCCTTCGACGTCGCCGGCACCAGCGCCGACGACTCCTCCGGCCCTGTCTTCTCCCCTCTCGTCATTGCAATCATCGGCGTTCTGGCCAGCGCCTTCCTCCTCGTCAGCTATTACACCTTCATCTCCAAGTACTGTGGCACCGTTAGCTCCCTCAGGGGGAGGGTCTTCGGCTCGAGCTCCGGTGGCGCTGCTTATGGCGGCGGTGCCGGTAGCGGCGGCCGCCACGGCCACGGGCAGTCGAGGAGCCACGAGTCATGGAACGTCTCGCCGCCGAGCGGGCTGGAC…
304	E3-RING	OsRING304	LOC_Os09g29310.1	zinc finger, C3HC4 type domain containing protein, expressed	1179	ATGGCGCCAGCTCGAGTCCACAGCAATGGCCGCCTCCTCATGCTTCTCCTCCTGCTCGCCGTCGCCGGCTTTGCGGCGGCGCAGCCGAGCCAGGACAATCCTCCGGCGGGCTACTACGCGACCAACTTCAGCCCGTCCATGGCCATCGTCATCGTCGTCCTCATCGCCGCCTTCTTCTTCCTCGGCTTCTTCTCCATCTACGTCCGCCACTGCTACGGCGGCCGCGGCGACTACTCGACCACCCCGCTGCCCCGGTCCGGCGCCGCGCGGTCGCGGCGGCAGCGCGGGCTCGACCAGTCCGTGCTCGCGACGTTCCCGACCATGGCGTACGCCGACGTGAAGGCGCACAAGTCCGTCAAGGGCGCGCTCGAGTGCGCCGTCTGCATCAGCGAGTTCGAC…
305	E3-RING	OsRING305	LOC_Os02g46600.1	RING-H2 finger protein ATL5G, putative, expressed	1170	ATGGCGGCAATGGCCTCTTCTCCCCCTACAACACCAAATCTCGGTTCGCAGCCTACATGGGTGCCCTATGAGCCAACCAGGGATTGCTCCCAGGGCCTCTGCAGCATGTACTGCCCGCAGTGGTGCTACTTCATCTTCCCGCCACCGCCGCCGGCCTTCGACATCACCGGCTCCAGCTCCGACGACTCCTCCGGCCCAACCTTCTCGCCGCTCGTCATCGCCATCATCGGGGTGCTCGCGAGCGCCTTCCTCCTCGTCAGCTACTACACCATCATATCCAAGTACTGCGGCACCTTCAGCTCCCTCCGGAACAGACTCCTTGGCTCCAGCGCTCACCGCGGCAGCGGCGGCGGCGCCGACGGCGGAGACAATTCCAGGAGCCAGGAGCCGTGGAGCGTC…
306	E3-RING	OsRING306	LOC_Os08g34550.1	RING-H2 finger protein, putative, expressed	1506	ATGAGCCACTACACAATGCATGCGCACATCAACTACACCGCCCTGCCGCCGACGTCGCCGCTGCAGCTCCCGCTTCCGTACCTCCCGCCGCCTCCTCCGCCGCCGCAGCCGCCATTGCTGCAGCTCCAGCCGCCGCCGCCGCCGTCGTCGCCGGTGTCATTTGACACGGCGTTCCAGAGCAGGATCAGCCCTAGCATCCTGCTGATAATCTTGATCTTGGCTGTTATTTTCTTCGTCTCCGGGCTCCTGCATCTGCTCGTCCGGTTCATCCTCCGCCCGGCGCCGCGTGACGCCGGCGACGCCGACAGCGGCGACGCGAACGTGACCGCCTTCCAGGGGCAGCTCCAGCAGCTGTTCCACCTCCACGACGCCGGCGTGGACCAGTCCTTCATCGACACG…
307	E3-RING	OsRING307	LOC_Os12g01190.2	RNA recognition motif containing protein, putative, expressed	3291	ATGACCATGAGCGACGATGGAGACCGCACCTGCCCGCTCTGTGCTGAGGACATGGACATCACTGACCAGCAGCTCAAGCCCTGCAAATGCGGCTATGAGATTTGTGTCTGGTGCTGGCACCACATCATTGATATGGCTGAGAAAGAGGACACTGAGGGCCGCTGCCCCGCATGCCGCACTCGCTATGACAAAGATAGGATTGTCAAGATGGCTGCCACTTGTGACAGGACGGTAGTGGAGAAAAATGTGGACAAGAAACAGAAGACCCAAAAGGTCAAGTCAAAGGCCGCGGTAACTGTGGAAGCTAAGAAACATCTTGCTAGCGTCAGGGTTATCCAGAGAAACCTCGTGTACATAATTGGACTACCTGCAAATTTATGCAACGAAAGCATACTTGAG…
308	E3-RING	OsRING308	LOC_Os05g04950.1	protein binding protein, putative, expressed	2607	ATGTCCACTCTCGCGGCGCATCCACCGTTGGGGCCAGCGGCGGCGGCGCAGGAGAAGGCGGCGAGCCGGAACAAGCGCAAGTACCGCGCCGAGCCGCCGTCCGCCGAGCTGGGGTCATTCGGGCTGGAGTACCCACTGACGGCCGACTGCGTGGGCTTCGAGTTCATGTCGCCGGAGAAGGCAGCCATCGCGGCGGCGGCGGCCGCCGCCGCGGTGGCCGCCGAGGGCGTCAACCTGGACCTCATCCCGGGCTCGTGCGATTGCAAGGATATTCACCCCACGGCGGAGGAGCTACTGGAGTGCCAGAGATATGTGAATTGGAATGACCCCAACGAGGCGCTGCTCGAGGAGATCCTTCTCAAGGGCCTGGACGCGACGTTCGACAATGCCGTAGGTGTG…
309	E3-RING	OsRING309	LOC_Os05g47900.1	protein binding protein, putative, expressed	759	ATGGCGGACCACTTTGCAGTAATGGCCGGCCGGTTGCTAACGGAATCGACTGTTCAGTCTGCCATTGATGAGGCCTCTGCTGCTGCCATGCCTTCTTCAGTGATTGCTTCTGAACATAATGATGTTCAAGATGAGAGGGAGAAGAGTGGTGTTCTTGTAGAATGTAGAATTTGCCAGGAAGAGGATGATCAGACCTACATGGAGACCCCTTGCTCCTGCAGGGGCAGCTTGAAGTATGCTCATCGCAAATGCATTCAGAGGTGGTGTGATGAGAAGGGAGACACCATATGTGAGATATGCTTACAGCAATACACACCAAACTACACAGCACCTGCAAAGTTGTTTCAACATGGAAGAAACTCAATTTTCTTCAGAACTCCTGGTTACATTCAAGCACAG…
310	E3-RING	OsRING310	LOC_Os05g51780.1	zinc finger, C3HC4 type domain containing protein, expressed	1158	ATGGGTGCGGTGTCCATGTCGACAACGACACGCCTCCCCCTCGTCGCCGCCCTCCTCTCCGCCGCTGCTTGCGTCGCAGCAGCGCAGCCGGCCACCGCCGAGGCCGCCCCGGAGACGCCCGGCGTAGGCATCAAGGTGTCGTTCCGCCCCAGCGTAGCCATCGTCGTTGGCATCTTCACCATGATCTTCTCGCTCACCTTCCTTCTCCTCATGTACGCCAAATTCTGCCATCCATCCTCCCCCGTCGCCGCCCCCGCCCCCACGGTCGTCCCGGCGGCGGCGGCGGACGACGGCGTCGCCAAGCCGGTGATCGAGTCTCTGCCTTTCTTCCGATTCGCGGCTCTCCGCGGGGCCAGGCAGGGGCTGGAGTGCGCGGTGTGCCTGGCGCGCTTCGACGAC…
311	E3-RING	OsRING311	LOC_Os07g31850.1	zinc finger, C3HC4 type domain containing protein, expressed	1734	ATGATGCGCCGCCGCGCGACGATCGGGGCCATGGGGCCCTCCGCAGCCGCGCTGAGGGCCGCCGCCGTGGTGGGGCTGGTTGTGGCGGTCGGGCTCGCGCTCCCGCCGCTGGCCGCGGCGCTGCGGCCGCTCAGGGAGCGCGTCGCGTCCGCAGGGGCCGCCTCCTCCTCCGGATCGTGGGGCGATGAGCATGCATTCTTCAAGAGGGATGAGAATGAGATAAGTCCGTACTCATGGAATATCACAGGGACATATAAAGGAAGTTGGAACTTTGCTGGTTCCACAAATGGTTCTTCTAGGTTTCTTGAGTTTACAAAATTGAAGGGCGATGCGGTTTTGGAACTATTAAGTACACCGACAAAGATAAGCGGGGTGCACTATGTTCAGGGATCTGTTACA…
312	E3-RING	OsRING312	LOC_Os11g38800.1	zinc finger family protein, putative, expressed	837	ATGGGCGACCATGTGGTGGTGAATGTGGAAGGCTTGGGAAACGATGGAGGGGCTGTGGAGAAGCCATCTGAGGCCGTGAACAGCTCAGTGGTGGCTGCTGCGTCGCTTTCTACGACTGTTGATACGGTCGAGGAGGGCGGTGGAGAGGAGGAGCCGCTCATCCAGGCGGCGGAGTGCCGTATATGCCAGGAGGAGGATAGCATCAAGAACCTCGAGAAGCCTTGTGCTTGCAGTGGCAGCCTCAAGTATGCTCATAGAGCTTGTGTGCAACGCTGGTGCAATGAGAAAGGAGACATTACATGTGAAATCTGTCATGAGCAATATAAGCATGGATACACAGCTCCACCTCGTGTTGAACCAGACGATACCATCATAGATATCGGTGGTGATTGGGCACGT…
313	E3-RING	OsRING313	LOC_Os08g33860.1	zinc finger, C3HC4 type, putative, expressed	831	ATGAAGGATCATCTAATGCTTAATGTTAGCAACCTTCCCGAGTCTGTTGAGGCGACCGAGGCAGCCATGAATCTGCCTTCCGGGGGAGTTTCTCTACCACCGTTGTCTACAACTCATACACTTTTGTCAGTTCGGGAAAGCATGGGTGCTGAGGAAGAGCCTCTTATTCAGACAGTAGAATGTCGTATTTGCCAAGAGGAGGATAACATCAGCAACCTTGAGAGTCCATGTGCTTGCACTGGAAGTCTAAAGTATGCTCATCGGGCTTGCGTGCAGAGATGGTGCGATGAGAAAGGAGATTTGACATGTGAAATTTGCCATGAGCCATACAAACACGGGTACACTGCACTTCCTAGAGCTCATCCTGATGAGACAACCATTGATATAAGTGGTGGTTGG…
314	E3-RING	OsRING314	LOC_Os02g36740.1	zinc finger, C3HC4 type, putative, expressed	753	ATGGGGGATCATGTTGCGGTGGATGTTGGGGGGCTCATGGCGTCCCGGGGCGCCGGCGAGGAGGAAACGGGGGCGCTGATTGGGATGGTGGAATGCCGCATTTGCCAGGAGGAGGACCTCGCCAAGAACCTCGAGAGCCCCTGCGCTTGTAGCGGTAGCCTCAAGTACGCTCATAGAGAATGTGTGCAAAGATGGTGCAATGAGAAAGGAGACATAATCTGTGAAATCTGCCACGTGTCATACAAGCCTGGCTATACTGCCCCACCCCAGGTACATCATGATGAGACTACTATAGAGATCAGTAGTGGAGATTGGTCTATCTCTGGCAATCGGTTGGATTTACATGATCCTAGAATCTTGGCTATGGCTGCCGCTCAACACCGTTTACTTGAAGATGAG…
315	E3-RING	OsRING315	LOC_Os09g24650.2	zinc finger, C3HC4 type, putative, expressed	834	ATGAAGGATCATCTAATGGTAAATGTTGATGATCTAATGGCGCCTGAATGCTTTGAGACCACTGGGGCAGCCAAGAATTCATCAGGGGAAGCCGCTGCGCAGGCACCCACTACAGTGCATACCTTTTTGGCAGTTGGAGAAAGCATGGCCCCTGAAGAAGAACCTCTTCTGCAGTTGGTGGAATGTCGCATTTGTCAGGAGGAAGACAGTATAAAAAATCTGGAGAGCCCATGTGCCTGTACTGGCAGTCTAAAGTATGCTCATCGGGCTTGTGTGCAACGATGGTGCAATGAGAAAGGAGATGTAACGTGTGAAATTTGTCATGAGCCATATGAACACGGTTACACTGCACCTACTAGGCCTCATCCTGATGAAACTACCATTGACATCAGTGGTGGC…
316	E3-RING	OsRING316	LOC_Os02g40664.1	zinc finger family protein, putative, expressed	2130	ATGGAGGGGATGTGGAGGAAGGCCAAGAAGGCGCTGGGCGCCGGCCTCTGCGTTCGCCTCCCCGCCGTCGCCGGCGACTGGGAGGACGGCGTCAGCGAGCGCCGCGCGTCGGATGCGCTCTCCCACGACGCGTCTTCGGCGGCGGCGGCGCATGTGTCGGCGCCGAATACGCCGGCCGCGGCGTTGCCGGGAGCAGGCCCGCTCCGGAGGTCCAAGTCCGGGACCAAGTCCGCCAAGGGAATGTGCGCAATATGTTTCGATCCCATGAAGTCAGGCCATGGACAAGCACTTTTCACTGCTGAATGTTCTCACATGTTTCACTTCCACTGCATCTCCTCCAGTGTGAAACATGGAAATTATGTATGCCCAGTTTGTCGAGCGAAGTGGAAAGAGATACCC…
317	E3-RING	OsRING317	LOC_Os04g42980.1	zinc finger family protein, putative, expressed	2127	ATGGAGGACGCGTGGAGGAAGGCGAAGAGGGCGCTGGGGCTCGGCCTGTGCGTGCACGTGCCCGAGGCGGAGGAGGGGGAGAGGGAGGACTGCTCGAGCGAGCGGCGGAGGCGGCTGCCGGCGGCGGCGAGCGGCGCGCGGTGCCGGGGCGAGGCCGCGGTGACGGTGGGGCCGGAGTCGGTGCCGGCGCCGTCGGACGTTCCGGTGCCGCTGCCGCTCCCCGGCGTGGTGCGGAGGTCCAAGTCGGGGAGCAGCCGATCCTCCTCTAAGAGGAAATGTGCAATATGCTTTGACTCCATGCGGCATGGGAATGGTCAAGCCCTATTCACAGCTGAATGTTCTCATATGTTCCATTTTCACTGCATCTCATCTAATGTGAAACATGGGAATTATTTCTGC…
318	E3-RING	OsRING318	LOC_Os06g42700.1	zinc finger, C3HC4 type domain containing protein, expressed	1017	ATGGAGGAGGAGATCGCCGCCGACGACCTCTTCCTCGACGCCGCCGCCGACCACCACCCCGCCGGCTTCTCCTCTTCCTCCTCCTCCTACTTCGCCTCCTTCTCCGAGGTGGTCGAGGAGGAGGACGAGGAGCGCCACCCCCACCCCCACCACCGCCTCCTCCTCGACGACGACGCGGCGGGGTTCGACCACGACGAAACCCTAGCCGCCCCCGCGCCCGCCCCGGGCTCCCCGTTCTCCTTCGCCTCCGACCCCGACCCCGACCCCGACATCGACCTCGAGCTCCGCCTCTCCTCCCGCTCCCCTCCCTTCTGGGACTGCCTCGAGGACGACCTCGCCGACGAGGAGATGGTCGGGGGCGGATTCGAGTGGGAGGAGATCGCCGACGCCGCTGTCCCT…
319	E3-RING	OsRING319	LOC_Os02g42690.3	zinc finger, C3HC4 type domain containing protein, expressed	861	ATGGATCAGCTTTGCACGAGTGGAGGCAGCGACAGCGACAAGTCTTTGGCGGCCGGCGATGAGCCGGCGGTGAGAGTCCGAGGTGAAGTGGAGGCGGAGGCGGCGGCGGCGGCGGCGGCGGCAGAGGCGCAAGGCGGTGGCTGCTTCGACTGCAACATCTGCCTGGATTTCGCCACGGAGCCGGTGGTCACCCTCTGCGGCCACCTCTACTGCTGGCCCTGCATCTACGAGTGGCTGCACCCCGGCGGCGACGACGACGGAAGCAACGGCGACGCGAGCTCGACGAGGCGGCGTCCCTGCCCCGTGTGCAAGGCCGCGGTCTCGCCGGACACGCTCGTGCCGCTCTACGGCCGCGGCCGCGGCGGAAGTTCCAAGAGGGCCCGATCCGGCTCGGCCATC…
320	E3-RING	OsRING320	LOC_Os04g44820.1	zinc finger, C3HC4 type domain containing protein, expressed	762	ATGGACCAGATTTACATGGCTGCTGTCAATAACAAGACTTCATTGCCTGATGATGAGCCAATGAAGAAAATTAGTGGAGATATGCCTGTGACTGCTGGAAACGCTTGCTTTGACTGCAACATTTGCCTTGATTTTGCAGCAGAGCCGGTGGTTACTCTTTGTGGTCATCTCTACTGCTGGCCTTGCATCTATGAGTGGCTATGTCCAGGGGTTGGATCGACTGCCAGTAACAACAGCAGTTTGGCAAGGCGACAGTGCCCTGTGTGTAAGGCTACACTCTCCCCAGACATGCTGGTGCCATTGTATGGTCGTGGGGGGAGTCTGAAGAAATCACTGAATGGTGTGCCCATTCCACGACGACCAACCGTGCAGCGGGAGGCGGTTGAGCATCAAAACACA…
321	E3-RING	OsRING321	LOC_Os02g57750.1	protein binding protein, putative, expressed	2265	ATGGACGAGTACCACCACCGCATGGGCGCCGCCGCCGATTTCCGCCGGGACCTCGAGGACCTCGTCTGCGACCACCTCGGGGGATGCTTCTCCCCGACGTCGTCCTCGTCGTCGTGCTCCGCGGCGGGGGGAGGGGTCGCCGCGGGGCACCAGCCCGACGAGGAGCCCGAGTCGTCTGCCGCGCGGAGGCGGAGGCGGGAGTCGCGCCTCCTCAGCCGGTGGGTCGCGCGCCAGGCCGAGGAGGTGCTCTCCTCCATGGAGCGCGAGGTCGAGCGACGCAACCGGGAGGCCGAGCTCCTCGCGCTCGCACGCCTCCACCCCGTCTCCACCCTCGACCCCTCCTCCTTCCTCCTCTCCTCGCCCACCGCGCCGCCGCCGCGCCCCCAGGCACCCTCCCCG…
322	E3-RING	OsRING322	LOC_Os09g39690.1	protein binding protein, putative, expressed	1977	ATGGCCGACCTCCCGCCGCCGCCACGCCTCATGACCCGCCGCCAAAGCGACAGCGACTGGGACTGGGACGGATCCAGCCGCGAGGGCTCCCCCGACCCCGCCTCCGCCTCCGCCGTCCGCCGCGCCGCCCGCCGCTGGCCCGACGACCCCGGCCCCGCCCAGATCTCGCTCCACATGTACATGGCCTCCCGCGACCGCGACCGCGACGACGACCCGCCCCCCGACCACGCCCGCCTCCGGATCCGCGGCCGCCAGGCTCGCCTCGAGCTCGTCATGCGCATGGCCGCCGACCGACACGCCGAGCTCCACCGCCTCTCCCACCACCGCGCCGTCTCCGACTTCCCCCACCGCAACCGAATCCACGCACTACTCCGGGGGAGGTTTCTGCGCAATGGTGAC…
323	E3-RING	OsRING323	LOC_Os02g45390.1	RING-H2 finger protein, putative, expressed	663	ATGCTGGGGTCGGGGCTGAATCTGGTGACCACGGTGATCGGCTTCGGGATGAGTGCCACCTTCATCGTCTTCGTCTGCGCGCGCCTCATCTGCGGCCGCGCCGCGCGGGCCGACGCCGAGGCCGACGCCGCCGAGGGCAGGGTCGCGGCCGCGCGGGCCATGGCGGCTGGCCCCGCGCCGTTCGACTTCGACGTCGAGTTCCGGGCCACGGATCTCGACCGCACGATTGAGCATACCCGTAGTGGATTGGAACCTTTTGTTGTTGCTGCAATTCCTACAATGAAGTACAGCTACGAGGCCTTCCAATCAAAAGATGATGCCCAGTGCTCCATATGTTTAGGTGAATACAATGAGAAAGAGATTCTGCGCATCATGCCCAAATGCCGTCATAATTTTCAT…
324	E3-RING	OsRING324	LOC_Os08g06090.1	zinc finger, C3HC4 type domain containing protein, expressed	531	ATGGGGTTCCCGTCGGTGTGCTACTGCGTGATACTGCCGCAGCCGCTGGTGCTGGTGCTGCAGCTGCTCGACCTGCTGCGCCACGCCTTCCTGCTCTGCCTCTCCGCGCTCGGCCTCGCCGCGCCGCCGCTCCCGGACGAACACCCCGCCTACGCGCCGCCTCCGCCGCCGCCGGCGTCGATGGCGGCCCTCCCCGCCGACCTCGTCTGGGCGTTCCAGCCCGCGCCGGAGCCGGCCGCCATCAAGGCGCGCCTCCCCGCCGTCCGCTACGCCGACTTCGTCAGGTGCCGCCGCGCCGCCGCGGCGGCCGCGGCGTCGTGCGTCGTGTGCCTCGGCGCGCTCGAGGCGCGTCACCGGGTGCGCGAGCTCGGCAACTGCGCGCACGCGTTCCACAAGGCG…
325	E3-RING	OsRING325	LOC_Os04g16970.1	zinc finger, C3HC4 type domain containing protein, expressed	348	ATGAGCTACCTCCTCTCCTACATCTCCAAGATGCTGTGCATCAAGATTCCGTCGGAGGCGAGGCAAGCCAGCGAGGACGGCGGCAGCGGTGGCCTGACGGAGTGCTCCGTCTGTCTCTCCAGGATCCGTGTCGGCGAGGCGACGAGGCGTCTGCCCTGCCGGCATGCGTTCCACCGGGACTGCGTCGACCGGTGGCTCCTCTCATGCAGGCGGACGTGCCCGCTTTGCCGGGTTTACGTCGTCGTCGACGGTAACAAGCCAGGGGTGGCAGCGAAGCACACCGGCGAGCCGCCGCTCGCTGAAGACATGGTGATCTGGTTCTCTGCCATGCTCGTCCCTGGATTCTGA
326	E3-RING	OsRING326	LOC_Os07g48680.1	zinc finger, C3HC4 type domain containing protein, expressed	546	ATGGAGATCTTGGTGAGTGCACTGCTCCTGCTCCTCGTGCCACCCTTGTCCGCCCTCCTCGCCGTCGCCGCGCCGAGCCTCGCGTGGCCGTCGGGGTCGTCGTCGGTGAGGAAGCTGATCGCCAAGAAGGTGGCGCCGGAGCAGGCGGCGCGCGACGAGCTGCTGCGCGTGGCGCGGTACAGTAGCGCTAGCGCCGCCGCTGCCGCTAGTGCTGTCCAACAACCAGGCGGCAGCGAGAGTAGTCGTCCGGCGGCGGCGGCGGCGGATGATGGTGGGCGGCCGGATCAGTGCGCGGTGTGCCTGAGCGGCATCGAGGAGGGCGACGAGGTGAGGGAGCTCCGGTGCCGGCACCTGTTCCACCGTGGCTGCCTCGACCGGTGGTGGTTGTCGGCGCGGCCG…
327	E3-RING	OsRING327	LOC_Os02g45710.1	zinc finger, C3HC4 type domain containing protein, expressed	639	ATGGGCTTCCCGGTGGGCTACTCGGAGCTGCTCCTCCCGAGGCTGCTGCTCCAGGTGCTCCTCCTCCTCGGCCACCTCCATCGCTTTCTCCTCTGGGCCTTCCACGCAGTCGGCCTCGGCGACCTCATCGACAACCCGCCCGGCCTGGCGGCCACGGAGCAGGACCTGATGCTGCAGGGGCGCGGCGGCGGGATGGCGGAGGGTTGGGCGTCGTCGTCGGCGCTCCAGCACCGCCGGCCCGAGTTCAGGGCGATTCCGCCGATGGCCATCGAGGAGGCCCTCCCCGTGGTGCGGTTCGACGAGCTGGTGGCGTCCGCCCCGGCGGCGGTGTGCGGTGGCGGCGACTGCGCGGTCTGCCTCAGCGGCATCTGCGGGCGCGACGAGGTGCGGCGGCTGTCC…
328	E3-RING	OsRING328	LOC_Os04g49000.1	zinc finger, C3HC4 type domain containing protein, expressed	639	ATGGGGTTCCCGGTCTGCTGCTACTCCGAGCTGCTGCTCCCCAAGCAGCTGCTCCACCTCCTCCTGCTGCTCGGCTACATCCGCCGCTTCCTCCTCTGGGCGTTCCACGCCGTCGGCCTCGGGGACCTGCTGGATCTCGGGGACGAGCAGCAGGCGGTGCTGCAGGACCACGCGCGCGAGCACCGCGCGCCGGCGCAGGCGCTGCCGCCACAGCAGCAGCACCGCCGCGCCGAGTTCCGGACGGTGCCGGCGATGGTCATCGAGGAGGTTCTGCCGGTGGTGCGGTTCGACGAGCTGGTGGCCGCGGCCCCGGCGGTTTGCGGCGGCGGGGACTGCGCGGTGTGCCTCAGCGGCATCGGCGGCGGCGACGAGGTGCGCAGGCTCAGCAATTGCCGCCAC…
329	E3-RING	OsRING329	LOC_Os02g46100.1	RING-H2 finger protein, putative, expressed	570	ATGGCGAGAATGCTCCTTGAGGCGGCCGCCTCCGGCTCGGTGGAGGACTCACTCAACTCGGACCTCGTCGTCATCCTCGCCGGGCTGCTCTGCGCGCTCATCTGCGTCCTCGGCCTCGGCCTCGTCGCCCGGTGCGCGTGCACGCGCCGCTGGGCGCGGGCCGCCGGCGGCGGGACAGCGGCTGGCGGCGGCGGCGGTGGCGCCGCCGCGGCGAACAAGGGCGTCAAGAAGGAGGTGCTGCGGTCGCTCCCGACCGTGACGTACGTCTCCGACGGCGGCGGCGGCGAGGCGGAGGAGTGCGCCATCTGCCTCGTGGAGTTCGAGGACGGGCAGGCCGTGCGCGTGCTGCCGCAGTGCGACCACCGCTTCCACGCCGCCTGCATCGACACGTGGCTGCGC…
330	E3-RING	OsRING330	LOC_Os12g02350.1	RING-H2 finger protein, putative, expressed	513	ATGCGGCGGCTGGTTGACGTCGTGGAGGCGCCGGCGCTGGTGCTGACGCCGGCATGGGCGGCCACGGCCTCCATGCAGCAGGCCGGCGGGAGCTCCGGCGCCTTGGACGCCAACATGGTCATCGTCCTCGCCGCGCTGCTCTGCGTCGTCATCTGCTCCCTCGGCCTCAGCTCCCTCATCCGCTGCGCGCTCCACTGCGCCCGCGGCCTCTCACCCTCACCCGCCATGGCGACGCCGGCAGCTGCCACCACCACGGGCGGGCTGAAGAAGAAGGAGCTGAGGAGGATTACGGTGGAGGTGTACGGCGCCAAGCAGGCCGGCGTCCCCGACGCCGAGTGCGCCATCTGCCTGGGCGACTTCGCCGACGGCGACAAGGTGCGCGTGCTCCCCAGGTGCCAC…
331	E3-RING	OsRING331	LOC_Os04g37740.1	zinc finger, C3HC4 type domain containing protein, expressed	1248	ATGCCGCTCCACCACCGCCGGGCGCTGCACTCCAACGACTGCGACGACGGCGGCTACGGCTGCTCCTCGTGGCCGCTGTCCCCTCCTCCTCCGAGCGTCATCCTTACTCCCTTCGCTTCCCCTTCGCCGGCGCCCTGGGCTTGCCCGCCCGCTTTTCCTGCCCCGTCGCCGTCTCCTCTCCATGGCGCCGCGGGGGGCAGGAGGGATCAGGGAGGATACCACGGCTCCCCACCAGGCGGTGGCGGTGATGCGGACGAGCACCGCCGACGCATCATCAACCTTATCGTCGTCGGCGCCGCGGCGCTCGCGTTCCTCTCCATGATCCTCCTCGTCGTGATCGTCGCCGTCCGGCGGCGGAGGCTGCGGCGGCGGCGGCAGAGGCAGCAGGCGCTCCTCGCC…
332	E3-RING	OsRING332	LOC_Os05g07140.1	zinc finger, C3HC4 type domain containing protein, expressed	537	ATGTCTGCTTCTTCTCCTGTTGCCTACGACGCCAATGTCCTCCTGGCCGCGGTCACCGCGCTCTCGGCGGCCATCGCGTTCGTCGCCGCGCTCCACCTCTACGCCCGGTGTCTCCTGCGGCGGCGCGTCGCCGGCGCCGGCGCCGGCGCCGCCGGCAACCCTCACGCGCTGCGCCGCCCGGTGACCCCGGGCGGCAACTACGAGCTCGAGGTGATCAGCGTCGCGGCGTGCGCGCTGGAGGGCGGCGGCCTGGACGCCAAGCAGCTGGGCGCGCTGCCGGTGTTCACGTGGGGGTCTTCTTCTCCGGCGACGGCGGCGGCGGACGCCGCCGTGCAGTGCGCGGTGTGCCTCGGGGAGATGGAGGACGGCGAGCTGGGGAGGCTGCTCCCGGCGTGCCGC…
333	E3-RING	OsRING333	LOC_Os11g39640.1	zinc finger, C3HC4 type domain containing protein, expressed	1218	ATGCCGCCGCCGGAGCCGGACAAGGACAAGCCGCTGCCGAAGCCCAAGCCGCCCAAGCCCAAGCCCAAGCCGCCCAAGCCGGAGCCGGAGCCGAACACGCGCTCGGCGCCGGAGCGCGACCAGACGGCCGCCCCGTACGGCACGGTGCCCCCCGACCCCTTGTCCTGCGCCACCGACTGCTCGCCGGACTGCGTGTTCTACCACCTGTGCCCTTCGCCGCCGCCGCCGGTGGCGCCCGTGCATCTGAGGTCGTCGCGGCTGCCCACGCCGCTCATCGCGCTGTCGGCGTCGCTGCTCGGCGTGTCGGTGGTGCTGCTCGTCGCGTTGCTGGTGTGTCGGCTTATGAGGGGGAGGGGGAGGAGGGGGAGGAGGAGGCGAGGTGGGCGGAACGCGCTCGCG…
334	E3-RING	OsRING334	LOC_Os06g34390.1	zinc finger, C3HC4 type domain containing protein, expressed	1047	ATGTCCTCGCCGCCGTCTGATCCGAGCTCCGGTGGTGGCGATGGCGGCTCGGCCGTGCCGGGGACGGCGAGCTCCAACTTCACGCTGCTGTACATCATCATCGCCGTCCTCGTCGGCGTGATCCTGTACATGGCGATCCGGTACGGCCGGTCGGTGATGTCGGAGTGGCGCCAGCTGCAGGCCGGCGGCGGCGGCGGCGAGCCGCGCGCCGCGCTGCTCGGGCTGAGCTCGGACGACATCGACGCGCTCCCCACGTTCACGTACCGGGCGCGCGGGGCGGCGGCGTCGCCGCTGGTCGGCGGCGGCGGGAGGAGGGGCGGCGGCAGCGGCAAGGGGAAGGGGGCGACGACGGTGGTGGTGGAGTGCGTGGTGTGCCTGCAGGAGCTCGCCGACGGCGAC…
335	E3-RING	OsRING335	LOC_Os10g42390.1	zinc finger, C3HC4 type domain containing protein, expressed	594	ATGGCCGCTCCCACGCGCCGCCTCCTCCTCCTCAACCACGAACCCACCACCACCCCCGCTTCGTCTTCTTCGAGTTCGAGGCAATCCTTCCCCACGCTGCTCCCCGTTTTTATCCTCTTCGTCCTCCTCCTCTGCTTCCTCTCCATCTTCCTCGTCCGCGACCTCCTCCACTTCCTCTCCCTCTGCCTCCGCCGCCGCCGCCTCCTCCTTCGCCACGGGGAGGATCATGACTCCTCCTCCGTCTCCATGCAGTCCTCAGCCTCGCCGATTAATGCCCAGGCGCCGCGCAAGCCGCCGGGCTTGGACCCCGCCATCCTCGCGTCCTTCCCCACGCTGCGCTTCAAGGCCTCCGCCGCCGCGCCGGAGTGCGCCGTGTGCCTCTCCGACTTCGCCGCCGGC…
336	E3-RING	OsRING336	LOC_Os05g41520.1	zinc finger, C3HC4 type domain containing protein, expressed	861	ATGTCAAACAGAGCCACGCACTGGTGCTACGTGTGCCGGCGGCCGGTTCGCATCCGCGGCGGCAGCCAAGACGTCACCTGCCCAAGCTGCGACGACGGCTTCGTCCAGGAGATGAGCGAGATGGGACGGAGGACGGCGAGCAGCACGCTCGGTTTCGTCGGGCCAGACGCCGGCGACGAGTTCCTGCTCCGGCGATCCCCGGTGATGGAGGCGATGTCCACCCTCATGCGGCACGCGGCAACGGTGGGCGGCGACGAGCGCGAGGTCGACGTCCACGACGAGCATGGCGGCGGCGATGGCGTGCCTGCGCACGCGAGACTCGGCGTCCTCTTCAGGGGAGGGCCCCGTGTCGGCGTCGAGCGCCGCGGCGGATACTACCGTGCCGGTCTGGAGGCGCTC…
337	E3-RING	OsRING337	LOC_Os09g12720.1	zinc finger, C3HC4 type domain containing protein, expressed	1599	ATGGCGGGGAGATGCGCCGGCGGCGGCGACGGCGGCGGCGAGGGCATGCTGGCGCGGCTGCGGAGGGCGGCAGCCAGGCGGATCGGGCTCTCCTGCGCCTCCTTCTTCTCCCACGCCGCCACCTCCCCTTCCCCGCCTCCCAAGACCATCTCATGCTCAGCACTGAATGCGCCTGCAGACAGCACTGATGAAGACCAGGAAAAGCTGGAGGAGCCCACTAGCACAAGAATGGCTGACAAGAATCTCTGTGCAATATGTCTGGAGCCCCTCAGCACCGGCAGCGTTGATATTGACAATGGTGACAGGCCAGCAATCTTCACATCACAATGCTCCCACTCCTTCCACTTCCTATGCATCGCCTCCAACATTCGGCACGGCAATGTTACATGTCCCATCTGC…
338	E3-RING	OsRING338	LOC_Os02g49550.1	zinc finger, C3HC4 type domain containing protein, expressed	936	ATGGCGAATGATTCCTCCTCCTTCCCTCGCAGCCTCCTTATCCCGCTCGCCGCCGGCGGCTGCTCCGACGATGACGACGGCTACGACGAGGGCCCGTCGGACACCGTCTCCTTCCCCTCCTTCTGGCCGCCGTTCCCGGCCATCTTGTCTGATTCCGACTCCGACGTCGCCTTGTTCCCTCCTCCTCCTCCCCACGTGGACCACTGCCCTGCGCCGCAGGGCGCCGCGTCGGCGTTCTTCGGGCTCGGTTTCCGTGAGGAGGATGACCACGATGGCGGCGAGTGGGCGCCGCCGGGCGAGGTGGAGTTGCCTCTCTGTTGGGATTGCCTGCAGCTGGAGGAGCCCGACCACCAGAGGTGGGACATCGGCGTGAACGGCGGCGGCGGCGACGAGTGGGAG…
339	E3-RING	OsRING339	LOC_Os09g06740.1	zinc finger, C3HC4 type domain containing protein, expressed	492	ATGGACGACGACGGCGACTGGATCACAGCGAGGTACCTCCTCTCGTCGATCCTCGGGCGGAACCCGCTCGTCGTCGATTACGTGGACGAGGAGTCCTTCCCCGTCGAGGACCCTCCCCCGGTGGCCGGTGGCGCCCGTGGAGGGAGGCAAGCGGTGGTGTCGCAGCCGCCGGTGGTGCGCGCGACGGCGGGCGTGGCCGGGACGGTGTGCTCGGTGTGCACGGAGGAGATCGCGGTGGCGGACGCCGTGGTGCGTCTCCCCTGCGCGCACTGGTACCACGCCGGCTGCATCTCCCCGTGGCTCGGAATCCGGAGCACATGCCCCATGTGCCGCGCCGAGCTGCCGGCCAGCGACGACGCCGCCGAGGAAGGCGGTGGTGCCGGCCGGGAGAAGCCGCCG…
340	E3-RING	OsRING340	LOC_Os09g06770.1	RING finger protein, putative, expressed	468	ATGGACGGCGAGATGGATTGGATCGCGGCGCGCTTCGTCCTGTCGGCGATAATGGGGGTGCACCCGCTGGTGGCCGTCGACGACGCCGGGGCCGATGACGAGCACTTCCCGGTGGACGACGCCGCAGCCGTCCACGGCCACGCGTCGCCGCCTCCTGTCGCGCTGCCGGCGGCGGTGCTGGCGCCGGAGGAGGTGGCCGGCGCGGTGGTGTGCGCGGTGTGCACGGAGGAGGTTGCGGCGCGGCAGGCCGTGGTGCGGCTGCCCTGCGCGCACTGGTACCACGCCGGTTGCATCGGGCCGTGGCTGCGGATCAGGACCAACTGCCCGACCTGCCGCGCCGAGCTGCCGCGGGAGCCCGCCGCCGCCGACTGGCGTGTCCCGCGGCGCCCGGCGGTGGCG…
341	E3-RING	OsRING341	LOC_Os02g52210.1	zinc finger, C3HC4 type domain containing protein, expressed	1317	ATGCCAAGTTGCCGAGCTAGGATGCACGCGCACCAGCACCAGCACGCGCTGCTCGCGGCGCTCCTCGCGTGCGCGCTCGCGGCGTCGTCGTCGACGGCCGGAGCGCAGCCGGCGGGGCAGCAGGGGTATGCCTACGGCGACGTGTCCGGGCAGCAGGTGCACGTCAGCACGACGATGATCGTGCTGCTGGCCGCCGTCGTCGGGGTTTTCCTGTTCATCGCGATCTCCACCATCTACCTCCGCCACTGCACCGGTTACGACCCCGCGACGGAGGGCGGCGGCGTCGGCGGGAGCCGTTCCATGATCCTCCCTGCCAACAGCTTCGTCTCGAGGCGGCAGCGGCGGCCGCGCGGGCTCGACTCGTCGGTGGTCCGGATGTTCCCCACCATGAAGTACGCC…
342	E3-RING	OsRING342	LOC_Os06g11450.1	zinc finger, C3HC4 type domain containing protein, expressed	1329	ATGCCGACGCCTCGTCCTCGCCACCGCCACCATGCGCTCCCGCTCGCGCTCGCGCTCGCCGCGCCGCTGCTGCTGCTAGCCGCGGCGGACGGGCAGCCGAACGAGTCGAGGGACAAGAACAACGGCGGCGGGGGAGGTGGGTTCATGGCGCCCAGCGGCGGAGGCGGCGGCATGGGCTCTCAGTCGCCGAGCTTCAGCGCGCCCATGGTGGTGCTCCTCGTGGCGCTCATCGCGGCCTTCTTCTTCATCGGGTTCTTCTCCATCTATATCCGGCGGTGCGGCGGCGAGGCCTCCACGGGGCCGACCATCCCGGCCGCGGCGCTGGCGGCGCTGTCGCGGCAGGAGCAGCGGAGCCGGCGGCAGCGCGGGCTCGACCCCGCCGTGGTCGAGTCGTTCCCC…
343	E3-RING	OsRING343	LOC_Os12g16690.1	zinc finger, C3HC4 type domain containing protein, expressed	1176	ATGGCGGCGGCGGCGAGGGAGGCGGCGGAGAGCCCGAACCCTAGGTCGGCGCCGCGGCGTGCGGCGGCGGCGGCGGCCAAGGACGCCAGCAGCTTCCTCAGCCCGCGTTTCCGGTCGGCGGCCGCGCAGGCCGGGTGGGACGAGGAGTCGCTCCTCCACGCGGCGCTCGTCGTCGAGGACACCCCCGTCCGCGAGTCCCGCCGCAGGAGGCGGGCCTCCACCACCTCCTCCTCCGCCGGCGGCGGCGGGAGCGCCGGATCTAACACTAGGAAGCGGAGGTCGTGGAGGCAGCCGCCGGGATCGATCCCGCCGGTGGTTTTTCTGCTCGACGACGACGAGAAGAAGCCGGATACCACGGCAGATGGCAAGAAGGAGGTGAAGGAGGAAGAAAAGAAGACC…
344	E3-RING	OsRING344	LOC_Os08g42640.1	zinc finger, C3HC4 type domain containing protein, expressed	1275	ATGGATCTGGAGAGGTCGCCGCCGCCGCCGCCGCCCGAGGGAGGAGGAGGAGGAGGAGGAGGAGGCGCGTCGTGCTCCATCTGCCTGGATCCGGTGGTGGCCGGGGGCAGGTCCGTCGCCAGGCTGCAATGCGGGCACGAGTTCCACCTAGACTGCATTGGATCGGCATTTAATGCAAAAGGGGCCATGCAATGCCCTAATTGTCGGAAGATTGAGAAAGGCCGCTGGCTTTACGCAAGTGGGCACCATCCATCTCCTGATATTGATATAGGTGGCTGGGTGACTGGTGAAACCTATGACATCACCTCAGATATTCCATTTGGTTTTCAATGGTGCCCCTTTAGTGGATTCACCCAGCTAGCATCTGTATTTGAGGAGGGTGAAGCTGAACAAACTTCT…
345	E3-RING	OsRING345	LOC_Os02g54860.1	ankyrin repeat-rich protein, putative, expressed	1596	ATGCGGTTTGGGCGGCCTCGTGGATTGGGAAATTTCAGGGTGAAGTCTTCGATTCGAGGCCTTCCCGTGCACGCTAAGAGAGGAGATCCTCAGCTTCGAGCATCCATGGGGTTCCTCAGCCTTGTGGGCAACTCATTTGGGTGCTCGGCTTCCGGCGAGCGGCTCGTCTCGGCGGCCCGCGACGGCGACCTGCAGGAGGCGCGCGCGCTGCTCGAGTACAACCCGCGGCTCGCCCGGTACTCCACTTTCGGCGGCCGCAACTCGCCGCTGCACTACGCCGCCGCGCAGGGTCACCATGAGATTGTTTCTCTGTTGCTCGAATCCGGCGTCGAGATCAACCTCAGGAATTACAGGGGCCAGACTGCTTTAATGCAAGCCTGTCAATATGGCCACTGGGAG…
346	E3-RING	OsRING346	LOC_Os10g37730.1	pollen ankyrin, putative, expressed	1563	ATGGGGAACTCTCTGGGGTGCTCCGCCTCCGGGGAGAGGCTGGTGTCGGCGGCGCGGGACGGGGACGCGGTGGAGGCGCGGATGCTGCTGGAGCTCAGCCCGGCGCTGGCGCGGTACTCCACCTTCGGCGGCCTCAACTCCCCGCTCCACTTCGCCGCCGCTAAGGGCCACCTCGACATTGTGACGCTGTTGCTGGAGAAGGGCGCGGATGTGAACGTACGGAACTACTGCGGGCAGACTGCGTTGATGCACGCATGCCGGCATGGCCACTGGGAGGTGGTTCAGATGCTTCTGCTCTTCAGATGCAATGTTACCAGGGCGGATTACTTGAGTGGCCGAACAGCATTGCATTTCGCAGCACATGATGGACTTGTTCGGTGCGTTCGTCTTTTACTCGCG…
347	E3-RING	OsRING347	LOC_Os02g53140.1	COP1, putative, expressed	2058	ATGGGTGACTCGACGGTGGCCGGCGCGCTGGTGCCATCGGTGCCGAAGCAGGAGCAGGCGCCGTCGGGGGACGCGTCCACGGCGGCGTTGGCGGTGGCGGGGGAGGGGGAGGAGGATGCGGGGGCGCGCGCCTCCGCGGGGGGCAACGGGGAGGCCGCGGCCGACAGGGACCTCCTCTGCCCGATCTGCATGGCGGTCATCAAGGACGCCTTCCTCACCGCCTGCGGCCACAGCTTCTGCTACATGTGCATCGTCACGCATCTCAGCCACAAGAGCGACTGCCCCTGCTGCGGCAACTACCTCACCAAGGCGCAGCTCTACCCCAACTTCCTCCTCGACAAGGTCTTGAAGAAAATGTCAGCTCGCCAAATTGCGAAGACAGCATCACCGATAGACCAA…
348	E3-RING	OsRING348	LOC_Os03g44810.1	expressed protein	1020	ATGAAGTTCGGTGCAATATATGAAGAGTATCTTCGGGAACAGCAAGACAAATACCTAACAAAGTGCTCACATGTGGAGTACAAACGTCTCAAAAAGGTACTGAAGAAATGTCGAGTTGGTCGCTCATTGCAAGAAGACTGCCCCAATGGTGACCAGCAGGAGGGGAACAACGAATCTCCAGATATTTGCAAATGCAATTCATGCACATTGTGTGATCAAATGTTCTTTACAGAACTTACTAAGGAGGCTTCAGAAATAGCTGGCTGTTTCAGCTCTAGAGTACAACGTCTCCTAAATCTTCATGTCCCTTCAGGATTTCTACGCTATATTTGGCGTGTAAGGCAATGTTTCATAGATGATCAACAAATCATGGTTCAAGAAGGCAGAATGTTACTTAAT…
349	E3-RING	OsRING349	LOC_Os02g55480.1	zinc finger, C3HC4 type domain containing protein, expressed	633	ATGGTACTGATGGCCGGGATGCTTCCCGGAGTGGAGTGCGCGCGGCGGCGACGTCTCCGGCAGGGCGGCGGGGAGGCGCCGTGCGGGACGCGGCGGCCGTCATTGTGCCTGTACGCCGGCGGCCACGACCACGCCCTCCTTGGCTCCTCCGCTTGTAAGCAGCAGAGGAGCGCGTGCGAGGAGCAGCAGCCCGGGTGGTGGACGCTGGACAGCAACGTGCGGGAGGCGAAGGAGAGGCTGGACCAGAAGCTGCGGAGCCAGAGGGAATCCGCCGTCGTCGTCGTCAAGAGGCATAACAAAGCGCAGGTGGCAGGAACGAGCAGTGACGGCGGCGAGCAGTCAACGGCAACTACGGCGGCGCCGCAGTGGGAGGTGTACACGAGGAAAGAAGGGCGGCGG…
350	E3-RING	OsRING350	LOC_Os08g15840.5	ankyrin repeat-rich protein, putative, expressed	1488	ATGGGGCTCTTAGGTATGGTGGGCGACTCATTCGGTTGCTCAGCTACTGGTGAGCGGCTTGTCTCTGCTGCAAGGGATGGAGACATCCAGGAGGCTATGGCCCTGTTGGAGCTTAACCCCCGACTTGCGCGGTATTCAACGTTTGGGATCCGGAACTCACCCCTTCATTACTCAGCAGCAAAGGGCCACCATGAGATTGTTTCTCTCCTAATTGAGTCTGGTGTTGATATCAACCTCAGGAACTGCAGAGGACAGACTGCTCTAATGCAAGCTTGTCTATATGGTCATTGGAAAGTTGTACAGATCCTAGTTCTTTTTAAAGCTAATATTCACAAAAAAGATTGTTTTAGTGGCGCGACAGCTATTCATTTTGCCGCCCTAAAAGGTCATACTCGGTGC…
351	E3-RING	OsRING351	LOC_Os05g33830.1	zinc finger, C3HC4 type domain containing protein, expressed	690	ATGTCGCTGCCTTCCAAGGCCGAGCTGCTCGGCCGCGTCCTCATCCGCTCCCTCCTCCTTCTCCTCCCCGCGCTGTCGCCTGACGGATCGCACCACCTGCTCCGCATCCCGGCTACCGACCTCGACGCCGCGATCCTGCTCCTCGCCATGTGCGACTCCTACTCTCCCCCGGCCGCGGCGTCGTCTTCCTCCCCTTCTTGTTCTTCCCCCGTCGACTGGCACGCGCTGCTCGTCGACGACGCGGTGGGCTCCGCGCTCTCCATCTCCGGCCTCGGCGCCACGCCGTGGGCGTCGCTCGCCCCCTACGTCGACGCGGCCGCCAAGTGCCGCCGCTTCGCTGACGTCGTGTCGCAGGAACGCGTGGCGGTCGGCGGCGGGAAGGACGGCGAGTGGCGCGGC…
352	E3-RING	OsRING352	LOC_Os06g08250.1	zinc finger family protein, putative, expressed	666	ATGGCGGCGATGCTGCCCGGGGTGGAGTGCGCGCGGCGGCGGCGGCTCCGGCAGGGAGGGGGAGCTGGGGCGGATGCGGCGGCGGCTGGCGGAGGTACGAGGCGGTCGTCGTTCTGCGTGCACGCGGCCGGGCATGGTGGTGGTCAGACATGTGGCGGCGCCGCCGCGAATCATTCCGGCAAGCAGAGGAGTAGTGTGATGGAGCTCATCCATGGGTGGTCGCTGGACAGCAATGCCCGGGAGGCGAAGGAGCGGCTGGACCAGAAGCTGAGGAGCCAGAGGGAATCCGTCATCAAGAGGCATCACAGCACGGGAAGCATCAAGCTGAACAGAGGCGCCACCGGCGGCGGCGGAGGGGGCGGGAGATCGACGGCGACGGCGGCGATGGGGGTGCAGAGG…
353	E3-RING	OsRING353	LOC_Os02g55520.1	zinc finger, C3HC4 type domain containing protein, expressed	1572	ATGGGCGCCGGGAGCAGCCGCGCCGATGCGCCGCCGCGGCGGCGGGCGGCGGCGCGCGGCCTCGGGCTCGGGCTCGCGGGGTGCTTCGGCGGCGGATCCTCTGGGGCGGCCACCGGAGGCGGCGGCGGCGGCGGCGCGACCGCCGCGTCCTCCTCGCGAGCTCACGAGGTGGAATCTTGGCAAGCAGCTCGAGCGGTTGCTGAGATGGACTTTCGGGCTTCTGTCGCTGCTAAGGATATCCGCATATCAAGTGAGTCAGATCCAAGAGTGCATCCATCTTCAAGCACAATAAGTCATCATCTCAGGTTCAATCACTTAAACAGTCACGAAAACAAGGAAGATGCCCTGGGAACAGAAATCGCTGAAACAAGTGTTCGTCAGAGTTCATCAGGAAAGGAA…
354	E3-RING	OsRING354	LOC_Os04g43220.1	zinc finger, C3HC4 type domain containing protein, expressed	2193	ATGGTTGACATAAACCCTGATCACATCTTTGAGGTTCCGGACACCCCTGACCGAATACAGCAGTCAACATGCCCTGTATCTAGCCCAGCTGCTAGGAGAGGTATTGCAAAAGCAGCTGGAACTCCATTACCATCGCGAAGAATTAAATTTAAGATCACAAATAACTCCATCCAGGGTCAATCAAGTAGAGGCAATGCAAGTAGTGTGTCGCCTGCACCTTTAGATGCTGGCGATATTTTTAAACAAGCCGAGTTGGCACGATTGCTGCCAGTGGCAGAAGATCCTGAAGCAAGATCATCCTTGCTAAAATCAGGTCGGACGATAGAGACATCTGTTGAGAATGAAAAGGTGCCAAAAAAATCTGGTTTGGATCAGAGCATGAATATTTCAAACAATATA…
355	E3-RING	OsRING355	LOC_Os03g08920.1	Zinc finger, C3HC4 type domain containing protein, expressed	1062	ATGGCTCACCGCCGGATCGCGCTCGCCGTCCTCGTGACGCTGCTCTTGTCGGCGTTCCGCCCTTGCCTGGCGCAACAGAGCAACGACGACACGAGCAAACACCACCGGAGCGCCACGGCCGGCGGGTTCACGCCGACCACCGTCGTCGTGCTCGTGGCTCTCATCACCGCCTTCGTCCTCCTCACCGTGTTCTCCGTCCTCATCAACCGCTGCGCCCAGGCGCGCGCTCCCCCGCGCCGGGCGTTCCGCAGCACGGCGTCCCATCAGCCCGTCGGCGGCGCCGCCGCCGCGTCCCGCGCCTCGCGTGGCCTCGACAAGGAGGTCGTGGAGGCGTTCCCCACGGCGGTCTACGGCGACGTGAAGGCGCGCATGGCGGCGAAGTCGGGGCCGCTCGAGTGC…
356	E3-RING	OsRING356	LOC_Os09g37050.1	RING-H2 finger protein ATL2B, putative, expressed	645	ATGCTCTCGTTGGCCACCCGACTCCGGCGAGTCGCCGGCAAACTCGCCCGCTGCTTAGCCACCTGCGTCTTCGCCACAGCCGGAATGATGCTAGGCGCCATTGCTGGCGTCATCGCAGGCTTCGTCAGCGAGGACGGGTTGCTCCAGGGGACGCTGATCGGGGCCATCTCCGGAGCTTTCATCGCCATGGAGGTCGTCGACTCGCTCGCCAAGATTTGGTGCTACGAGGAGTACTCCATCGCCACTCGAGCTCACCTCATGCTGCTTGTGTTCTGGAATCTTGTGATTGATCGCCTCACCGTGCGCACCTCGGTTTTCCCTACCTTAACCACGGTGTTGGATAGCCAGTTGAACGCGGTGCCGTCGCGCCATAGACGAGCAGAGGTGAGCGGCGACCTG…
357	E3-RING	OsRING357	LOC_Os06g16940.1	retrotransposon protein, putative, Ty1-copia subclass, expressed	687	ATGTCTTACAGAAAAGCAGAATCGCTCCAGATAGTGGGATATTTGGATTCTGACTTTGCAAAAGATAATACAAAGTTAACATCGGGATACATGTTTACCCTGGCAGTAGGAGCTATTTCATGGAAAAGCTCAAAACAGTCTACCACTGCAGGGTCTACCATGTATGCCGAGTTTATAGCATGCCATGAGGCTATGGGGCAGCTCTTCTTCTTCCTCATCTACGCCAAGCACTGCAAGCACCGTGGCCTGGGCGTGGCGCGCGGTGTCGCTGTGCTGGGCCTCGGGTTCCAGCCGTCGTCGTCTTTGTGCAAGCGGTGCCGCTCCGGCCTGAGCAGCTGTGCCGTGGGAGCACTCCGGTGTCCCGGTTCGGCGACATGGGCGACGCTGCGCGGCACGGCG…
358	E3-RING	OsRING358	LOC_Os07g29600.1	zinc finger, C3HC4 type, domain containing protein, expressed	750	ATGGATTACTCCGCCATGCCTTCTCCTTCTCCTTCTTCTTCTGCCGCTGCGGCGGCGGCGGCGGCGTCGGGGTGCTGCCTCGACAGGCTGTGGAGGGCGTGCGGGGGCTGCGGCGCCGCCGCCGCCTCCGCCGCCGGGTGGACGGTCTGCGCGCTGCTCACCTGCGTCTTCGCCGTCGTGGGCTCATTAGTTGGAGTCTTCATCGGCGCGTTCATGGGGATGTCCACGGAAAGCGGCATGCTACGAGGCGCAGGCGTCGGGGTGGTCTCCGGCGCGGTCTTCTCCATCGAGGCCGTCGAATCGTGCATCGAAATCTGGAGATCAAGTGAATCAGGAAAATACAGCATTATCTTCGTGCTTGACATCATCTCTAGCCTCTTCAGTGGAAGGATTGTGTGG…
359	E3-RING	OsRING359	LOC_Os03g11260.1	RING zinc finger protein-like, putative, expressed	783	ATGTGGAGTTTTGCGTCAAACGCCATAGCTGGAAGCATAAGGAAAAAAGCACAGCCCTCAAAATGCAGTCAATCCAATCCTGATTGCTCTGATGATGATGTTTCTTCATGTGCAAGTAGAGAGGAAGGCCTTGAATGTCCAATATGTTGGGAATCCTTCAACCTTGTTGAGAATGTTCCCTATGTCTTGTGGTGCGGTCATACAATGTGCAAGAATTGCATCTTGGGTCTTCAATGGGCTGTCGTCAAGTTCCCAACCCTTCCTATACAACTGCCTCTCTTCATCTCATGTCCATGGTGTAACCTGTTATCTTTCCGGCTAGTTTACAAGGGAAACCTCAAGTTCCCACGCAAGAACTATTTTCTGCTATGGATGGTTGAGAGCATGAATGGCGAGAGA…
360	E3-RING	OsRING360	LOC_Os05g37900.1	zinc finger, C3HC4 type domain containing protein, expressed	735	ATGGCGGGCGGCGGCGGGCAGTCGGCGATCGCCGCTGAGGACGACGACCTCGAGCGCGGCGCGGAGCGCGACGAGGAGGAGGAGGAGGGGAGCCAATACTTCACCGACGCGGAGGACCACCAGTCGTGGGCGTCGCACTCGCGCCACAACTCCACCGCCTACGAGGACTACATCTCCACCTGCGCCTCCGTCCGCGCGAGCTCCTACGACGGCGAGGCGGAGGAGGAGGAGGATGCCGGCGGCGGCGGCGGCGGCGTCGAGCACCACCGCAGGAAGTCGTCGTGCGTGTCGGAGTGCTCGCTGGACGACGTCGACCTGGAGGCCGGGCTGGCCGAGGTCATCAAGGGCAGCCCCGAGAAGGCGGAGAGGTGCTGCCGCATTTGCCACCTTGGCCTCGAG…
361	E3-RING	OsRING361	LOC_Os07g32730.1	DNA repair protein rhp16, putative, expressed	1107	ATGGTTCTTCTAAAGGAAAAGGTTCTGAAGGGCATAGTGTTAAGGCGCACGAAAAAAGGAAGAGCTGCAGATCTTGCCCTCCCGCCAAAGATTGTGACCTTAAGGAGGGACTCTTTCGATAAAAATGAAATGGAATTCTACGAAGCTTTATATACTCAGAGTCGCACGCAATTTGATTCATATGTTGATGCTGGGACGCTGATGAACAACTATGCACATATCTTTGACCTCCTAACAAGGTTGAGACAGGCTGTTGATCATCCATATCTTGTGGCATTTTCTAAGACAGCAGAACTCAGTGACAGAAGTAAAAATGAAGGAAATGAGAACATGGAAAGCCAGTGTGGTATATGCCATGATATGACAGAAGATGCTGTGGTTACCTCTTGTGAACATGTA…
362	E3-RING	OsRING362	LOC_Os04g51400.2	zinc finger, C3HC4 type domain containing protein, expressed	1104	ATGGATGATCACATGGGAAGACGGACAGTTGGTGGCCTTCTCTTCACCAAGGGGGGCTCAATTCTTCTCTTCAGAGAAGACAGTGCGCGTCACAAGGCCACCAATTGCTGCACGCGACACGGTTGCAGCAGCAAGCATTTGGCCGGCAAAGACAAGCAAACACACAGGGCAGCAACAGCAGCCAAGGAAGCATCAGAAACCCCTCGGAGATCACAGATTTTCAGGAAACCCAGCACGAGGACTCCTCAGGGAAGTACTGCTACTGATAACATCAGCAGGAATGCAGCAAGCTCCTATAGCGAAAACGACAATAGGCCAAGAGAAACTCCAGGGCGTGATTTAATCGCTCGTCTCAAAGAGAGGGTCAATGCATCAAGAAAACGATCATTGAACAGAGAA…
363	E3-RING	OsRING363	LOC_Os03g17170.1	zinc finger, C3HC4 type domain containing protein, expressed	918	ATGCCGCAGCGGCACTCGAAGAACAACAACGACCTCGCCTTCTTCACGTACGAGGAGAAGCGGAAGCTCGGGTACGGCACGCAGCGGGAGCGCCTCGGCAAGGACTCCATCAAGCCCTTCGACGCCTGCTGCCTCTGCCTCAAGCCGCTCATCCACCCGCTCTGCTGCCCCAAGGGCCACACCTTCTGCAAGGAGTGCATCCTCGAGTGCCTCCTCGCCCAGAAGAAGGACATCAAGCGCAAACTTGCTGCTCATGAGGCCCAGAAAAAGCTGGAGAAGGAAGAGGAGGATGAGAAGCGTATGCTGCAAAAGTCCAAGGAGTTGGACGCTTTTGATCAGCAGAATCATGGAGCCGTCCCCCAATACCACGATCGCAGCGGCTCTGAAGACAAGAATGGT…
364	E3-RING	OsRING364	LOC_Os03g53080.1	zinc finger, C3HC4 type domain containing protein, expressed	1320	ATGGGGGCCGCGCGTGGCGGGGTGCGGCGCGTCCGGCGGGAGGCGCTCGTGGCGTGCATGACGTGCCCGCTCTGCAAGGGGCTCCTCCGGGAGGCCACCGCCATCACCGAGTGCCTCCACACCTTTTGCAAGGAGTGCATTATGGAGAAAATAGATGACGAAGAAGTCGATCACTGCCCAGTATGCAACATTGATCTTGGCTGTGATCCTGAAGAGAAACTCAGGCCCGACCATAATGTTCAAGATATCAGGAATAAGGTTTTTCCACTTAAAGTGAAAAAGGTTGGTGCTCCTAAGGCTCCAACTGTGACATTGCCAGTAAAGAGAAAACAGAGGTCACTTTCTTCCTTGGTTGTTGACACTCCGAGGGTGGCAGTACAGACTGGTTTGACAGGACGG…
365	E3-RING	OsRING365	LOC_Os03g19020.1	PHD-finger family protein, expressed	2400	ATGGGGAAGGGAGGGGAAGGGGCGGTTCCCGTGGGGGAGAGCGGCGGGCGGCGGCGGAGGAGGCCGGGCGAGGACGGAGGCGACGACGACGACGAGGAGTATGTGGTGGAGGAGGATGAGGAGGAAGAGTGCGACGAGGATCTGTCTGCCTCGAGCGCCGGCGAGGGAGGAGAGGGCACAGACGAGGAATACGAAGAGGGTGATGAGGACGAAGAGGAGGATGAGACCCCGCGGCCGAGGCAGCCTGTCAAGAGCCGCGAGAATGGGCGGAAGGGGAAGGCAGACCCACCCGTTGCGCGATCTCGTCGACGTAAGTACGAGGATGACGATGACTACTCGGAAGAAGAAGACGATCGGGTCGACGAGTACGGCGAGGATCTTGAGGAGGAGGAAGAGGAT…
366	E3-RING	OsRING366	LOC_Os10g39936.1	zinc finger, C3HC4 type domain containing protein, expressed	687	ATGGCCACGGCGCCGCGCGCGAGGCGCCTGGCCGCCGCCGACGTGCAGCCGGCCACGCCGGCGGTCGGCCCAGCGTCCGGCGGGCGGCCCCAGTTCAACCTCTCGTCGGGCGCGGCCACCGCCGTGGTATTCGTCTCCATCGTCCTCTGCTTCATCCTGCTCTGCACCTACTGCCGCTGCGCCAGGCAGCGCGCCATCGCCGGCGCGCGCAGCCGCGTCATGCGCGAGATCCGGGAGCGCGTCCCGGGCGTCCTCCTCCTCCGCCCCGCCGCCGCCGCCGCCGCGCTGCCCGTCCTCCCCTACTCCGCCGCCGCCGCCGCCGCGGGCGCCAAGAAGGGGCCGCTCGTCGAGGACTGCCCCGTCTGCCTCGAGGCCTTCGCCGGCGACGACGGCGTCAAG…
367	E3-RING	OsRING367	LOC_Os06g34450.1	zinc finger, C3HC4 type domain containing protein, expressed	756	ATGGAACTCCCGTGGCTGGATCTGCCCTTCACGCTGCTGACGCTGCTGCTGGCGACGCGGCTCGCCTACGACTACTACGGCGTCGTCGCGGCCACCTTCACGGGGAGCTTCTCGCTCCAGATCTTCCTCTTCTACTGCTTCGCGCGCTGGTACCGCCACACCATCGCCGCCCGCGCCGCCGCAGACGCCGACGGGGATGGCGGCGGCGGCGCGGTGGCGGATGAGGAGGCGGCGCCGCCCGTGCTGATCCCGCTGCTGGAGGGCCGGGGCGGTGGAGGCGGGGGCGCGGGCGCGGCGTCGTCGCTGGCGAACCGGTGCTTCGCCGTGGTGTTCATGGTGTTCGTGCCGCTGGTCATCGTGGTGTTCGAGCGGAGCCAGGCCGACGTCGTGGCGTACGCG…
368	E3-RING	OsRING368	LOC_Os11g47690.1	zinc finger, C3HC4 type domain containing protein, expressed	513	ATGTCTCTCCCGGGGGTGAGCGCGTCGACGTTCAAGTCGCCGGTGTTCATCGGCCTCCTGGCCGTCATGTGCGTCGCCGTCGTGCTCCTGCTGCACCACTGCGTCCTCGTCACCTTCTGCGACACCAGGAGGCGCCGTCGACGCCGACGCCGCCGGGGCACCTCCACGCAGCAGCAGCACGTGCAGCAGGGGGAGGACGACGACGACGACGACGACGAGGACGACATGATGAGCTCGTCGTCGCAGGCGAAGCTGGTGGTGTGCCCGTACAAGAAGGCGGAGGAGTGGGGCGAGGCGATGTGCCCGGTGTGCCTGTCGGAGTTCGGCGACGGCGAGGCGGTGCGCGTGCTGCCGGAGTGCATGCACTACTTCCACGTGGACTGCATCGGCACCTGGCTC…
369	E3-RING	OsRING369	LOC_Os03g28040.1	zinc finger, C3HC4 type domain containing protein, expressed	444	ATGGTCATGGCCGGCGCGATGGTCGCTGGTGCGGCCGCCGCCGCTGCGGCGATTCTTGCTCTGATGACGACGACGCAGCACGATCGGCTGGGCGAGGAGTGCGACGCGGTGGTAGCGCCGGCGGCGCAGGAGTGCGCGGTGTGCCTGTGCGAGCTCGCCGGAGCGGCGGGGTGCTCCGAACCCGAGGCGGCGGCGGCCGCCGTGCGGACGCTGCCGGGGTGCGGGCACGGGTTCCACGCGGAGTGCATCGGCAGGTGGCTGCCGTTGCGGGCCGAGTGCCCGATCTGCCGCCGGCCCGTCGTCACCGGCGCCGACGGGCAGGCGCCCGTCGCTGTGGCCGAAGCTGCGGCGGCGGCGGCGGCGCCGGCGTGGTCGAGGGCGGCGAGGATGGCGTGCGAG…
370	E3-RING	OsRING370	LOC_Os05g29676.1	RING-H2 finger protein, putative, expressed	1056	ATGTCGACGGTGGCGGCGCCGGCGGTGGAGGATGCGAACAAACACTGGGCGCCGCACGGCGCGGTGCTGACGGCGTTCGTCGTCGGGATCAACCTGCTCATGGTCCTCCTCGTGTTCTTCTACTTCTGGCGGTTCTTCTCCGGGAAGCGTGGCCCGCCGCCGTCGTCGTCGTCCATGGCCGGCGGCGCCGATGACGAGGAGGCGGCGTCGTCGGACTCGGACACGTCGCCAGCGGCCTCGCCGAGGGTGTCGTGGCGGCGGCTGCGGGAGTGGCCGGCGGGGCGCCGACAGCAGGAGGAGGACATCGCGTCGTCGCTGCCCGTGTCCGTGTACTCCTCGGCCGACGTCGGGAACGGGAAGGCGGCGGCGGAGTGCGCGGTGTGTATCGTGGAGTTCCGC…
371	E3-RING	OsRING371	LOC_Os05g29710.1	RING-H2 finger protein, putative, expressed	603	ATGTCGACGCCGACGGTGCAGATGGTGGCGCCGGCGGCGGCGGTGGTGGAGGACCCGAGCAAGCACTGGACGCGGCACGGGCCGGTGCTGACGGCGTGCCTCGTCGGGATCAACCTGCTCATGGTCCTCCTCGTGTTCTTCTACTTCTGGCGGTTCTTCTCCGGGAAGCGTGGCCCGCCGACGTCGTCAACGTCAACGATGGCCAGCGGCGGCGACGACGACGAGGAGGAGGGGGCGTCGTCGTCGTCGTCGTCGGCCGACACGTCGCCAGGGCGCCACCACCAGGATCGGGAGGACATCGCGTCGTCCCTGCCCGTGTTCGTGTACTCCTCCTCCGCCGCCGCCCCCGACGTCGGCGACGCCGGGGGGAACGGGAAGGCGGCGGCGGCGGCGGAGTGC…
372	E3-RING	OsRING372	LOC_Os09g20980.1	RING-H2 finger protein, putative, expressed	1179	ATGAGATCGAGCTGCTGCATTGTCATGGCGGGAAGGTTTCTTCTCGGCGGCCGGGAGATCGTCAGGACGGGGGATGATGGCCCGTTGGATGATGGTCCTGCCGTGGCGCCGGCGGCGGGGTCGTCGGCGCCGGCGACGTCTGCGGCGGCGGCGAGGGTGACGCCGGCGGTGCTGTTCATCACGGTGGTGCTGGCGGTGGTGCTGCTGGCGTCGGGGCTGCTGCACGTGCTGCGGCGGCTGTTCCTCAAGAGCCACCGCGCCAACGCCAGCGCCGAGGCGGTGGAGCGCCAGCTGCAGCAGCTCTTCAGCCTCCACGAGGACGGCGCCGGCGGCGCGGGGCCGGGGCTCGATCAGGCCGCCATCGACGCGCTGCCGGCGTTCACCTACGCCGAGCTGCTC…
373	E3-RING	OsRING373	LOC_Os03g57500.1	zinc finger, C3HC4 type domain containing protein, expressed	1119	ATGGATGAGAAGGTGAAGATGGAGAGCAAGCTGTCCTCCGCGGCGGCGTTCGTGGAGGGAGGTGTGCAGGACGCCTGCGACGACGCCTGCAGCATCTGCCTCGAGGCCTTCTGCGACAACGACCCCTCCACGGTGACGAGTTGCAAGCATGAGTACCATCTGCAGTGCATTCTTGAATGGTGCCAGAGAAGCTCTCAGTGTCCCATGTGTTGGCAGCCTATCAGCATGAAGGATCCTATGAGCCAAGAACTACTTGAGGCTGTTGAGCAAGAGAGGAACATTCGAGCTAACCGTTTGAACACTGCCGCTGTTTTTCACCATCCAGTATTGGGTGATTTTGAGGTCCCTGTAGGAGCTGATGATGCTGAACTTGAGGAGCGCATTATACAACACTTGGCT…
374	E3-RING	OsRING374	LOC_Os12g10700.1	expressed protein	3591	ATGTCGATGCAGATGGATGTGGATGGCGAGTCGAGTGGAGCTCGAGCTCTCGGAGACATGGGCGATCTGGAAACATATGCATTTGAGAATGAAAGTTGTGGAATTTGTAGAGACATTGTCATTGATAGAGGAGTTCTGGATTGCTGTCAACACTGGTTTTGCTATACATGCATTGACAACTGGTCTGCCATCACTAATCGCTGCCCCCTTTGCAAAAGTGAATTTCAGCATATAACATGCACGCCAGTGTATGATACCACTGGAGCCAATAATGAAGATGAATACTCTTTAACCAGTGGTGATGATGATTGGTTGCAAGGGGAAAGCAACACTCTTTCCTTCCCATCATACTATATTGATGCAGAAGCAGTAGTTTGTTTGGATGATGGTGATTGCAAG…
375	E3-RING	OsRING375	LOC_Os04g22240.1	zinc finger, C3HC4 type domain containing protein, expressed	2253	ATGGCTTCGTCATCAAATCCATCAAATCTTCCCTGCTCTAGTGATGGTGTATGCATGTTATGCAAGGTGCTTACAACAGAGGTAGAGCAGCTGCGTTGTAGCACCTGTGCTACGCCATGGCATACTCCCTGCCTCTCCAGCATACCGCCCCTTACAGATGTGGCCCACTGGGTCTGTCCAGATTGCTCCGGTGATGTCACAGCCAGCTACCCGCCATCTGATGTTGTTCGTCCGGAGAGCAGCCTCATCGCTGCGATTCGTGTGATTGAGGCTGATCCGGTGCTGTCCATCCAAGAGAAGGCTCGTCGTCGCCAGGAACTTCTTGGCCATGCCGGTGATGCAGGGGCTGCAATAACTGAAGCTGTTGGGGAAAACGTAGAGGACAGTGAGAGCAACAAT…
376	E3-RING	OsRING376	LOC_Os05g01230.1	zinc finger, C3HC4 type domain containing protein, expressed	2370	ATGCCTGATCTCCCCTGCGACGGCGATGGCGTCTGCATGGTCTGCCGCGTCGCCTCCCCTCCCGAGGTCGATCTCCTCCGTTGCTCCACCTGCGCCACCCCGTGGCACTCCCCCTGCCTCTCCAAGCCCCCCGCCCTTGCCGACGCCGCCCAATGGAGTTGCCCCGACTGCTCCGGGGACTCCACCGACGCCCCGCCCCCGGCCCCGGCACCGCTCGCCCCTGGGAGTGCCGGCCAACTCGTCGCCGCCATCCGCGCCATCGAGTGCGACGCCACCCTCTCCGACCAGGAAAAGGCACGCCGCCGCCAGGAGCTTCTCGGCGGCGCCGCGCCCGCCGGTGCCGACGCCGATGATGACGAGGGGGACGACGTCCTCGAGGTCATCGGCAAGAACTTCAGC…
377	E3-RING	OsRING377	LOC_Os04g46450.1	zinc finger, C3HC4 type domain containing protein, expressed	2655	ATGGGGAGCACGGGGGAGCCCGACCGGAAGCGGCGGCTCAGTAGCTCCGTCGCGCCCGGCGGCGGGGCCCCTGTTTCTCCTGCCAAGCGGCTGGCGGTTGCACCCACCTCCGAAGATAAGAAGCTCGATTTTACTGTACTCAAATACAAAAACCAAAAGCTCTCAGAGCAACTAGAAGCCCACAAGTTTGAGTATCGTGCTCTTGAAAATAAATTCGCTGGGCTAAAAGAGAAGCAGAGGACTCATAATGAGACACTTTCCTTGGTCAACAGTTCTTGGGAACAACTTGTGGCAGACCTGAAGTCAAGATCTTTTTGCAAAAGTGGATCTCCTAATTCCAGCCCTGGTTCAGGGCACAACAATGTACAAAAGGATGGTACTTGTGCACCCATAGAGAGG…
378	E3-RING	OsRING378	LOC_Os10g41590.1	zinc finger, C3HC4 type domain containing protein, expressed	2535	ATGGATGCCGCAGCTCTTCAGTATGAGAACCAGAAGCTGGTGCAGCAATTGGAGGCACAGAAGTCCAAAATGCGTGCATTGGAAGGCAAGTTCAAGGAGCTGAGGGATGAGCAATGTTCTTACGACAATACATTGATTTGTTTGAATAAAATGTGGAATCAGCTGATTGATGATTTAGTGCTGCTTGGGGTTCGAGCTGGTGGGGATTTAAACGGTTTGCAAGCGCTTGATCATGAAGAGATGTCAGAAGAATCTCTTGAGTCATGTCCTTCTGAGGAGATATTTCTCTTCAGACTCTTGAATTCCAGGAATTTCAGAAATAATGATGACAGTAGCCTGTCAAAATTAGTTGAGGAAGCTCTTGCCTTGCGCTATTCAACAACAGTTACTCTGATGAAG…
379	E3-RING	OsRING379	LOC_Os08g41520.1	zinc finger, C3HC4 type domain containing protein, expressed	792	ATGGAAGGGAGGGTGCTGCGGCGGAGTGTCACGCTGGCGGACCAGCTGGCCGCCGTGGGGCCCGCGGGGACGGCCGCCGCCACCGCCGCCGCGGGGTCCTGCAACCTCCGCGACCTCCTCAAGCTCCGCGACGAGGACGACCTCGCCGCGGGCCGCCGCGCCGCGGTCACCCTCGCGTCGGCCATGGCGGCCGAGAGGTTGACGGTGGCGCCTGCGTCCTCGGCTGCCGCGGCGGCGGCGGCGGCGCGCACCTTGCTGGATATCATCCGGGATGACCAGCTCCCGTCGTCTTCCGGTGGTGGTGGGGAAGGTGGTGACCCCCTCGTCCGCCGCGCGGTCTCCCTGCCTGCTCCGGTTACGGCGACTCCTCCTCCTCCGCCGCCGCCGCCGGAGACGCCG…
380	E3-RING	OsRING380	LOC_Os09g32730.1	zinc finger, C3HC4 type domain containing protein, expressed	645	ATGGAGGCGCGGGCGATGCCGCCGCCGACGCGGACGCGGCGAGGCGTCACGCTCGCCGAGCAGATGGCCGCGTCGTCCAACCTCCGCGACCTCCTCAAGCTCCGCGACAACGACGACGACGACGACGACGGCGGCGGGCAAGGTGGTCGCCGCCAGCCGCGGCCGCTGCCCGACGCGGTGGTGGTGGCGGCGGGGCGGCGACGCACGCTGCTCGACGTCATCCGCGGCGTCGACGACGACGATGGCCACGACCACCCGCCCACCGGCGTCCTTGAGGGACACCGCCCCGCGACGTCGACGAGGACGGCGGCGGCGGGGGGAGCGCGGGGCGGGAGGGTGTCGCTGATGGCGCTGCTGGAGCAGGCGGAGCGGCAGTGGACGACGGCCGCCGCCGGGGAC…
381	E3-RING	OsRING381	LOC_Os04g41070.1	zinc finger, C3HC4 type domain containing protein, expressed	594	ATGGAGAAGGGGGGATTCATCGCAATATTCGTCGCCTTTGGGCTCATCAACCTCGGCTTGCACTTGTACGAGAGGGCGCCGGGGTGGTTGGTGTGGATGCTCGGCGGCGTCACCACGCTGGACCGCGCGCTGGGCGACTGCTCGATGTGCCGGTACGGCATGGTGGCCGGCGACGTCGTCCGCACGCTCTCCTGCGGCCACGTCTTCCACAAGGACTGCGACTACAGCGTCGACAAATGGCTCCGCGAGCACGGCCTGTCCTGCCCGGAATGCCGCAAGAAGGCTCGCAGCGTTCGCGTGCTGCCGTGGAGAGCGCGGCCGCAGCAGCCGTTGCCGGAGGAGCAGAACCCGCCGCCACAGGAGACGTCTGCGTCGTCGTCGTCGTCGTCATCGACACAC…
382	E3-RING	OsRING382	LOC_Os05g06270.1	zinc finger, C3HC4 type domain containing protein, expressed	1320	ATGGGTGCGAGGGAGGAGGTGAGGGAGGAGGAGGGGGAGGAGGGGGAGGGGGTGGGCGGGAAGGAGGAGGAGAAGGCGGCGGCCGCGGCCGCGGCGGTGTCGTGCTCGATCTGCCTCGACGCGGTTGTCGCCGCCGGCGGGGAGAGGTCCACGGCGAGGCTGCAGTGTGGCCACGAGTTCCACCTCGATTGCATTGGATCAGCATTTAATGCCAAAGGCGTTATGCAATGCCCCAACTGCCGCAAAATTGAAAAGGGGAACTGGCTCTATGCAAATGGTTCCCGACCCACACAAGATGTTAATATGGATGAGTGGGCTCATGATGAAGACCTTTATGATGTTAGTTACTCGGAGATGCCCTTTCGGTTTCACTGGTGCCCATTTGGTCGTTTGGCTCAA…
383	E3-RING	OsRING383	LOC_Os07g45350.1	zinc finger, RING-type, putative, expressed	1032	ATGTTGATCCCATGGGGCGGAGTCGGGTGCTGCCTCAGCGCCGCGGCGCTGTATCTCCTCGGGAGGAGCAGCGGCAGGGATGCGGAGGTGCTGCGATCGGTGGCGAGGGCCGGAAGCACGAAGGATTTGGCTGCTATATTGGACACTGCAAGTAAGGTCCTGCCACTTGTAGTGGCAGTCTCTGGACGGGTTGGTTCAGATACACCACTTATCTGCCAACAAAGTGGCATGAGAGGTGTAATAGTAGAGGAAACGGCAGAACAACACTTCCTAAAGCACAACGATGCTGGATCATGGATTCAAGATTCCGCTGTGATGCTTTCTGTTAGCAAAGAAGTTCCATGGTACCTGGATGATGGTACCGGCCGTGTTTTTGTTGTTGGAGCTCGTGGTGCAGCT…
384	E3-RING	OsRING384	LOC_Os08g31930.1	BRCA1 C Terminus domain containing protein, expressed	1596	ATGCCGGCGGTGGAGGGGATGCGGGACGTGGTCGCCACCGTGAGCGGCTACCACGGCGACGAGCGGCACAGGCTGGTCAGGCTCATCGCGGAGACCGGCGCGAGCTACGTCGGCGCCATGAGCAGATCCATCACCCACCTGGTGTGCTGGAGGCTTGAGGGGAAGAAGTATGACATCGCGAGGAGGCTTCGGACGCGCGTCGTCAGCCACCGGTGGTTCGAGGACTGCCTCAAGGAGGGGAGGCGCCTCCCCGAGAAACCCTACATGCTGGAAAGTGGTGAAGAAGCAGGGCCAGTCCCTGAGCTGCCCACTTTCCCGCGTTCACGATCCAAGAGAAATGCAAGCATGGAGGATAGATGCTTGAAAGAATTACCTGATGATTTCTGCAATACTTCATAT…
385	E3-RING	OsRING385	LOC_Os04g43300.1	BRCA1 C Terminus domain containing protein, expressed	1890	ATGGAGAGCTTCAGGAGGTTCCTGAACCCGCTGGTGCTCAACCTGCAGAAGATGGAGCTGGAGCTCACCTGCCCCGTCTGCCTGAAGTTGCTCAACGCGCCTACCATGCTGCCATGTTACCACACTTCCTGCAGCAAGTGTGCTACTACACGGACCATGGACGGTTACAGCTGCGCGATTTGCAAATCAGCTTATCGTTCTCAAGACCTAAGGCCTGCCTCTCACCTCGAGGCAATAGTGAACATCCACAGGAGCCTAAGCTCTACAGTCAGCAGCATGGTCACTCAGCAGGAGGCTCAAGCTGATATTCCTGTTGCAAAGACATCATTTCAAGGAACTCCAGAATCGGGAAACAGAAATGGAGCAGAGAAATCTGATCAGGTGAAATCATACACCCCG…
386	E3-RING	OsRING386	LOC_Os05g34880.1	zinc finger, C3HC4 type family protein, expressed	2466	ATGGCGGCGGGCACCGCATCGCCACCGCCGGACGCGGAGCCTCCCGAGTGCCCGGTGTGCCTCTCCCCCTTCGACGCCGCCTCCGCCGCGCCGCGGGTCCTCCCGTGCGGCCACTCCCTCTGCGGCCCCTGCATCGCCTCCCTCCCGCCGGCCTCCGCCTCCGCCTCCGCCTCCGCCGCCTCGCTCCGCTGCCCTCTCTGCTCCCAGTGCGTCCCTTTCTCCCGCGCTCTCGGGCCCTCCTCCCTCCCCAAAAACCTCGCCCTCATCTCCCTCCTCCCCTCGCCCCCAAACCCCTCTCGTTCTCGCACCGCCGCCGCGGCGCCGCCGCCTCCTCATGTCCCGCTCCACGCGGACCACTCGCGTCTCCTCTCCCGCTTCCGCCACGCCGTCCTCCCGGAG…
387	E3-RING	OsRING387	LOC_Os06g21390.1	Zinc finger C-x8-C-x5-C-x3-H type domain containing protein, expressed	1107	ATGTCGACCAAGAGGGTTCTTTGCAAGTTCTTCATGCATGGAGCTTGCTTGAAAGGAGAGTACTGTGAGTTCTCCCATGATTGGAATGATCAACCAAACAATGTTTGCACGTTCTACCAGAAAGGTTCATGCTCGTATGGTAGCCGTTGCCGATATGACCATGTCAAAGTTTCTCGTAACCCCACAGTGGCTCCACCACCAAGCTCAAGTACTACAACACGTGCATCTAGTTCTCTTCAGCCTTTGAGTTTCGGGCGCCCTCACCATGTGGGGTACCAAGCAGATTCAAGCAACCCAAGGCAACAGATATCTATGGATGTGCTGGCACATTCTGGAAGTAAGCCTGTATGGAGAAATGATTTTCAACATGAAAGTGTACTTGAGGATGGGATTGACTGG…
388	E3-RING	OsRING388	LOC_Os11g02250.1	zinc finger, C3HC4 type domain containing protein, expressed	438	ATGCTGTTCTTGAAAGAGCTGCCCATCTGGCAGGCGTTCGGGTTCTCCTTGCTCACAGGAGCCCTCGCCGGCAGCACCCTGTACGCCGTGTGCGTCGTCCTCCTCTGCTGTGTCGATCGCCAACGTCGACATGCCGGTGCGCCGCCGCCCGATCCGAAGATCTGGCTGCCGGACCACACGCACCATCGCCGGCAGCGGGATGAATCGTCGGAGTGCAGCATATGCCTGGGGGAGTTGGAGGAGGGGGAGAGGTGCTGCACGCTGGTGGCGTGCAGGCACGAGTTCCACAAGGAATGCATCTACCGGTGGCTCGCCAACCACAACACCTGCCCTCTCTGCCGCCACATGCCCCTCCCCCCTGCTTCATCACCACCACCTGCGCCGCCGCCTCACCATGCT…
389	E3-RING	OsRING389	LOC_Os12g02210.1	RING finger protein, putative, expressed	447	ATGCTGTTCTTGAAAGAGCTGCCCATCTGGCAAGCGTTCGGGTTTTCCTTATTCACAGGGGCCCTCGCCGGCAGCATCCTGTACGCCGTGTGCGTGCTCCTCCTCTGCTGCGTCGATCGCCGACGTCGACATGCCGGTGCGCCGCCGCCTGATCCGAAGATCTGGCTGCCGGACCACGCGCACCATCGCCGGCGGCGGGATGAGTCGTCGGAGATGGAGTGCAGCATATGCCTGGGGGAACTGGAGGAGGGGGAGAGGTGCTGCACGCTGGCGGCGTGCAGGCACGAGTTCCACAAGGAATGCATCTACCGCTGGCTCGCCAACCGCAACACCTGCCCTCTCTGCCGCCACATCTCCCTCCCCCCTGCTTCATCACCACCACCTGCGCCGCCGCCTCAC…
390	E3-RING	OsRING390	LOC_Os04g49550.1	RING-H2 finger protein ATL2A, putative, expressed	588	ATGCAGCTCATGGCGGCCAGGAAGCTTCTAGAGCAGCCGGGCACCGCCGCGCCGCCGGTGCTGGGCGGCTCCATCGCCGACGACAGGGACATCGTCATCATCCTCGCGTCGCTCCTCTGCGCGCTCATCTGCGTGCTCGGCATCGGCCTCGTCGCGCGCTGCGCGTGCTCCCGCCGCGGCGGCGGCGGCCCCGACGCGGCCGCCGCCAACAAGGGCGTCAAGAAGTCCGTGCTCCGCGCGATCCCCACCGTCGAGTACGTCTCCCCCGGAGGCGGCGGCAAGGGGAAGGAGGAGGAGGAGGCGGCGGCGGAGGAGGGGGAGCAGTCCGAGTGCGCCATCTGCCTCTCCGACTTCGAGCACGGCGACGCCATGCGCGTGCTCCCCCAGTGCGGCCACGCG…
391	E3-RING	OsRING391	LOC_Os08g06510.1	zinc finger, C3HC4 type domain containing protein, expressed	1368	ATGGCGGCGGAGTCGTCGGCTGCTGCTGCTGCGGGCGGGGGCGAGAGGAGGGGCCCGATGGATCTGAACCTGTATCTCGGCCTCCCTCCGCTGCCGCCGCCTCCGGGAAGGCTGGATGTCGCCGCCGATTACCCGTCGCTGCTGCTGAACTCCGCCGCCACGGTGGCGAACGAGCAAAGGGGCTCGGTGGTGGTGGCGGCACCGCCTCCGGCGGCGGCGGCGTACTCGCCGTCGAACGCGCTGTCAGCGCCGGAGCAGGTGCTGGTAGATCCTGTTGCAGCGTGGCTTGTTGATCCCGGTGAGCAGCAGCCGGTGCCGCCGCTCGAGACGCCATCGTACATGGCCAGGGCCTCGTCGACGCTGCCACAGATTTTTGCTTGTGCAGCGTTGGAAATGCTT…
392	E3-RING	OsRING392	LOC_Os11g37230.1	zinc finger, C3HC4 type domain containing protein, expressed	618	ATGCTTCCGGGGGTGGAGCTGGCGAGGCGGCGGCGGGTGCACTACCACGGCGACGGGGCGGCGGCGGGGGCAGGGTTTGGGGAGCACCACCACGGGCACTACAACTACTTCCACCAGCAGCACCACCGTCAGGCGGTGGCGAGCGCGGAGGCGGGGGCGGGCGCAGGGGGCGAGGTGAGCCCCGCGGTGGCGGCGCGCATCCGGCTCGAGGAGAAGCTGCGGGGCGCCGCGGCCGCGCCCTCGTCGTCTCTCTCGAGGTGGGGCAGGCGATTTCGCGAACGAGATGGGAGCACAACCTCCAGACAACAGAACAACCAGCAAGAGCAGCAGATTCAGCTGCCCACTGAACCCAGGCCTACTCCCAAACATTCGATGACCATGCTGGAGGCGCCATCAACA…
393	E3-RING	OsRING393	LOC_Os05g01940.1	zinc finger, RING-type, putative, expressed	1161	ATGGCTTCTTCCTCCCCTTCCTCCTCCTCCTCCCCCCCTTCCGCCGCCGGTGCCTCCTCCTACTGGTGCTACAGCTGCGACCGCTTCGTGCGCGCCCCCGCCCCCCACGACGACTCCGCCGTCGCCTGCCCGGACTGCGGCGGCGGCTTCCTCGAGGAGATGAGCGCGCCCCCGCCGCGCGCCGCCTACCTCCGCCGCCCGCGCGCGCACCACGCCAACGACCTGCGCCTGCGCCGCACGCGCCGCGCCGCGGCGGCGGCGGCGGCCGGCGACCGCTCGCCGTTCAACCCCGTCATCGTGCTTCGCCGCTCCCCCGCCGCCGCCGGCGACGACGACTCCCTCGCCGCCGCCACCAGCTTCGAGCTCTTCTACGACGACGGCGCGGGCTCCGGCCTCCGC…
394	E3-RING	OsRING394	LOC_Os12g04590.1	zinc finger, C3HC4 type domain containing protein, expressed	600	ATGGAGGTGGATGCCTCCGCGGTCGCAAGAGCACTACCAAGAGATTTCCCTCCCATCGAGAACTTGAGCTTCGAAGGCATCCCCCGTTATACTTTCAAGATTGGCAACCGGATCCACTGCACCAACTTGATGTACCGCCCAGGTAGTCGGACGCTATTAACGCAGGAAGAAGCTCATGAGATCATTCGCGAGCGCTTGAGGTCTGACATTCGTCGGGGCCGCATAGAACTGGACGCCGACTTCTTGCAGCAGCTTGTTGATCAGGTTCGCGATCATATTCTTCAGCGTCAGCGCCGTGGCACTGCCACTGCCATTGCCATGGATGGAGTAGTGGAGGTGGAGGATGCGTACAGGAACGGTGGGTTCGGCGCTGTCCCCGCGTCGAGCAAGGCCATGGCC…
395	E3-RING	OsRING395	LOC_Os12g04660.1	zinc finger, C3HC4 type domain containing protein, expressed	594	ATGGAGGTGGATGCCTCCGCGGTCGCAAGAGCACTACCAAGAGATTTCCCTCCCATCGAGAACTTGAGCTTCGAAGGCTTCCCCCGTTATACTTTCAAGATCGGCAACCGGATCCACTGCACCAACTTGATGTATCGCCCAGGTAGTCGGACGCTATTAACGCAGGAAGAAGCTCATGAGATCATTCGCGAGGGCTTGAGGTCTGACATTCGTCGGGGCCGCATACAACTGAACGCCGACTTCTTGCAGCAGCTTGTTGATCAGGTTCGCGATCATATTCTTCAGCGTCAGCGCCGTGGCACTGCCACTGCCATGGATGGAGTAGTGGAGGTGGAGGATGCGTACAGGAACGGTGGGTTCGGCGCTATCCCCGCGTCGAGCAAGGCCATGGCCGAGCTG…
396	E3-RING	OsRING396	LOC_Os05g11720.1	zinc finger, C3HC4 type domain containing protein, expressed	507	ATGGCGGTGATCGCCGCCGCCGGAGGGGAGGGGGACGCGGGCGTCATCGCGCATGTGGTGGTCGACGTCGACGAGAGTTGTGCGGCGGCGGCGGATGATGATGATCGCAGCCGGCGCCCGAGCACGGGCTGCAGGATTTGCCACCTCGGCGGCGGCGGCGACGGCGAGATGGCGGCGGAGAGCGGGAGCGGGCGGCTGGTGAGGCTCGGGTGCGGCTGCCGCGGCGAGCTGGCGGCGGCGCACCGGCGTTGCGCCGAGGCGTGGTTCTCCGTCAGGGGCAACAGGCGCTGCGAGATCTGCGGCGAGACGGCGGAGAACATCACCGGCTGGGGCGGCGGAGGCAAGGAGTTCATGAAGCGGTGGCACGCGACGGCGGGCGTCGACGTCGAAGGCTCCTCC…
397	E3-RING	OsRING397	LOC_Os06g50370.1	zinc finger, C3HC4 type, domain containing protein, expressed	699	ATGGATCCGTCGGGCGCCTTCTTCCACGCGGCTCCCCGGAGCGGCTCGAATGTGTCGCTGGCGTCGCTGGCGAGGACGGCCGGAGGGAGGAGGATGATGCACAGGGTCTTCCGCGGCGTCATCACCTTCATCTTCGCCATAGCTGGACTGTTTCTTGGAGCGGTGACTGGCGGGCTGATCGGGCTGGCCACCGAGAGCGGCCTCTTCCGCGGCACCGGCATCGGCGCCATCACCGGCGCCCTCGTCTCCATCGAGGTCGTCGACTCCTCCATCCGCGTCTGGCGATCCCGCCGATCCGGGATCTCCAGCATCTGCTATGTGCTTAATGTGATCTACAGCCTCCTGACCGGCAGGCTTGTCCGCGAGAAGGTCGATCCGGCGGTGCAGCGGGTGGTCCGG…
398	E3-RING	OsRING398	LOC_Os05g19970.1	ZOS5-06 - C2H2 zinc finger protein, expressed	2562	ATGGACGACAGCTGCGCGGTGTGCGCGGACGCGCTGGAGTGGGTGGCCTACGGGGCCTGCGGCCACCGCGAGGTTTGCTCGACCTGCGTCGTTCGCCTCCGCTTCGTGATGGGCGACAAGCACTGCTGCATCTGCAAGACCGAGTGCTCCTCCGTATTCGTCACCAAGGCTATGGGCGATTACACAAAAGTGATAAATGATTTCAATATTTTCCCCCCTGTGGCAACTGAGGGAAAGGTGGGGGAGTACTGGTACCATGAGGATAGCCAGGCATTTTTTGACGATGCTGAGCACTACAAGATGATACGAGCAATGTGTCGGCTTTCTTGTAGTGTGTGTGACAAAGCTGAAGATCAGGCTGGCCAGGCAGCACAAGTAAGGCGCAAAAGCAAGTTCAGG…
399	E3-RING	OsRING399	LOC_Os05g32350.1	zinc finger, C3HC4 type domain containing protein, expressed	1650	ATGGGATCTGGAAGCAGCAAGGCCGGCGCCTCGTCGGCGTCATCTTCGTCGTCGGCGTCGGCGTCGGCGTCGGCGTCCGGCGGCGACGAGGCGAGTAAGGGGAATGGGAAGGGGCAGCGGAGGGGGAGGGGGAGGGGGAGAGGCCTGCTGCAGCGGCTGCCGAGCTCCTCCTCCTCCTGCTTCCGCGGCCACGGCACGCCGTCGCGCGACGACGCTTCCTCGGCGTCTTCGCCACCGCCACCGCCACGGCCGCCGCGGCGGCCGTTCGAGTCTAGCAAGGGAGAGGAGAATGGAAGCCTGCCTTCAATCGCTCAAATGGACAAATCAGAAGAGGATGCTCCCACAATCCCTAAATCTCATCCAGGTGAAGGGGCAACATTGCCTTCATCACATATAAAC…
400	E3-RING	OsRING400	LOC_Os05g48970.1	zinc finger, C3HC4 type domain containing protein, expressed	1503	ATGTTACAAAGAAATATGGTGTGGACACATCAAGTTGCCAGTCCTGAAAACCAAGTTCAACCTGAAAGTTTCTATCATGGAGGTGCTGGGAGCAACTTATCTAACCTGAGTGTGCAAGTTGCTGTTGGAGTTCCAGGAAATACTGATTTCCGGAGTCACTATGAGAGCATTAATCTTCAGCACCAGCATGTTCAGAATCCATACCCACATGTGGGTGTTGCTTCAAGTTCTGTGTTCCCATCTACTATGTACAACCCCTGCATATCAACAACAGCAGTGGACAGATATGTTCCTCCTATTCAAAGTTTTGGATTGGGCAATCCACTACTACTGCCTTTATATCATCAACTTGCTCAAGGATCCATGGATGAGAACGGCAGCAGTGGCAATTTTTGTGAC…
401	E3-RING	OsRING401	LOC_Os10g20600.1	zinc finger, C3HC4 type domain containing protein, expressed	1083	ATGGTCGTCTGCAAATGCCGCAAGGCGACAAGGGTTTATTGCTTCGTGCACAAGGTTCCTGTCTGCGGCGAATGCATCTGCTTCCCGGAGCATCAGTTATGCGTGGTTAAAAATTATGCTGAATGGGTTGTTAATCCTGATTATGACTGGCCACAACACTGTTCATCTTGCAATTCTGTTCTGGAAGCTGGAAGCGAAGAAACTACACGATTGGGTTGCTTGCATGTGATGCACACAAGATGTTTGATCTCACACATACAAAGTTATTCAACCCAAACTGCACCAGCTGGATATGTTTGTCCTTCATGTTCTACACCTATATGGCCTCCTTCAACTATTAAAGATACTGGCTCGCGCCTTCACTCTAAACTAAAGGAAGCAATAGCCCAGACTGGATTG…
402	E3-RING	OsRING402	LOC_Os06g14640.1	zinc finger, C3HC4 type domain containing protein, expressed	477	ATGGCGTTGAGTTTGGGGGAGGTGGCTATGCTCGTGGTTGACGTGGCGTTCGTCCTGTGCCTTATCGTGGCGATCATGTGCTGCTGCGAGGACGACCGCCGACGACCTCGGTCATCATCTCAACGGGACGCCCAAGTCGGAGGACGGGTGGTGATGCTGCGGGTGGTGGAGGCGCCCCCGGGCCAGCAGCGAGTGGCGCCGGCGGCAGCGAAGGCGGCGCTGCCCTACTTCCCGTACGCGCAGGCCCAGGGCAGGACGTCGTCGTCGGAGACGCAGACGCTGGTGTGCGCCGTCTGCCTGGAGGAGCTCAGGCACGGCGAGCTGTGCAGCGAGGTGCCGGCGTGCCGCCACATTTTCCACAGGGGGTGCGTCGGGTCGTGGATGAAGAAGAGCGATAGC…
403	E3-RING	OsRING403	LOC_Os06g08820.1	RING-H2 finger protein, putative, expressed	1335	ATGGACACGTCGGCGTCCACCTCGCCGCCGCCGCCGCGCTCTGTGCTCAGCACCATCGAGGACAAGATGAGCCCGGGCGTCCTCCTCATCATCGCCATCCTCGCCGTCGTCTTCTTCCTCTTCGGCTTGCTCAACCTGCTGATCCAGAACCTGCTCCGGATGCGCCGGGCGCGGCGGCGGCGGCGGCGCGTGGGCGACGGCGGCGGCGGCGTCGGCATGGGCAGCCCGACGGCGTTCCAGGGCCAGCTCCAGCAGCTGTTCCACCTCCACGACGCCGGCGTCGACCAGACCTTCATCGACGCGCTCCCCGTCTTCGTCTACCGCGCCGTCGTCGGCGCCGGGCTCCGCAAGGACGACCCGTTCGACTGCGCCGTGTGCCTGTGCGAGTTCGCCGGCGAC…
404	E3-RING	OsRING404	LOC_Os09g33740.1	Zinc finger, ZZ type domain containing protein, expressed	1731	ATGGAATGGGGAGACACAGCAGGATGGCTAGCGGAAGAAGATAATGCCATCGAACCATCGCTGAGCGGCGGCGGCGGGCGAGTGCAGGGTACACGGATCGCGCTCGGCCAGGCTGCATCCGGAGCTGTGTGTCTCGGCGCAGGAAAAGATCGCGTCCCGGAGGCCTACGTCGTCGTCGTCCATGGAAGAAGAAGGGGAAGAAGGCTTCGGGTAAGGGCAATGTTGAAGTTGAACAATGGGCGAACCGCGGTCTCGCCGCTGCGGGGCTCTGGAGCCGTGGGGGCAGAGGCGTACCTGGAAGGAATCGACTCCTCCCGCTGGGCGACGGCGGTGGCGGCGGCGGCCTCGATGGGGACGGTCAGCAGGTTGTCTTTGAAACATTTACTCAGGTGTTTTGAC…
405	E3-RING	OsRING405	LOC_Os06g34470.1	zinc finger, C3HC4 type domain containing protein, expressed	504	ATGCTGTACCTCGCCGGAGCACGCTGGGTGCTCCTGCTCCTCGCCGCGGTCACGGTCCTCCTCTGCCTCCAGCTATCGGCCAGGGACAACGCCGTCGATGGCGCCGCCGCCGCCGCCGCTGCCGCAGGCCCAGCTCAAACAGCTGATCTCCCGCTGCAACAGCCGGCGGCGCTCCCGCGCGAGGCGCCCGCAGAAGGTGATCTGCGTGGGCTTGGCGCGTCGTCGTCGCCGGTCTTCGTCGTCGCCGTCCTGCCGGCGTACGCGTGGAGGAAGAAGGCCGCCGTCGACGGCGACGACGGGGACGGCGAGTGCGCGATCTGCCTCGGCGAGGTGCGGCGAGGGCAGGTGGTGAAGCAGCTGCCGGCGTGCACGCACCTGTTCCACGCGAGGTGCATCGAC…
406	E3-RING	OsRING406	LOC_Os11g47700.1	zinc finger, C3HC4 type domain containing protein, expressed	513	ATGTCCAACAACAACGGCAACCCCGGGTACTACAACAACAGGAACGCCGGCGATCAGTCGGACTACAAGGCGACGATCGCCATCCTGTTCAGCGTCTTCTTTGTCGTCATCCTCATCAGGCTCATCCACTTCATCATCAACCAGTCAAACAACCGCGCTCCGGCGAACGGTGGCGCCGCCGCTACTAGCGACAGGCGGCTGGGAGGCGGCGGCGGCGTTTCACGTGTGCCGGCCAGACTTCCCCGTCAGCGTCCGGGCGGCGCCGGCGCCGGCAACGGCACCGCTATGGCGTGGCAGCCACCGCCGTGCACCAGCACGTACCGGAGGGACGACGGGTGGAAGGAGACGGCGTGCCCGGTGTGCCTGTCGGAGTTCGCCGACGGCGAGCTCATCCGGCTG…
407	E3-RING	OsRING407	LOC_Os06g43210.1	zinc finger, C3HC4 type domain containing protein, expressed	3267	ATGGCGGACGTCGCCGCGGACCGGCCTCCCGCGGCCGAGCAGGAGGAGGCGCGGCCGCCCTCATCCACCGCGGCGGTGGCGGAGGAGGACGAGGAGGAGGAGGAAGGGGACGTGTGCCGGATCTGCCGGAACCCGGGGGACGACGAGCACCCGCTCCGGTACCCGTGCGCCTGCAGCGGCAGCATCAAGTTCGTGCACCAGGACTGCCTCCTCCAGTGGCTCGACCACAGCAACTCCCGCCAGTGCGAGGTTTGCAAACATGCATTCTCTTTCTCGCCCGTCTATGCTGACAATGCTCCGTCAAGACTCCCCTTCCAAGAACTTATTGTTGGTGTTGGGATGAAAGCGTGCCATGTGCTTCAGTTTGTCCTCCGGCTTGCCTTTGTTCTTTCAGTTTGG…
408	E3-RING	OsRING408	LOC_Os09g26400.1	zinc finger, C3HC4 type domain containing protein, expressed	963	ATGTCGGCCCCCGCGGCGGTGGAGCAGCGGCTGCAGGCGCTGCGGCAGAAGCTGGGGAGGAAGCAGCACTTCGAGGAGGCCGTCGCCGACCTCGCCGCCGCGGTCCGGGACCACCACGCCGCCGCCTCCCCCGCCCTCCGCGATCTGATGTATTCTACAGTTTGCCGTGTGGCAACTGTCCTTCAGACTAGATATACAGCACCTGGATTCTGGCGTGCTGGTCTGAACCTCTTCTTAGGTACAGAGAAGCTGGTAACTAATCCTTCAGAAAAGGAGCAACTGAAGACTTTCATTCTGAGGGCCCGGGAGCATCTTGATGAGAAAGAGAACGAGGAATCCATGCCAAACAACAGGGAAACAGATACAAGATTTCTTTTTGAAGGGCATCTTACAGTGGGA…
409	E3-RING	OsRING409	LOC_Os07g06540.1	zinc finger, C3HC4 type domain containing protein, expressed	579	ATGACCAAGCCTCAGCTAGCTTGCTTACGTAGAAGTGCATACGTCACGTCACGTCAATCGATTCCGACTCCGAGGAGCCAATTAATGGGCGCCGGCGCCGGCGACTGGCCCGTCTTCGTCGACGGAGGAGGCTCATCGTACAAAACAAGCTGGTCCGGCGCCGCCGCCGTCATCGTCTGCCTCTGCGCCGTCGCCGCCGTCTTCCTGATCATGGCCGGCATCACGCAGCTCTGCAAACGCGTCTTCCCTGCGGCGCCGCCCGCGCCGCCGCCTCAACGCCGGCGCGACGACGACGACGACGATGGCATTGTGGTCGCCGTCGGCATCGACGAGGCGACGCTGCAGGCGCTGCCGCTGGTGCTGTACGGCGAGGCGAGGACGGCGCAGACGAGCTGCGCC…
410	E3-RING	OsRING410	LOC_Os12g04650.3	zinc finger, C3HC4 type domain containing protein, expressed	516	ATGAACCCTGCAAGCCGAAGACATTATGATTCTCTCGTCGCGCGATATGGTGACCAAGATGCACTCGCCGACCGTTTCGGCGGCCAAAACGACGGCCCTGACGCCTGGTGGTCCAACCTGCGTGTGCGGATGTCTCAGGATCATCTACTGAGGCACGAGGCGCGGAGGCGAGCCGCCACCTTGGAGGTTTTCGAGGATAGAGAAAACTCGCATGATGGTGCCTTTGGTTGCGGTGACCGGGCCTCTGCTAAGGCCATGGTAACTCTGCATCAGCCCAATTTGGGCGAGACCAGGGAGCAGGATTGCGCCGTGTGCCTTGAGCCTTTCGAGGAAGGCAACACGCTTAGAATGATGCCATGTTTCCATTCCTTCCATCAGCGCTGCATCTTCAGTTGGCTC…
411	E3-RING	OsRING411	LOC_Os11g39130.1	zinc finger, C3HC4 type family protein, expressed	978	ATGGGGGAGCAGCCGGCGCGGGGGGCGGCGTCGTCGGCGTCGGAGTCGTCGCCGCTGATCCCACCGCCGTCGGAGATCGACATCGAGGCCGGGGCCGGGGACCAGTTCCAGTGCCGGATCTGCCTCGAGACCGACGGGAGGGATTTCATCGCGCCGTGCAAGTGCAAGGGGACGTCCAAGTACGTCCACCGCGACTGCCTCGACCACTGGAGAGCCGTGAAGGAAGGATTTGCCTTTTCGCATTGCACCACTTGTAAAGCTCCTTACTATTTGAGGGTTCATGTTCACACTGATAGGAAATGGCGAACATTGAAATTTCGTTTCTTCGTTACTAGAGATATATTATTCATCTTTGCTCTAGTGCAGTTTGTCATATCTGCATTAGCGTATTTGGTGCAT…
412	E3-RING	OsRING412	LOC_Os07g31650.1	expressed protein	2259	ATGGCAACATCTTCGGTGGCCGCCATGCCGCACGACTCCACGCCATGGAGGGACCCCTCCAGGGCATCCTCCAGGCAGCCCGCCAGGGGGTTCTTCAACATCCTCGTCCCGCCGCCGCAGTCGCCGCGCCCGCGCTGCCCCGACCACCAACACCACCACCACCACCACCACCACCACGATGCTGCTGGTGGCGCGGCGGCGGCGGCGGCGGCGGCGGCGGCGGAGCCCACGCCGAGGCGGCGGAAGCAGATACTGGATCGGTGGGCGGCGGCGGCGGCGGCCGCGTCCGCCACGGCGTCCGCCGAGGCCCCCGCGCCGCAGGAGCAGAGGCGGAGGGCGAGGGACGCCGAGCTGTCCGCGCTCGCGTCGGCCACCCGCCCCGTGACCGCCCGCGCCGCC…
413	E3-RING	OsRING413	LOC_Os10g36880.1	kinesin motor domain containing protein, putative, expressed	3180	ATGTCGTCGAGGCCGTCGTCGTCGGCGTCGTCGAGGCGGAGCAGCTCGCCGTTCTCGGCGGGGAGCAGGCGGCCTCCGACCTCGTCGTCGTCCTCCGCCGGCTCGTACCTCACGGGCCGCCTCATGCCGCGGTCGTACTCCACGGCGTCGTCCGTGTCCTCATCCTCCCATTTCTTCGGCGGCGGGGGTGGGAGCGGGGGAGGCTCGAGGTCCACCACCCCGGGGCGGAGGGGGAGCTCCTCCTCCTCCTTGGTGGGGCCGGTTCCGTCGCCGCCGTCGCCCGTGCCGTTCCCCAGCGCGGAGGAGCTCGTCATCGAGGACACCTCCCGATCCGGGGACAGCATATCCGTCACCATCCGCTTCCGGCCGCTCAGCGAGCGGGAGATCCAGCGCGGCGAC…
414	E3-RING	OsRING414	LOC_Os08g43670.1	RING-H2 finger protein ATL2B, putative, expressed	783	ATGGAGGCCGTAGCAGTGCACGCCAGCTTCTCGTCCTACTCCCCTCCGGTGGTCGCCGGCGGCCGCGACGACGCCGGCAGCAGCAGCAGCAGCAGGAGCATGTCCCGCCTGCCGGCTCGCGTCGCCGGCGCCGTAGCTCGCGGCATCGTCACCTTCGTCTTCGCCACAGTGGGCACGATCCTGGGGGCGATCACCGGCGGGCTGATCGGGCTGGCGACGGAGAGCGGCATGGTGCGGGGCACCGGGATCGGGGCCATCTCCGGCGCGGTGGTCGCCATGGAGGTCGTCGACTCCTCCGTCGCCATGTGGTGCTCCCACGACTCCGGGATCTGGAGCGTTCTCTACGTCCTTGACGTGATCTGGAGCCTCCTGACGGGGCGGCTGGTGCGGGAGAAGGTG…
415	E3-RING	OsRING415	LOC_Os10g39770.1	zinc finger, C3HC4 type, domain containing protein, expressed	702	ATGGACGCGTCTCCGAGCTCCTCGTCGTCGTCTCCTGTGGCGCCGGAGGTGGTGCAATGGGCCGGCGGCGCCGACGGCTTTGGCTCGGCGGCGATCGGCTTCGCGTGCAGGGTGCTCTGCGCCGTCGCCACCTGCGTCTTCGCCGCAGTGGGGTCGGTGGTCGGGGCGGTGACCGGGAGCGCGATCGGGCTGGCGACGGAGAGCGGAATGCTGCGCGGCGCCGGCATCGGCGCCATCTCCGGCGCCGTCTTCTCCATCGAGGTCGCCGAGTCGTCGCGCGACCTCTGGCACTCCAGCGACTCCGCCGTCTGGTGCCTCGTCTACATGGTCGACATCATCTCCAGCCTCCTGAGTGGAAGGCTGGTGCGGGAGAAGGTGGGTCCCGCGGTTCAGAGCGCG…
416	E3-RING	OsRING416	LOC_Os10g32750.1	zinc finger family protein, putative, expressed	1821	ATGGAGAGAGAGACCGATCCGTGCGCCATCTGCCTCGGCGAGATCGCCGGCGGGCAGGCCATCTTCACGGCGGAGTGCTCCCACACCTTCCACAACCGCTGCATCGCCCGGAACGTCGCGCACGGCCGCCGCGTCTGCCCGCTCTGCAACGCGCGCTGGAGCGACGTGCCGGCGCTGTCCTCGTCGTCGGCCGCGGCGGTGGAGCCTGATGACGACGACGAGCCTCCCCTGTACGCCGACGACGATCCGGTGGAGCCGGCCGGCGAGCAGGCGGCGGCGACTGACGGCGATGCCGCGGCTGGATTGGTGGTCAAGGCGCACTGCGAGTACCCGGCCGTGGCGAGGGGCGCGTCCCGGGACAAGTTCGCCGTGCTCGTGCACGCCAAGGCGGCCGGGGCC…
417	E3-RING	OsRING417	LOC_Os12g43930.1	zinc finger, C3HC4 type domain containing protein, expressed	705	ATGGCAGCCAATGTTGGGGAATCCACAAGTGGCAGCAGCAGCGGCGGTGCCGATTCTGGGGGAAGCTTCGAGTGCAACATATGCTTTGAGCTTCCGCAGGAGCCTATTGTCACGCTCTGTGGCCACCTCTTCTGCTGGCCATGCCTCTACAAGTGGCTGCACATCCACTCGCATTCACCTGAGTGCCCGGTCTGCAAGGCTGTTGTCGAGGAGGATAAGCTTGTCCCCCTCTATGGCCGTGGTAAGGACCGTGTTGACCCAAGGTCAAAGAACGTCCCTGGGGCTGACATTCCTAATCGCCCAGCTGGACAGAGGCCTGCCACGGCTCCGCAGGCCAATCCTAACACCCACTTCCCCAATGCCAACCCCAACCCTTGGTTCATGGGTGGAGGCATCCCA…
418	E3-RING	OsRING418	LOC_Os01g49280.1	zinc finger family protein, putative, expressed	948	ATGGCGGATCACTTCGCGCTGATGGCTGGTCGGCTGCTCACGGAGTCGACGCTGCAGTCAGCCGTGCAGGAGGCTCTCGCTGTCGCCTCCGTGAAGATAGTTCATGATCAGCCTGATCTTCCCGTTCATGAAGATGTTCAGGATGGAAAGGCGAAGAGCGGTGTCATGGTGGAATGCAGAATCTGCCAGGAGGAAGGTGACGAGTCCTACATGGAGACCCCTTGCTGCTGCAAGGGCAGCCTCAAGGCAAGGACATTTGGGGTTTCATCCCTTATGGTGAATGCTGATAACTTGAGTTTTCCAATAGATGTGTTATTTCTGCCTGCCATTCTTACCCAACAGATTTCCCTGCTGTCCGAATATTTACTTGAATTAGTTTGTCACTGTCTGCAGTACGCA…
419	E3-RING	OsRING419	LOC_Os06g47270.1	zinc finger, C3HC4 type domain containing protein, expressed	1128	ATGGAGAACGCCTGCGAGGCCGGCCTGCCGCTGTCGGTGGCCGTGTCGGTGCCGCCGGTGATGGTTGACGGGGAGACGGTTCCGAAGGAGGTGGAGGAGTGCGAGGACGAGGAGGAGGAGGAGGAGTACGCCGGGGATGCGCCGCCGCCGTGGAAGGTGATGGGTTCGGATGATGAGGGCGAGACGGAGGCCGGCGAGGAGGAGGAGATTGCCGAGGCCGACGGCGAGGAAGAGGCGGCGGACGTGGAGGAGGTCGAGTACGAGTTCTACGACAGCGACGGCAGCGAGGACGAGGGCGACGGCGAGGAGGTTGACCCGGCGGTGGCGAGCGCCGCGCAGTTCGTGCCGGAAGGGCAGTTTCTTGGGTCGGCGCAGTTCGCCGCCTACGGCTGCGCCGCC…
420	E3-RING	OsRING420	LOC_Os01g48310.1	expressed protein	1368	ATGGAGGTGGTTGATCTGGTCTCGTCCGACTCCGAGTCCGAGGAAGAGGACGAGGCGCGCGTGCACTCGCCCGATCGGAAGCGCGCTGCCTGCGAGGCGGATCCAAGAACCGAGTCGGAGAGCTTCCTCGAGCGGGAGAGGATGGCGAGGCTGCTGCATCGGCATCCGCATCCGCATCCGCCGCCGAGCCAGGAAGTGAAGAAGGGCAAGGAGAAGGTCGGCGAGGGGGAGATGCTGGAGAGAGCGGTGTCGGCGCCTGTTGATCCTTTGATCGGCTCCCGTGGCTGTACATTGGGAGCGGGAGGCGAAAGCAAGCCTGGAGATGGGGGAAATGGCGGATCAATCTCCGCGCCTCAGGATGAATCAGACAGCAAGGGGTTGCAGGAGGGACATGGACAG…
421	E3-RING	OsRING421	LOC_Os03g01790.1	zinc finger, C3HC4 type domain containing protein, expressed	1674	ATGGCGTCGCGCCCCCGTGGAAGGCGCCTTCCTCCTCCTCATCCGCCGCTCATCCAGGAGATCCTCGACGACGACCTCTTCGATGTAGAGGTTAACTACAGCGACGAGGAAGAAGAGGAGGAGGAGGAGGAAAGCGATGAAGAGGAGTCGGAGTCGGAGGACAACGAACCGGAGGAGGTGGTGCCGGGGCAGGAGAGTATCGGGGAGGGATGCGGGCCGGCCATACAAGCTAGGGTTTCCGGCGCCGCCGCGGAGAAGAACGCCTGCCCCGTTTGTATGGAGGCCTGGGCCTCCCAAGGCGCTCATCGAATCTGTTGTATTCCTTGTGGGCATATCTATGGAAGATCTTGCCTGGAGAGGTGGTTGAGGCACAAGGGCAACACTAGCGCAACCTGCCCT…
422	E3-RING	OsRING422	LOC_Os10g39850.1	zinc finger, C3HC4 type domain containing protein, expressed	1773	ATGGAGGAGGCCGGCGACGAGGAGGGAGAGCAGGGGCTTCGCCTCGGGGGAGTGGGGGACGGCGCCGACGGCGAGGAGGAGGTGGCTCGAGGAGTGGTGGCGCCGCAGGTGCTCGAGCTGAGCTCGTCCAGCTCGGGCGAGGAGGGGGGCTCTTGGGAGGAGGAGGAGAGCCAGGGATCTGTCGAGGTGACGAGAGGCGGGGGTGGAGATCGCGAGGCTAGGGTTTCCGAGAGCCGGGACAGCGCGGAGGTGAACGGCGGCGAGGCGGAGAGCCAGTCCCTTCCCGGCTGCCCCATTTGCATGAACGCGTGGACCGCGGATGGCGCGCATCGCGTAAGTTGCATTCCTTGTGGGCATGTCTATGGCAGATCTTGCTTAGAGAGATGGTTACTGCAGTGT…
423	E3-RING	OsRING423	LOC_Os04g55480.1	BRCA1-associated protein, putative, expressed	1674	ATGTTCAGCCTTCTGATCCAGTCCGTCGACTTCACCGACGACGCGGCCGCGGCCGCGGCCACCGCCGTCGCCGCCGGCGAAACCAGCGGCACCTCTCACCCCCTCTCCCCGCGCTCCGGCGACCCTCTCCCCACCACCACCTCCGCCTCCGTAACGGCGCCTCTCGAGCTGCCCGGCGCGACCTCCGCCTCGCCCGCCCGAAACCCTAAGATCAACTACACCCGCGGCATCCTACACCTCTACCGCTCCTCCTCCTCCTCCTCGTCGACCGCCTCCTACGCTTCCGCCGTCGCCGCCACTCCATCCTCCTCCTCCTCCGGACCCGCCGCCCCGCAGCTCGCCTCCGACTGCCTACTCCCGCCATGGCGCGGCACACGGCTCCTGGTGCTCGCCGTCCCA…
424	E3-RING	OsRING424	LOC_Os11g35870.1	RWD domain containing protein, expressed	1179	ATGAAAAAAAAAAGAAAAAGGAAAAAGAAAAAAGGAAAATCTTCACCGAAGGCAATGGCGGCGGCGGCGGAGGCGGAGGAGGAGGTGCGGCAGGAGGTGGAGGCGGTGGCGTCGGTGTACGGCGACGACTGCCGCGTGGTGCGCGGCTTCCCTCCCCACCTCGTCGTCCACGTCCGCCCCCGCACCGCCGACGACTCCTCGCAGCAGTTCGTGGAGCTATTTCTTGGAATTAAAGCATCTTCTCAGTATCCAAAAGCACCTCCTCATGTTTATGCCGTGGAAAGTAAGGGCCTTGATGAGAATCGACAGGTGTATCTTATTAGCAGCATCCAGAACAAGGCAAGAGAACTTTCCTGCTACCCGATGCTTGTGACGCTGTGTGAGGAAGCTGTGGAGATG…
425	E3-RING	OsRING425	LOC_Os01g06550.1	NF-X1-type zinc finger protein, putative, expressed	2730	ATGCCATTCTCCTACGCCGCCGCGGCCTCTGGCTCCGCGTCCTCTTCTCGCAAGCCGGTTCCCGTCGCCGCGGCCGCCGCCCGCCGACCCGCGCCCTCGCCGGCAGCGGCGGCGGCACCCGCGCCCTCGCCGTCAAACCCTAGCGCGGTCTCCGATTCCGACCCCTCCTCGTACTCCTCCTCCGGGGAGGAGACCGACCTCACCGCCTCCGATCCGGCGGCCGCCTCCGTCATCTCCTCCTACCTCTCCGTTGCGGGGGATGGCGCCGACCTCTCCAAGGTCGGGATCTTCCTCAGCTCCGCGGCGCGCCGCCGATCGCCGCCGTGCCTGATATGCTTCGATCCCATCCGCCCCTCCGACCCCGTCTGGTCCTGCTCCGCCTCCTGCTTCGCCCTCCTC…
426	E3-RING	OsRING426	LOC_Os12g34330.1	protein binding protein, putative, expressed	2067	ATGTGTCGTATATGCTTTTCGGGAGAAAATGAGGGTAGTACAAAAGCTGCCAAAATGCTTCCATGCAAACTCTGCAACAAAAAGTATCATAGAAGTTGTTTGAAAAACTGGGGGGAACATAGAGATCTTTTCCATTGGAGCTCATGGGTCTGCCCCTCTTGCCGCAGTTGTGAGGTATGTCGACGACCTGGTGATCCCAACAAGTTAATGTTCTGTAAAAGGTGTGATGGTGCTTATCACTGCTACTGTCAGCAACCGTCGCACAAGAATGTTACCCATGGACCATACTTATGTCCAAAACATACAAGGTGTCACAGTTGTGGATCTGGTGTACCTGGGAGTGGCCATAGCACAAGGTGGTTTCTGGGTTACACATGCTGTGATGCTTGTGGACGATTA…
427	E3-RING	OsRING427	LOC_Os03g22540.1	jmjC domain containing protein, expressed	2784	ATGGAGGCGGCGGCGGCGGCGGCCGCCGTGCCGGAGGAGCTGCGGTGCAAGCGCTCCGACGGCAAGCAGTGGCGATGCAGCGCGCCCTCCATGCCCGACAAGACCGTCTGCGAGAAGCACTACGTCCAGGCCAAGAAGCGCGCCGCCTCCTCCGCGCTCCGGGCCTCCCTCCGCAGGTCCTCCGCCTCCGCCTCCGCCGCGCGGGGCACGACCCCGCCTGCGCGGATGGCGGTCGCGAGGCCCATCTACGGCAGGGTCGCGGGGGAGCCGGTGTACGTGGCGGAGCCGGCGCTGCCGCCGCCGCCGCCGCCGCCACGGAGGAGGCAGCCGGTCCACGGGCTGCCCATGGGCAATGCTGCCGGCGCGCGCACCGCGGCGGAGCTGGTCGGGAGGGGCTCG…
428	E3-RING	OsRING428	LOC_Os06g44275.1	expressed protein	471	ATGGGCAACGTCGCGATCGGCGTGGGGCGGCGGAGGCGGCGCTGGCCGGAGGTGGAGGAGCGGCTCACGCAGCCGCGGAGGCTCCTCCGCCAGCTGTCCGACGTGGACTCCGGCCGGCTTCGGAGGCTCATCCGCTCCGGCGACCTCGCCCCGTGCTTTGATGCCGCCGAGGACGACGCTGGCCTCGACGAGGATTGCCCCATTTGCTTCTACTTCTATCCGAGCCTGAATCGATCCAAGTGTTGCGGCAAGGGGATCTGCACAGAATGCTTCTTGCAACTGATTCCGTCCAAGTCTTCGAAAGTTGTCCACTGTCCTTTCTGCAAAACCGCATCCTACGCAGTTGAGTATCGAGGCAATCGAGCCAAAAGGGAGAAGAAACTGGATCAACAAAAGGAA…
429	E3-RING	OsRING429	LOC_Os02g14720.1	expressed protein	1278	ATGGGGAACAGGATAGGGGGGAGGAGGAAGGCGGGGGTGGAGGAGAGGTACACGAGGCCGCAGGGGCTGTACGAGCACAGGGACATCGACCAGAAGAAGCTCCGGAAGCTGATCCTCGAGGCCAAGCTCGCGCCGTGCTACATGGGCGCCGACGACGCCGCCGCCGCCGCCGACCTCGAGGAGTGCCCCATCTGCTTCCTGTACTACCCAAGTCTTAACCGATCAAAGTGTTGCTCAAAAGGGATATGCACCGAGTGCTTTCTCCAAATGAAACCAACTCACACTGCTCAGCCTACACAATGTCCATTCTGCAAAACTCCCAGTTATGCTGTGGAGTATCGTGGTGTAAAGACAAAGGAGGAAAGGAGCATAGAACAATTTGAAGAGCAGAAAGTCATA…
430	E3-RING	OsRING430	LOC_Os12g38460.1	RNA recognition motif family protein, expressed	3399	ATGGATCGCGCCAAGGCAGCGGCGCGCGAGGACAAGGCGGCGGCGGCGGCGACGGGGAAGGAGACCGCCGTGTCCCGCGCCGTCGCGGAGGACGACACCGCGCTGCTGCTCGCGGCGGTGGGAAGCTTCAGGAAGGAGGCGATGGGCCGTCTCCGGAAGGGCTCCGACGCGTCGCGGATGCTGGACCAGGAGATGTCCACGAGGCTGCTCCACCTCGCCTGCAAGCACGACGCCGTGCAGTGCGCCAGGCTCCTCCTCGAGGGAGGGCACGGCATCACGGCGTCGCCCGTGGACGCCAGGGACCAGCTCACGCGGACGCCGCTCCAGGTCGCCGCCGAGGCGCACTCGGCCCGGTGCATCGAGCTGCTGCTCTCCAAGAACGCGCGCACCGACCTCAAG…
431	E3-RING	OsRING431	LOC_Os01g57110.1	SNF2 family N-terminal domain containing protein, expressed	3687	ATGGAGGAAGCGGCGGCGGCGGCGGCGGATTTCGATGGCGGCTTCGGCGGCGCCGGGGAGGACAACCTGTCCATGCCCCTCGGCGACTTCATGGCCTTCCTCGATAACGAGGACTGGAAGGAGCAGCAGCACGAGGGCAATCAAGGTTTAGAGATGCCAGTGGACAGCACAAGTTCTGAAAATGCATTTCAAAACCATGAAGAAATTTTTGAGAATAAAGAAAATTGGTCAAACTACTCGCATACAGATCCTTCACATAGTCAGATGGATGTAATGGTGGAACTTAACAATGGTGGAGAATCTTTTGATCACTCAGAGGATACCTCTTATAGATTGCTTAGCAATGATTTTTTGGAAAATTCAAGGAATGGTAATCCTGAGATGCATTTACCAATGGAT…
432	E3-RING	OsRING432	LOC_Os04g53720.1	SNF2 family N-terminal domain containing protein, expressed	3156	ATGGATATTATTGACTTGTGTTCAGACAGTGAAGAGTACTTCAGCCCGTACTCAGATACAGAAGACAATCTTGATTTTGACGATCCCAATGATGGTGTTAACCAGGTGGTTTTGCACAACACAGCATTTGGCAATAATAGTTCAGAACTACTAGTCGGGCTGGATGACGATAACTGGTTAAACAACACTCATGCTTTATCCTCTCATAGACCTGCTGAGAATAGATCAGACATTATTGAAAGCAGCAGCGGTGTCAACACTGACTGTCAGAATAGTGCTTGGCAATACAGGACTCTTCCACATACCTTCATGAGCAGCAGTTACAAGTCTCGTCCACTTTCTCTAACAGGAGGTAACAATGTTGAAAGTACACACCCCACTGTGAAGCCTAACACTGTG…
433	E3-RING	OsRING433	LOC_Os08g08220.1	EDA16, putative, expressed	3093	ATGCTTGCTGGCAATATGAACAACGATAACTATATTGACTTGAGTTCAGACAGTGATATAGATTTTGACTTCGACTCAGATGATTCAGTTGGTGGTTTGGACCAGGAGCTAGCTTCATCTTCTTCTAGGCCTACTGAAAATATAAATGGTCAATATAGAACTCTGCCACCTTCTTTTACAAATGGTAGACATGTTGATAACGCTCGTCATGCGTTAGGTTCAGGTGACAGAGCTTATCCGCATTCAAGTTCTTATAGGGGGTCACCAAATGATTCTGCAAGGGCAACTCCTGCTTCCAACAGAACTGATATTGTAGTCAAGAAGCACAATGGTTTTGCATCGGAAGAAAATGATAATGGCAAGAGGATTCTTCCCTCATCCTTTTCAAATGGCCGCACA…
434	E3-RING	OsRING434	LOC_Os02g13810.1	DNA binding protein, putative, expressed	912	ATGAAGTGCAATGCTTGCTGGCGGGAGTTGGAAGGGCAAGCTGTATCAACAACCTGCGGTCATCTTTTATGTACAGAGGATGCTAAGAAAATACTGAGCAATGATGCTGCATGCCCGATTTGTGATCAAGTGCTTTCAAAAAGCCATATGAGACCTGTTGATACAAATCCAAATGATGATTGGACAAATATGTCAATGGCTGGAGTTTCTCCACAGATACTTATGAAGAGTGCATACAGAAGTGTCATGTTTTACATTGGGCAAAAGGAACTGGAGATGCAGTACAAGATGAACAGAATTGTTGGTCAGTGTAGGCAAAAGTGTGAACTTATGCAGGCAAAGTTCACTGAGAAGCTGGAAGAAGTTCATACTGCATACCAGAAAATGGCCAAAAAATGC…
435	E3-RING	OsRING435	LOC_Os12g04450.1	zinc finger, C3HC4 type domain containing protein, expressed	732	ATGGCCGGTGATCAGTCCATCGTGATGTCCGAGCAACAGCGAGCTGAGTTTTGCCTGACGTTGATGGCCGTAATGTACGGCCACACCCGGCAGCCAGCCGACGCCGAGCTGCTGCGAAGGCCGCAACGCCGCCGTGCTGCTGCTGCTGCTGATCCGCCGCCGCACATCCGCAACGCAAGTGTGGTCGAAAACACCGAGCCTGATGTCCTGTTCGCGTATACTCCACACGATGGTTTGTCACCGGAGTTCGACGATGACAGCGGCGGCGTTGCTGATTATTTTGCAGCCGATGATGACGAAGCTTACAGCAACGGTGGCTTCGGCGCGGTGCCGGCGTTGTCCGAGGCCATCGTTAGCATGCCGGAGTTGTCCGTCGGCGAGGCGAGGGAGAAGCAGTGT…
436	E3-RING	OsRING436	LOC_Os04g59580.1	zinc finger, C3HC4 type domain containing protein, expressed	996	ATGGGGCTCAAGGTGGAGGACGACCCGCCGTCCTCAGGCTCAGTTGCAGATGCAGATGATAGCACCGACAGACTTTGCCGAGTCTGTCACTGTGTCGAGCCTGATCTCAGAGGACACTCCGCCCTTGCTTTCTTAGGCATTCTACCGCCGCCTTCTTCTCCAGATGAAGATGCAGATGATGTTGCTACCGCCACCGCCACCAACAACAATGTCCTCGAGTTCGTAAGCCCCCGCGGCGAGATTTTTGTCTGCACCGCCGCCACCACCGACCTGGAATCAGGCCCTCTGCATCACCACCACCATCTCATGGATCTAGGATGCTCCTGCAAGAACGACCTTGCTCTTGCGCATTACGCCTGCGCACTCAAGTGGTTCATCACCCATGGTTCTACTGTATGC…
437	E3-RING	OsRING437	LOC_Os12g05270.1	zinc finger, C3HC4 type domain containing protein, expressed	834	ATGGAGGCCGATAATGATGTCAGCACGGCGGCGCTCACCGACGGCGGCGGCGGGCAGCGACACCGGTTCACGTTCCTGCTTCCATCCCAGAACGACGACGAGGACGCGACGATGCCGCCGCCGCCGACGTCGACCGACGATGAGGACGACGATTTTTCAGTGGACGATGTCGCGCAGATTCTGTCGTTCCTTCTCGTGAACGGCGTCATCAGCGGCGAGACGGCCTTGCTCCTACAAATTTTAACCGTGGCGCTACACTTCGACCTCGGCGGCGGCGGCGGCGGAGGCCACGGCGAGAACGACGACGAGGACGCGATGATGGCGGCGCCGCTGCCGTCGATCGATGATGAGGACGACGACGACGGATCGCCATTATTGGATCAAGTTCTGTGCTACCTT…
438	E3-RING	OsRING438	LOC_Os12g05280.1	zinc finger, C3HC4 type domain containing protein, expressed	729	ATGATGCCGCCGGCGCCGCCGACATCGATCGATGATGAGGACGACGATTTTTCACCGGACGATGTCGCGCAGATTCTGTCGCACCTTCTCCTGAACGGCGTCATCAGCGGCGAGACGGCCTTGCTCCTACAAATTTTAACCGTGGCGCTACACTTCGACCTCGGCGGTGGCGGCGGCGGCGGAGGCCACGGCCAGAACAACGACGAGGACGCGATGATGGCGGCGCCGCCGCCGTCGATCGATGATGAGGACGACGACGACGGATCGCCATTATTGGATCAAGTTCTGTGCTACCTTCTCCTGAACGGCATCATCAGCGGCGAGAGAGCCTTGCAGATACTCCAAAACGCAAACATGCCGCTCGACCTCGACCTCGACCTCGACGATGGCGGCGCAAAC…
439	E3-RING	OsRING439	LOC_Os11g01240.1	IBR domain containing protein, expressed	1656	ATGTCCGCCGCCGACGACCTCGCCGCCCTCCACCACCAGGTCTCGCTCGCCTCCTCCGCCGCCCTCTCCGCCTCCGACCACGACCTCGCCTTCCACCTCCAGCTCTCCGAGGCCATCCAGGCCTCCCTATCCTCCAATGCCGCCGCCCCATCTCACCCCGCGCCACCGCCACCGCCACCGGAGGAGCCTTCCGACGCCTCTTGCGCCCTGGCAGTCCACGCCGCCGACCTCGCGCGAGCCGAGCAGGACCACCGCGATGCCCAGGCCTGCCGCGCCTACCACGCCCGGGCCGCCGCCTCCGTCCGCGTCGCCGCGCACAACGCCCTCTTCGCGCGCGACCTCGCCGCCATCCCGGAGGACAAGTGGGCCCACGACGGCGACTACTTCGAGCGGCCCCTC…
440	E3-RING	OsRING440	LOC_Os12g01230.1	expressed protein	1206	ATGTCCGCCGCCCTCCACCACCAGCTCTCCCTCGCCTCCTCCGCCGCCCTCTCCGCCTCCGACCACGACCTCGCCTTCCACCTCCAGCTCACCGAGGCCATCCAGGCCTCCCTACCCTCCAATGCCGCCGCCCCCGCGCCACCGGAGGAACCTTCCGACGCCTCATGTGCCCTGGAAATCCACGCCGCCGACCTCGCGCGAGCCGAGCATGACCGCCGCGACGCCCAGGCCTGCCGCGCCTACCACGCCCGGGCCGCCGCCTCCGTCCGCGTCGCCGCGCACGACGCCCTCTTCGCGCGCGACCTCGCCGCCATCCCGGAGGACAGGTGGGCCCACGACGGCGACTACTTCGAGCGGCCCCTCCCCCTGGAAGGAGGCGGCGCGCTCTTCCGCGTGCTG…
441	E3-RING	OsRING441	LOC_Os01g01700.1	anaphase-promoting complex subunit 11, putative, expressed	381	ATGTCGGCCATGGAGACCGACATCAACGCGCCGCCGCCCCCCGCCCCCGCCCCCGCCGGCGCCGGCGAGGGATCCTCCTCTGCCGCCGGCCCCTCCTCCCGCAAGCCCAACAAGCGCTTCGAGATCAAGAAGTGGAACGCCGTCGCGCTCTGGGCATGGGATATCGTCGTCGACAACTGCGCCATCTGCCGCAACCACATCATGGATCTATGCATCGAGTGCCAGGCGAACCAGGCCAGCGCCACCAGTGAGGAGTGCACTGTCGCTTGGGGTGTCTGTAATCATGCTTTTCACTTCCATTGCATCAGCAGGTGGCTCAAGACTCGCCAAGTGTGCCCGTTAGATAACAGTGAATGGGAATTTCAGAAATATGGGCACTAG
442	E3-RING	OsRING442	LOC_Os02g47870.1	anaphase-promoting complex subunit 11, putative, expressed	345	ATGGACAAGGGCGACGTCGCCGTGGCCGTGCCCCCCTCCATCGCCGGCGCCTCCTCCTCCGGGGCCAAGAAGGGCAAGCGCTTCGAGATCAAGAAGTGGAACGCTGTCTCCCTCTGGGCCTGGGACATCGTCGTGGACAACTGCGCCATCTGCCGCAACCACATCATGGACCTCTGCATCGAGTGCCAGGCGAACCAGGCGAGCGCCACCAGCGAGGAGTGCACCGTCGCTTGGGGAGTTTGCAACCATGCATTCCACTTCCACTGCATCAGCCGTTGGCTCAAGACCCGTCAAGTGTGCCCTCTAGACAACAGCGAGTGGGAGTTCCAGAAGTATGGTCACTAG
443	E3-RING	OsRING443	LOC_Os02g37030.1	protein binding protein, putative, expressed	1059	ATGGGATACGACGCCATGGCCCACGACGCGTCCTCACCGTCGACCGCGCGCGACGCGAAGAAGAAGCGGATAAGGGGGAATCGGTCGGCGAAGCTGAAGCAGAGCAAGCTCGACGTGCGGCGGGAGCAGTGGCTTTCGCAGGTGAAGGATGGGAAGGAGGTGAAGGCTGTGGTATCCCCTGGAGCAGCGGCAGGAGCCAACTCCGGGTCGCCGATCCTCGCATCCCCGCACCCTCCACTCCCTCGCCGGCGTGCAGAGATTCGGACGAGGGAAGGGGATCCAGAGGATTTCAAGGAGGATTCAGTTGGCGCTAGCCAGGATGTTGGTAGCAGTGATCATGAGTCTCCGTTGCACAGCCCTGTCTCCTACAACCCTCCTATTGGCTGCTTGCAGCAGAAG…
444	E3-RING	OsRING444	LOC_Os04g38970.2	protein binding protein, putative, expressed	984	ATGGGCCACGTCGACGCATCGGCCGCCGCCGCCGCCGCGCGCGACGCGAAGAAGAAGAGGGGGAACCGGTCGTCGGCGAAGCTGAAGCAGTGCAAGCTCGACGCGCGCCGCGAGCAGTGGCTTTCGCAAGTCAAGGATGGAAAGGAGGCTAAGGCATCGACTTCGCCGACAGGTACAGAGCCAAATGCTGGGTCCATGACCGTTCCTTCGCCACACCCTCCGCTCCCTCGCCGTCGCTTAGATGTGAGGTCGAAGGGAGGGGATCCAGAGGAGGACAGGGAGGAGAGGGGTGCTGCCAGGCAGGAGTTAGGCAGCAGCTATCTGGACTCTCCTGTGCACAGCCCTAGCTCGGACAATTCTGGGAGCGTTGGCGGCATGCACAGGAAGCATTACAACAAT…
445	E3-RING	OsRING445	LOC_Os02g58210.1	jmjC domain containing protein, expressed	2991	ATGGCGGCGGAGGAGGTGGAGGCGGCGGCGATCGACGGATCCGGCGAGGAGGCGAAGCGGAAGAGTGGTAAGCAGAGGGGATCGGGCGCCAAGGGGAGGCGCCGGAACGGCGACCGGGCTTTCCGCCCGCCGGCGATGAGGCCGGAGGAAGAAGGGCGCGGTGTTGCGACGAGGCCCGGGGCGCTCAGGGAAAGGAAGCCGCCGCCCAACGCCTTCAACGCGCCAGACGATGATGAGGATGTCGAGAAAACTGATCAACTTCTCGAGCCTCTCAACAAGCCCAAAAGACGTGATGCAGGGAAGAAGAGAGGACCCAGAAAAAAGAAAGTGGATCAAGAGAACATCAAAACCCACAGGCATAACGCAAATGCAGTAAAAGGCAAGATGTTAGTCAATGAT…
446	E3-RING	OsRING446	LOC_Os07g37140.1	expressed protein	2082	ATGCCGCCCCGCCGGTACAAGGGGAGGGGGAGGGGGAGGGGGAGGGGGAGAGGGAGGGGGAAGGGGAGGGGCAGAGCCGCCGACGCGACGCCCGTAGAGGAGGTCGACGTGGAGGGCGCCAAGTCTGAAGAGGAGGAGGAGGAGGAGGCGGCCGCGGGGAGCGGGGGTGATACGGAGGCGGAGGACGCTAAGGAGGAGGGGGCGTCGGAGAGTGAGGGCGAGGCTATGGATGTGGAGGCCAAGGAGAGCGCCGACGAGAAGGAGGAGGAGGAGGCAGAGGCGGAGGCGGACGGGGATGAGGGTGAGGATAAGAGCGATGAGATGGACGCCGAAGCGGGTGCAGCGGAGGAGGAGGCGAAGGAGGAGGAGGAGTTGAAGGATGCTGAGGTCGAAGGGGAA…
447	E3-RING	OsRING447	LOC_Os11g36970.1	zinc finger C3HC4 type family protein, putative, expressed	2493	ATGACTAGAGAACATACCTGTTTTACTTTGGTAAAAGCTACATCACTATGCTCATGTTCTACATATTTTAGAGAAGCACAACTAGACAGAGTTTATTACGCTAGGTTGAGTATTATCCAGAAGGCAAGGATAATTACGGAGTGTTTGCACCGGTTCTGTAGGGACTGCATAGAAAAATCCATGCGGCTTGGAAATGATGAATGCCCAGCATGCCGCACCCCTGCAAGTAGTCATTCCTTGAAGGTTGATCCTAATTTTGATGCTTTAATTTTGACGCTGTATCCAGATCTTCACAAGGACGAGGAAGAGGAACTTGCTTTCACTGAAGAGAAGACTTGTCACAAAAAGATCCAAGCATCCACCGATGAGGCACCTCATAGACGAAAAGAAGCACTTGGG…
448	E3-RING	OsRING448	LOC_Os02g46720.1	ara54-like RING finger protein, putative, expressed	987	ATGCAGAGTTACAGTGAGAAGAGATCTCATAAGATATTTTTGGAAAGCCTTCTCGTGTGTGGAATTTGTCTAAGTGAGGATGTTGGCAGAAATTTCATCAAGCTCCCATGCCATCATTCCTTTTGTTTGAAGTGTATGGAGTCTCACTGCAAAATCCATGTGAAAGAAGGGAATTTAATGCAGCTGGCATGTCCTGATACAAATTGCCGCAATCCACTTCCGCCATCCGTATTGAAAAGCCTTCTACGAGATGATGGATATGCACAATGGGAATCATTTGCTCTACAGAAACTGTTAGATGCAATGCCTGATCTAGTTTACTGCCCCAGGTGTTCTGCTGCTTGCTTGGAAGTTGACAATGATGCTCAATGCCCGGGTTGTTTTTTTACCTTCTGCACT…
449	E3-RING	OsRING449	LOC_Os11g19500.1	expressed protein	558	ATGGATACCAAGGAAAAGAGGGTTAATATTGAAACCGATGAATCTTATACAGTGACATTCCACTGTGCCATATGCATGGAATACAAGCCTATGAATAGTCGCTTCCATTGCGAAGGTTGCCCCCACTATTTCTGCTTCAAATGTGTTTTAGATCATATTAGTTACCGTGTATTGGGTGGTGATGCCCATGTTTGCTGCCCTGAGCCAGGATGTACTATTGGTGAGCTTACCTACGAGAAGTGGTACAAGCATGTCAGGGGTGATGTGCGCAAAGCTTGGGAATCTGCAAACCTAAGGGATTCTGCTATGCTAAAAAGGTGTGGAAGTTGTGGAAAATTTTTGGAAGGGGTCACTTTGGACGGGATGGAGGGTGGTAGGGATGATTGCCTTGATCCGCTG…
450	E3-RING	OsRING450	LOC_Os09g38640.1	IBR domain containing protein, putative, expressed	1677	ATGGCGAGCGACGGCGAGGACGACGCTCAGAGCTACGAAAGCTACTATACCGACGATGGCGACGATTACACCGACGAGGTGGACAGCAACGTCGACGACGACGGCGAGAGTTGGGATCTGGAGGAAGAGGAGGTAGATGACGACGACGACGACGAGGCCAAGAAAAAGAAGGCGGCCGCCGCCGTCAACCTCACCAAGATCGACAGGAGGTACCGGAATCTGTCCGAGGAGCAAGTCCGCGCGCGGCAGGACGCGGACACGGCCAACGTCGGCGAGCTCTTCGCGATCCCGCCGGGGTTCGCCGCCGTCCTCCTCCGGCACTACAAGTGGAGCCTCGTCGAGCTCCAGGACAGGCTGTTCTGCGACGGCGACCGAGCCGGCGCCGCCACCGGCGTGGCG…
451	E3-RING	OsRING451	LOC_Os09g38630.1	expressed protein	1578	ATGGAGTCCGGCTACAGCGACGTCGACGACGACTACTTCGGCGACTCCGACGAGGATTATGGCGACGACGGCGATTACATGGATGACGATGGCGACGACTATGGTGGGCAGGTGGTCGAGGAAACGGAGGCGCCGGCGATGGAGAAGACGTACGTTGTTCTAACCGAGGACGACGTACGCGCGCGGCAGGAGGAGGACATTGCCAAGGTGTGCGAGGTGCTCTCGCTCTCGCCGGGCGCCGCCGCCGTCCTCCTCCGGCTGTACAGGTGGAGGGCCGTCCTGCTCCAGGAGGAGTGGTTCCTGGACGAGCGCCGCATACGCGACGCCGCCGGCCTCCTGCCGGCGGACGGCGGCGGCGGCGAGGTGCCCGCGCGGGTCAACCGGCGGCGGCTCACCTGC…
452	E3-RING	OsRING452	LOC_Os04g41470.1	expressed protein	1770	ATGGACTCCGAGGACGACATGCTCGACGCGAACGACTCCGCCGACGACGACTTCTACAGCGGCGGGGAGGCCGGGCTCGGCGGGAGCGACGACGGGGACGCCGACTACGACTTCGCCGACCACGACTCCGACGATTCCGCGGAGCTCCTCTCGCACCGGCAGCAGCAAAATTACAGTATATTAAGTGAAGCCGATATACAACAGCGCCAAGAGGATGATATAAATAGGGTTTCAACTGTTCTTTCAATTTCAAAGTCAGAAGCATGTGTTCTTCTTCGTAATTATAACTGGAGTGTCAGTAAGGTGCATGATGAATGGTTTGCTGATGAAGAACATGTTCGTAAGGTTGTTGGTTTTCCGGAAAAGCTCATCGAAATGCCAAATGACAGAGAATTGACA…
453	E3-RING	OsRING453	LOC_Os03g13100.1	ariadne-1, putative, expressed	1839	ATGGTGACCGACGCCGAGGAGGTCTCCCCGACGGCGTCCTCGTCGGAATTGGAGCAGGAGGACGATGACGATGACTGCTACCTGAGCGATCAGGAGGACGACGCCTTGGAGGAGTCCGTCCTCCAGGTGCTGGAGGACGAACGCGACGAGGATTGCCATTGGTCCTCCACCTCCGTGATCACCAAGGAATCCCTCTTGGCGGCGCAGAGGGAGGATCTTAGGAAGGTGATGGAGTTGCTAGGGTTGAGAGAGCACCACGCGCGGACGCTGCTCATCCACTACAGGTGGGATGTCGAAAGGATTTTCGAGCTGCTTGATCAGAAGGGGAGGGACAGGCTCTTCTCGGAGGCTGGTATCCCTCTCCAACCTGCTAATAATCCCGGCTCGCCCTCCTCAACG…
454	E3-RING	OsRING454	LOC_Os03g42760.1	zinc finger protein-related, putative, expressed	1623	ATGGCCAGCGACCGCCGCTACTACTACTTCGAAGAAGACGATGGCGATGGCGAGGAGGAGGTGGAGTGGCTGGCGATGGAGGCCGACGAGGACGACGTCGGCCTGCTCGAGGAGGACGACCTTCACCTGCGGCTTCCCGACGACCGCCCCGCGGATTGCTGGGCCATCACACAAGAGTCACTTCCTGCTGCCCAGCAACAAGACCTGTCTATGGTAATGAACTTGCTCAACATAAAGCAGCACCTTGCACGCACACTCCTTATCCACCACCGGTGGAAGATGCATTGCATTTATGATCACCTTGACAGAAAGGGGCGGGACCGCATGCTCAGTGAGGCATGCATTATTTTGCCGAAGAATAGCATGTCAGCAGCTAGCTCAACAAGTGTTACCTGCAAT…
455	E3-RING	OsRING455	LOC_Os03g42780.1	zinc finger protein-related, putative, expressed	1872	ATGTCGAGCGACGACGAGGAGTGCTTCTACGACTACGAGGAGGAGGAGGAGGAGGAGGAGGAGCCGGGCTGGGACGACGGCGGCGGCGGCGACACCATGCTGGTCGAGGAGGAAGCGGCGTTGCCGGAGCGCCCCGTCGATTGCTGGGTGAGTAAAGCCATCCCGACCATACTCACAAGCCTAAAAAATCCCATCCACGCTGATGTTATGCATAAAAACATTCACAGGCCATTACAGAAGAGTCTCTTCCGGCTGCACAGCTTGCAGCTTGTGCTACAGCAATTAGTACTAGTAACAAATTACATTGTGTTTCTTGACATGCTCGATCTACCTGCGCTGTATGTATGTACACAGCAACAAGACCTGTCCATGGTGATGAACCTGCTCTACATAAAGCAG…
456	E3-RING	OsRING456	LOC_Os03g42790.1	zinc finger protein-related, putative, expressed	1713	ATGGACGGCAGCGACGACGAGTGCTGCTACTACTACGACGCCGTCGACAGCGATGGGGACGAGGAGGAGGAGGAGGAGATAATAATGCTGGACGAGGACGACGTAGGCTTGCTCGACGGCGCCGCGCTGCCGCCGCCGGAGGAGGAGGTGGAGCACCGCGCGATTTGCTGGGCCATTACAAAAGAATCCCTTGCAGCTGCGCAGGAGCAAGACCTGTCCATGGTGATGAACCTGGTGAACGTTGAGCGGCACAACGCGCGCGCCCTCCTCGCCCACCACCGGTGGAAGATGGAGCGCATCTACGACCGCCTCGACATGATGGGCCGGGACGCCTTGCTCAGGGACGCCGGCGTCGTTGTGCTGCCGGAGAAGAGCAGCAGCAGCGGCAGCAGCATGGCC…
457	E3-RING	OsRING457	LOC_Os02g44700.1	zinc finger, C3HC4 type domain containing protein, expressed	465	ATGGAGAGCCAGGAGCTCTGGGCGCTGTACGTGGGCGTGGCGTCGCTGGCCATCGGGATGCTCGGGGTGCTGGGCGTCTGGCTCTGCTACCTGTTCCAGGCCGTGGCGCGGGGGCCGCCTCCGGACCCGCCGCCGCCGCCGACGCCGCCCTGCACGCCGGAGACGGAGGAGGACGACAAGAACGGGCTCTCGGAGGAGGAGCTGAGGATGCTGGGCGGGATCTGCGTGGCGGTGGCCGGGGATGGCGAGGAAGAGGAGGAGGAGCAGCTCTGCCCGATCTGCCTCGACGGCATGGAGGCCGGGCGCGCCGTGCGCGTCCTCCCCGGATGCAGCCGCGCCTTTCACCAGGACTGCGTCGACCGGTGGCTCACCATCTCGCCGCGCTGCCCCGTCTGCAAC…
458	E3-RING	OsRING458	LOC_Os02g46740.1	RWD domain containing protein, expressed	1248	ATGATGACGCCGGGATCGTCCTCGACTTCGGTGCCGGGAGATGAGGCCGACGCCGGCAACTGGGATGCGGGGGTGGAGACGGCGGCGCGGCTGGAGGCGATGGTTCATGCGGAGGACGAACTCTCGGAGGAGCAGATTCAAGCCAACAACCAGACACAGGAAGATGAGCTGCTGGCACTACAGGCCATCTATGGTGATGATTTGGTTATCTTCGACAATAAGGACGGCCTTCGATTTTTCCAGATTTCTCTGCACTATCAACTCGCCGGTGACATCCGAGTTTACCTGAATGTCTGCCCCAACGGGAGAACAGAAACCGGAGCAGAAAACGACGACGACGACGACAGTGACCGACTCTTGTATGCTTGCAGCCTGCAGCATCTGCCTCCTGTTGTGCTA…
459	E3-RING	OsRING459	LOC_Os08g08060.1	vacuolar protein sorting-associated protein 18, putative, expressed	3003	ATGGACGCCGCCGCCGCCGCCTTCGCCCCCGGCGGGCAGCTCTTCTCCGTCGATCCCCTCGAGCGGCACGCGGCGAGGGGCCATGGCGTGGTCACCTCCATGGCTGCCGGCAGCGACGTCATCGTCCTCGGCACCTCCCGCGGATGGCTCGTCCGCCACGACTTCTCCTTCGAGGACGCCCATGATCTCGACCTCGGGACCGGCCGCTCCGGCGAGCACTCCGTGCACCGCGTCTTCCTCGACCCCGGCGGGAAGCACTGCGTCGCCACGGTGGTCCACCCGGGGGGCGCCGAGACGTACTACCACCACGCCAGGTGGCCGCGCCCCAAGCTGCTCCCCCGCCTCCGCAACGTCCTCGTCAATGCCGTCGCGTGGAACCGCCAAACCATCACCGAAGCG…
460	E3-RING	OsRING460	LOC_Os06g36030.1	SWIM zinc finger family protein, expressed	792	ATGGAGCCCGTGACGGCGGCGTCGGCGGCGGCGGCGGCGAGCGAGGAGCAGGTGACGCGGCGCGTGGCGAGCCGGATCATCCGGGCGCTGCAGCACCAGCTGCGGCTGCTGCACCGCGCGGGGCCCGAGTTCTTCGTGCTGGGCGCGACGGGGAACGTGTACACGGTGACGCTGGCGGCGGCGCCGGCGTGCACGTGCCCGGACCCGTCCGTGCCGTGCAAGCACATCCTCTTCGTCCTCCTCCGCGTGCTCGGCCTCTCGCTCGACGAGGCCTGCGTGTGGCGGCAGTCGCTCCGCCCGTGCCAGGTGGCGCGGCTCGTCGCCGCGCCGACGTGCGCCGAGGCGGACGTCGTGGCGGGGCCCCGCGCGCGGGAGAGGTTCCACCAGCTGTGGTCGGCG…
461	E3-RING	OsRING461	LOC_Os11g05230.1	zinc finger, C3HC4 type domain containing protein, expressed	906	ATGGCGACCGCCACCGCGTTCGACAACTTAGTGACGCTACTAGAAGCTTACCAACGCCTCGGAGACAGCGACGACGACGACGGCGACGGCGGCATTGATCGTCCTGCCGCCGCCGCTAATGGCGACGGCGGCGACGGGGAAGGAGACGGCGAGGAAGAAGACAGCGACGCGCTGAGCCAGTATGCCAGTTTCCTACTCGGGAACGGCGACAATGGAGGTGGATCAGGGCAAGGAGGAGCCGAGCATGGCGAGGTCCGCAATGGCGACGACGACGACGGCGGCGGCTTCGCCATGGGCGCCGTTGAGAGTCACAGCTACGAGGACACCATTATCGTAGGCAGCACGGACGACGCCGGCTCAAGCCTCCATCACGGAGACGACGAGCTCCCGGTTCCGCTT…
462	E3-RING	OsRING462	LOC_Os11g04690.1	zinc finger, C3HC4 type domain containing protein, expressed	696	ATGGCGGGTGAAGAACCATGGTCAAGCGAGGCCTCCGACGATGTCCCCGACACATCGCACATGTCGGACGAACAATTTCAACAGTTCATCGACCAGTACTGGGCAGAGCAAGGATTCAACATTTGGAGTTGGATTCGTGCTTCCAGGACGTCGTCAAGCTCCACGCCGGGGCCAACCAGGCGGACGGCGGCGTCATGGCAGGCCGTCACTTTCGACGGGGACGGCGTCGCGCGCTTCTCCGGCAACTCCGACCGTAGCGGCGGACTCGACGACCAAGCCACCAGCGGCTTCAGCATCGTGGACCTACTGGACGGTATCCTACAAGCGGATGACGACGGCAATGGCGGTGGAGCTACGCCGGCGTCGAGCATGGCGATCGTAAACCTGCCGGAGATTACC…
463	E3-RING	OsRING463	LOC_Os12g04460.1	zinc finger, C3HC4 type domain containing protein, expressed	687	ATGTCGGATGAAGAACCATGGTCGCGCGACGCCTCCGACGATGTCCCCGACACATCGCACATGTCGGACGAACAATTTCAACAGCTCATCGACCAGTACTGGGCAGAGCAAGGATTCAACATTTGGAGTTGGATTCGTGCTTCCAGGACGTCGTCAAGTTCCACGCCGGGGCCAACCAGGCGGACGGCGGCGTCATGGCTGGCCGTCACTTTCGACGGGGACGGCGTCGCGCGCTTCTCCGGCAACTCCGACCGTAGCGGCGGACTCGACGATCAGGCCACCGGCGGCTTCAGCATCGTGGACCTACTGGACGGTATCCTACAACCGGACGACGACGGCAATGGCGGTGGAGCTACGCCGGCGTCGAGCATGGCGATCGTGAGCCTGCCGGAGATTACC…
464	E3-RING	OsRING464	LOC_Os07g42900.1	helicase domain-containing protein, putative, expressed	3765	ATGGTAAGCATCATTCACAAGAATGAAGAAGAGGGTGCTATCCTTGCTTTCTTGACTTCTCAACTCGAAGTTGAATGGGCATGTGAAAACTTCAGCGATGCAGATGCTGTGGTACTTCCGATGCATGGAAAGCTTTCCCATGTAGAGCAAAGTCTAGTTTTCAAGAGCTATCCTGGGAAGAGAAAAATAATCTTCTGCACAAATATTGCTGAAACATCATTGACCATAAAAGAAGTGAAGTATGTTGTTGATTCTGGACTGGCTAAGGAGAGCAGATTTGTGCCTAGCAGTGGTCTCAATGTACTGAAAGTTAATTGGATCTCCCAAAGTTCTGCTAATCAGCGTGCTGGCCGAGCAGGTCGAACTGGAGCGGGGAGGTGTTACAGGCTTTACTCTGAA…
465	E3-RING	OsRING465	LOC_Os10g34030.1	zinc finger, C3HC4 type domain containing protein, expressed	507	ATGCCGAGGCTGCCGATGGACGGCAGCATGGCGCCCAGTGGATACCACCCTGTACGTTTATGGCCTGCTGTGCTTTGCTTGGGATGGGTTTCTTCGGAAACCGTAAAGTTTGGAAAATTTTCACAGGAATTGGAGCGCCTCCTCGGGTTCGCCCTGGGCTCCGTCTCCATGGGAGGGTTCGTCCTCCACCAGCGGCGCGCCATCTACCGCTCCCTCGCCGACGCCGACGCTGCCGCTGCCCCGTCGCCCTTCTCCTCCTACCAGCCTAGTGAAACCAGAAGTAGAACAAGCTCAACTGAATTGGCTCACGTATGGAACAAGGGAGTGGATGAGACTCTCGGACGACTTGTTGCATACCTCAGCTCTCGTGGATGCGAATATTCGTGTTGGCAATTCGTA…
466	E3-RING	OsRING466	LOC_Os12g01340.1	retrotransposon protein, putative, Ty3-gypsy subclass, expressed	1845	ATGTCGACCTCCGCCAGTCCATCTGTCGCGCCATCGGCTGAGTATGCAGAGGTAAGTATCCATTGGCTAGATCTCTTTCTTTTGCAACATATTGGTTTTCTCCTGCCTCATATTGTTTTCTTCTTCTCTATTCTTGTTTGCATCCATAGCATCTGTCCAATCTGTGCAATTCCAAGTCTGTCGCATGAGAACCACTATTTCCTTGGTCCAATTGGTGATTCCGACCCTACTGAATTCATCATTGCAGAAACCAATAGAATCCCCTTTAGATTAGCAAACCCTAATCTGAGCCATTGGAAGAACACCTTCAAATCTTGGCCATCCCTCGAGAAAACCTCCCCTGAGAAAAGCTGGACTACATGGTATAAGCGCGTATCGGCTAGCAAGCAGGTTCATTGG…
467	E3-RING	OsRING467	LOC_Os12g43560.1	zinc finger, putative, expressed	1533	ATGGAGGAGAGGTTAGCCGACGTGGAGGGCAGTTTCGCCTGCAATTCGAGAGGGGAGGATGACTTCAGGAGCTGCTGTGGGGATGAGGATGAGTGGGAGGACACCGAGGAGTCATTCACGGCCGGCGTCGCCAAGGGAGAGCTTGATGAGAGCTCGGTGAGGCTGTTCTTCAAGGGCGTGTCGAGCCCCGAGGCGGAGGGGAAGAAGCTGTCCGGGATTGGGGTGGTGATGGAGAGGTCACCTGGGGTGCCTATGCTTCAGGTGCAGAAGAAACTGGACTTCTATGTGGATGAGCTAGTGGCCGATCACTTGGCGCTGATGGATGGCCTGTTGGTGGCGTTGCAGAATGGGATACGGAAGATCTTTGCTTTCACCAATTCGGAGAAGCTGTACTTTCAG…
468	E3-RING	OsRING468	LOC_Os09g26470.1	zinc finger, C3HC4 type family protein, expressed	2664	ATGGAAGGAGGAAAACCCCACCCTGCTGCGACTGGAGGAGGAGCATCGAGCAGCCACCACGCCGCCGCCGCCGCCGCCGCCGATGTCGCCGTCGACGAGGCGTTCGCGCGTGACCTGTACGTGTCGCAGCTGATGGAGCTGGGCGACGACGACTGGAGCAGCTTCGCGCCGCCGATGGATCGCGTAGGATCGACGTCTTCCCTCGCCGCCGGCGCCGCCGGGAGCAGGGCCCAACCCATCGTCATCGATGATGATGATGACGCGCCGGCGGCGGCGGCGGCGGCGCGGACCGTCCAACTGTACGTGCCGCCTCCGTTACGATCCGGTGGGCGCCGCACCGTGGCGACGAGACAGCAGCCGGCACCGGCAAGATCAGCGACGGCCTTCCTCCCGCGGCCG…
469	E3-RING	OsRING469	LOC_Os09g25220.1	protein binding protein, putative, expressed	987	ATGGAGAACTCCGCCGCCGACGCCGCCGCCGCTGCGGGTGGTGCCGACGTGATCTACATCTCCTCCGACGATGAGGACGAAGAAATCCGCATCCTCTCCGCCGATCCTTACAGTCCCGAGGAGATCCAAATACAGGAGGTCATCCTCCTCTCGCTCGACTACTCCCGTGCCGCCGCCGCCGACGCCGACACCGCCCAGTCCTCCGCCTCCTCCTCTCGCCCCTCCGCCGCCGCCTCCACCTTCGGTGAACCCTCCTCCCTCCCCGACCGTAAGGGCAAGAGCAAGCTATTATCGGAAGATGGCCCGAGCGAATCGACGACGACGAGGCGGTGGCGGAAGCGCGGCTTCACGTGCATCATCTGCATGGACAAGGTCCAGGCCTCGGAGGAGTTCCTCGTC…
470	E3-RING	OsRING470	LOC_Os09g25260.1	protein binding protein, putative, expressed	954	ATGGAGACCTCCGCCGCCGCGGGTGGCGCACACTTGATCTACGTATCCTCCGACGACGAGGAGGACGAAACACGCGTCCTCCTTGCCGAATCCTACAGCGCCGAGGAGATCCAGATCCAGCAGGCCATCCTCCTCTCGCTCGACCCCTCCAGCGACGCGGACGCCGCCCATTCCTCCGCCTCCTCCTCCCGCCCCTCCGGCGCCGCCTCCACCTCCGACGAACCCTCCTCCCTTCCCGACCGCAAGGGCAAGCGCAAGCTATCATCGGAAGAAGATGGCCCTATCGAATCCACGAGGAAGAAGCGGCGGAAGCGCGGCCGATTCAAGTGCAGCGTCTGCATGGAGAAGCTACAGGTCTCGGAGCAGTTCACCGTGAGCTTCTGTGCCCACGCGTTCTGC…
471	E3-RING	OsRING471	LOC_Os09g25200.1	protein binding protein, putative, expressed	1863	ATGAACATTGACGACGCGTTGGCGGAGGAATTGCAATTGCAGGAAGCCATCCTCTTCTCTGCCTTCCAAGAAATGATCATCCAGGACACCGACGACGACGACTCCATCGGCAATCTGATTCTGATCGGCCAAGATCAGGGGCAAGAATCCAAGAAACCCTTTTCCGTTGCCGATCATGGCGAGTCCTCTTCGCCGTCGCCGTTGACGATGACGACGACTACCGGCGGCGGCGGCGCCGGCGAGTTCTACTGTTCCATCTGCATGGAGACGGTGCCCGGCGCTCTCAAGTTCAGCGTCAGCCCATGCCTCCACGCCTTCTGCGTGTGCTGCATCGGCCAGTACGTCGCGGCCAAGATCGGCGAGAACACCGCCGACGTCAGGTGCCCTGACCCCGGCTGC…
472	E3-RING	OsRING472	LOC_Os09g26460.1	protein binding protein, putative, expressed	891	ATGGCGAGCGCCGCGGCGTCGGCGTCGGCGTCGGCGGCGCAGGAGCTCGACCGGGAGCAGTACCTGCAGGAGCTGATCCGGGGCTCCATGCTGGACCCGCCGTCGTCGTCGTCGTCCCGCGCGGGCCGCGTGCGGCCGCTCACCGACGACGAGATCGGGCGGTTCTACTGCGAGGTCTGCATGGAGTGGAAGCTGGTGTTCGACCGGTTCCGCGTCTCCGACGGCTGCCCCCACGCGTTCTGCGTCGCCTGCGTCGTCGGCCACATCGAGGCCCGCGTCGCGGCGGGGAGCGTGCCCGTGCCGTGCCTCCTGGCGGGCGGGGGCGGCTGCTCCGGCGGCGGCGTCATGCACCCGGAGCGCTGCAAGAAGCTGCTCGACATCGACGTGTTCGACCGGTGG…
473	E3-RING	OsRING473	LOC_Os11g38710.1	expressed protein	603	ATGGCGGCGGAGGCGGCGCAGGAGCCCAACCAGGAGTTCCTCGATGCCTGCATGCCGTCGCCGTCATCGGCCAGGGAGGCGGCCCGCCGCCGCGTGCCGCCGCTCAGCGACGACGACATCGGGTGGTTCCACTGCGAGGCCTGCGACGAGCCGAGGCTGCTGTACGACCGCCGCCGCGTGTCCGGCGGGTGCGCGCACGAGCTCTGCGTCGCCTGCGTCGTCGGCCACGTCGAGGCCCGCGTCGCGGCGGGGGAGGTGCCCGTGCGCTGCCCTTTCCAATTCCCGGCCGGCTCCTCCCACTGCGACGCCGTCGTGCACCCGGAGGACTGCAAGGACCTGCTCTACATAGGCGACTTCGACGCGTGGTGCGTCGCGCTCTGCGAGCTCGCCGTCGGCGGC…
474	E3-RING	OsRING474	LOC_Os08g35070.1	protein binding protein, putative, expressed	687	ATGGCGATGGCGGAAGCGGCCGAGGGACAGCGGCCGCGGCAGCGGCAGCGTCGGCAGCCGCAGCCGCAGCGGCAGCAGCATCCAAGCTGCGGCATCTGCATGGAGCCCATGCCGCCCTCCGAGGCGCACCGCGGCGGCGGCGGCGGCTGCGCGCACGCCTTCTGCCGCGCGTGCCTCGCGGGCCACGTCCGCGCCAAGGTCGAGTCCGGCGGCGGCGCGGGCGCCGTGCGTTGCCCCGACCCGTCGTGCGGCGGCGCGCTCGACCCGGAGCTGTGCCGCGGCGCGCTCCCGGGGGACGTGTTCGAGCGGTGGTGCGCGGCGCTCTGCGAGGCCATGTTCGCCGGCGCGCGGCGGACGTACTGCCCGTACCCTGGCTGCTCCGAGATGATGGTCGCCGAC…
475	E3-RING	OsRING475	LOC_Os08g35060.1	protein binding protein, putative, expressed	948	ATGGCGTCGGGGTCTTCCAGTTCCAACGACGCCGCCGCCGACCTCACCGTCCTCGTCGACGACTTCTACTTCTCCGTCCTCTCCCACGGCCGCAACGACGACGACGACTCCGCCGATGGAGACGACGGCGAGCTCTTCCCGATATCCGACGAGAAGTACGCCTCCGAGCTGCAGCTCCAGGAGGTGATCATGTCGTCCTCCGTGGCGGCCACCACGGCGCGCTCCTCGTCGGCGCCGGTTATCTTCATAGGTGAGTGCTCCTCCTCCCACGCCGCGTCGTCGTCGTCTCGGTTGACCTCGATCCCCGCCGCCGCCGCGACGACGCTCGTCTTCTGCAAGATCTGCATGGACGCCGTGCCGCCGTCCGCCGCGCACCGCGCGAGCCGCGGGTGCGACCAC…
476	E3-RING	OsRING476	LOC_Os09g11170.1	protein binding protein, putative, expressed	996	ATGGACGTCGACGAGCTGTTGTTGATAGCAATCAGCCATGGAAACAACGAAGACGGTAGCGACGGGGTTGTCGGGATATCGGACGAGGTGTACGCCGCGGAGCTCCAGCTCCAAGAGTTGATCATGTCGTCCGCCATGGCGGCCACCGCTGCGGCGGCGGCAGATCAGCTTGACAGCGGTAGCGCCGTCCACGCGTCGAGCGAGGACGCAGCAGCTGCAGCTCATGCGAAGACGTCTCCATCCTCCGCTCTCGTCCCCGCCGCCGAGTGCTCGTCCTCCTCGGCAGCGGCCATGACCCTTGTCGCCAGCGTCGTCAAGTGCTCCTGCTCCTCGTCAGCTATGGCACCGTCGGCCACCACCACGTCGTTCCTCTTCTGCAAGATCTGCATGGACGACGTG…
Note：Blue colour indicate two pair of duplicated genes share 100% nucleotide sequence identity (OsRING62 and OsRING66, OsRING202 and OsRING203).

## Sheet: U-box
Number	Type	Name	Gene_LOC	Putative Function	CDS length (bp)	CDS Sequence
1	E3-U-box	OsPUB1	LOC_Os03g31400.1	U-box domain-containing protein, putative, expressed	3111	ATGGCGTCCCCGTCCCCGGCGGCGCGGCCGCAGCGGACGCCCGACGAGGTGGAGGACATCATCACGCGCAAGATCCTCCTCGTCTCCCTCACCCCGCCCTCCACGCCCAACCCGGCCGTCGCCTACCTCGAGCTCACCGCCGCCGAGCTCCTCTCCGAGTCGCGCCCGCTCCTCGCCCTCCGCGACGCCTCCGAGCGCCTCCTCATCGACCGCCTCTCCCTCCCGGACCAGCCCGCCGGGTCCCCCTCCCCCTTCGCCTACCTCGTCTCCTCCTTCCGCCGCGCCGCCGACGAGGCCCGCAAGATCTCCACCATCCGCGACGCCGCCCTCCGCGCGCGCCTCGCCGCCTCCATCGCGCACCTCCGCGGCCTCATCCTCTCCTACGCCCGCATCGTCGCC…
2	E3-U-box	OsPUB2	LOC_Os05g39930.1	spotted leaf 11, putative, expressed	2034	ATGGCCAACGCGAGGAACGCGGCTGCCGCGTCGCCGCCGCCGCCGTCGTCGTCTTCTTCGTATTCCTCGTCGGCGTCCGACGGGGAGATCCTCCGATCGCTGCACCGCCTGGCGAGGGATCTGGCTGCGGCGGAGGCGCCGGCGCCGTTCTTGGAGACGGTGTTCGCGGCGGTGTCCAGGCGCGCGAAGCTTCTCGCCGCGGTGTTCGACGACCTGCTCCGGTGCGGGAGGCTGCCGCGGTCGGCGTCGCTGTGCCTGCGCGAGGTGCTGCTCGTGCTGCAGCGGTTCAAGGCGGTGGTGGCCGACTGCTCGGCGCGCAGCCGGATGCGGCTGCTACTGCAGGCCGACGAGGTGGCGGCGCGGGTGCGTGAGCTGCAGCATGACCTGGCCACGCTGCTG…
3	E3-U-box	OsPUB3	LOC_Os01g60860.1	spotted leaf 11, putative, expressed	2043	ATGGCTGGTAATCCGGCGGCGGCGGCGCCGTCGTCGTCTGGCTCTTCGTCGGTGTTCCTGCCGCCCCCGTCGCCGTCCGACGGGGAGCTGCTCCGGCCGCTGCACCGCCTGGCGCGCGACCTGTCCGCCGTCGACACGCCCGCGCCGTTCCTGCGCGCCGCGTTCGCGTCCATCTCGAGGCGGTCCAAGCTACTGGCGGCCGCGTTCGACGACCTGCTGCTGTGCGGCGCCGCGGGGGAGCTGCCGCGGTCGGCGTCGCTGTGCCTGCGGGAGGTGCTCCTGGTGCTGCAGCGGTTCAAGGCGATCGTCGCCGATTGCTCGGCGCGCAGCCGGATGCGGCTGCTGCTGGAGTCCGACGAGATGGAGGCGGAGCTGCGGGAGCTCAACCACGACCTGGCC…
4	E3-U-box	OsPUB4	LOC_Os02g13960.1	spotted leaf 11, putative, expressed	2187	ATGGCGGCGGCGGCGTCGGCGTCGTCGCCGGTGGAGTTCCTGCTGCGGCGGCCGGCGCCGCGGCGGCGGCGGCTGCCGCTGGCGGGGGCGTTCTTCGCGCCCACGGGGCTCGCGGGGGCCACGCTGCTCCGGGCGGTGGCGTCGCTCGCCGCCTCGCTGGTCGCGGGGGCCAGGCCGCCGTCGCAGCGGCGGAACGTCGACGCGCTCGCCCGCCGCCTCGCGCTGCTGTCCGCGATCCTCGAGTCCATCCTCCTCGACACCGCGGCGGCGGGCGCCTTCTCCGACGCGGCCAACCTCTGCTTCCGGGAGCTCTACGTCGTGCTCTTCCGCGCCGAGCTGCTCGTCTCCTACGTCGCCTCCGCCGGCCGCGCGTGGGCGCTGCTACGGAGCCCGCACCTC…
5	E3-U-box	OsPUB5	LOC_Os08g32060.1	spotted leaf 11, putative, expressed	2073	ATGACGCCGCCGCCGCCGCCGCCGCGCCGCCGGATGCTGGCGATGCCGGCGGTGTGCCCATGCGAGGACATCTCGCCCGGGACGCTGCTGGCGTCGCTCGCCACGCTTTCGGCCGACGTCGCCGACGGGTGCGACGTGGACAGGCTGCCGGCGCTCCGGGGCGGCGTCGGCGTGGCCGTGCGCGTCGCCGGGTTGCTCCGGGAGTTCCTTGAGGAGGTCCGGTGGGCGGCGGCGGCGGAGCTCCCCGGTGGCTCTGTGCTGGGGATGTCCGAGCTGCACGTGGCGTTGCAGAAGATGCGGTTCTTGCTAGAGGATTGCGGGAGGAAGGGGGCGCGGATGTGGGTGCTGATGAACGCGGAGGCTGTGGCGTCGGAGCTGCGGGTGGTGCTCGGCTCGGTG…
6	E3-U-box	OsPUB6	LOC_Os09g21120.1	armadillo/beta-catenin repeat family protein, putative, expressed	2139	ATGTCGTCGCCGCCGCCGCCGCCGCCGAGCAAGCCGAAGCGCCGGCGGCTACTGTCTCTTCCGGCGGTCTACCCGTGCGAGGACATCGCGCCGGCGCCGCTGCTCGCCTCGCTGCTCTCCCTCGCGGCGGATGTCGCCAGCCGTCGGGCGGCCGACGTCGACGCCTTCCCCGTTCTCCGCTGCGGCGTGCGCAAGGCCGTGCGGCTCGCCGGGATCCTCCTCGCGTTCCTCGAGGAGGTTCAGGATGCGGCGGCGGCGGCGGCGTTGCCGTCGTCTGCGGTGCTTGGGCTGACGGAGCTGCACGTGGCGATGCAGAAGCTGCGGTTCCTGCTCGCGGACTGCGCGCGGCGTGGCGCGCGGCTGTGGGTGCTCGTGAACGCCGGGATGGTGGCGTCGGAG…
7	E3-U-box	OsPUB7	LOC_Os04g28100.1	spotted leaf 11, putative, expressed	1380	ATGGCGAAGCCGGCGCCGGCGCCGGCGGCCGGGGCGCGGGAGGACGAGGACGCGCCGGCGCTGCGGAGGCGCCTGCGCAGGCTCGTGGCGGCGGCCACCGCCGGCGCCGCCTCGGAGTCCGTGCTCGACGAGGCCGCCGCGGCGCTCGCGGCGCTGCGGGATGCGGAGGTCGGCGTCGGGAGGAAGGGCGTCGGAGGAGGAGAGGAGGCGGCCGCCGCCGCCGTCCCGGCGCTGTTCCTGTGCCCGATCTCGTCCGGGATCATGAGGGACCCCGTCGTCATCGAGTCCGGACAGACCTATGATCGTCGTTCCATTCAGGAGTGGTTTAGTGCAGGAAACCAGATATGCCCGCAGACTCAACAAGTGCTCTCACACACAATTGTCATTCCTAACCACCTT…
8	E3-U-box	OsPUB8	LOC_Os02g28720.1	spotted leaf 11, putative, expressed	1404	ATGGCCAAGTCGACGCCCGCTGCGGCGGCGGCGGCGCCCGAGGAGGCGACGGCGGCGGCGCTGCGCCTCCGCCTGCGCCGCCTCGTGGCCGCCGTGACAGCCGGCGGCGTCGGAGGGGGGGAGGCCTTCGACGAGGCGGCGTCGGCGCTCGCGGCGCTGAGAGACGCGGAGCTGGGGCCACCGCCGAAGGACCGCCCCGGGGCCGGGGCGGAGAGGAGGAGGAGTGGGCACGCGGAGGCGGCGGCCGTGCCGGAGCAGTTCCTCTGCCCTATCTCGTCGGAGATCATGCGGGACCCCGTCGTGCTCGCGTCCGGCCAGACATATGATCGCCGCTTTATTCAAGAATGGTTAAGTGCTGGAAACAGGACATGCCCACAGACTCAGCAAGTCCTCTCTAAT…
9	E3-U-box	OsPUB9	LOC_Os02g49950.1	spotted leaf 11, putative, expressed	1914	ATGGCGGCGGAGGCCGCGGCGGAGATCGTGCGGGAGATCGCGGCGGTGGGCGCCGCCGATTTGGCTGCGGCCGCCGAGCCGCTGCGCGCGGACTGCCTCCGCCTCGCTCGGAAGGTCTCGCTGCTGTCGCACCTCGTCGCGGAGGTCGCCGAGGCGGGGGCCGGGGGTGGGGACGCGGACGCGGCGGATTCGTGGTTGGGGGATCTGGTCAGGGCGCTGCAGGCCGCCAGGAGGTTCGTCGAGCTCGGGCGCGCGCCGGCGCGACCGTCGAGGGCGTCGGATCAGGATGCCGTCTGCAACAATGTTGCTGTTCAGTTCAAGTTTGTGACTTGGCAGTTGCAAACAGTTCTAGCAAGACTTCCACAGAGCTGTTTTCAAATATCAGATGAAGTTCAAGAA…
10	E3-U-box	OsPUB10	LOC_Os03g16824.1	spotted leaf 11, putative, expressed	2181	ATGGACGAGGAAGCGAAGCCGAACCCTAACGCCGACGCGGCGCCTGCTGCAGCGGAGGCAGCAGCGTCTTCTCCGCCGCCGCTTTCGAGCTCGGAGTCGGCGGAGGGGAAGGATAAGGAGGAGGAGAAGGAGGAGGAGGAGGAGGAGGAGGCGGGGGATTTGGTGGAGAAGCTGGTGGAGTTGGTGGAAGAGATCGCCGCCATCTCGGACTTCAGGAATGCATACCGGCGGCAGTTCTGCAACCTGTCGCGGCGGATCCGGCTGCTCGCGCCCATGCTGGAGGAGGCCAAGGAGGGGCCGCGGCCGCTGCCGGATGTGTCGTATTCCGCTCTCCGGCGGCTCAGGGAGGCGCTCGCTGACTCCAGGGAGCTCCTCCGGCTCGGCGTCAGCGGTAGCAAG…
11	E3-U-box	OsPUB11/SPL11	LOC_Os12g38210.1	spotted leaf 11, putative, expressed	1728	ATGAAAAAGTTTCAGGGAGTAATTTTGCAGCTGGAACAAGCTCTGTGCGACATTCCGTACAATGAATTGGATATATCAGATGAAGTTAGAGAGCAGGTTGAGTTAGTGCACGCACAGCTCAAAAGAGCAAAAGAACGGATTGATATGCCTGACGATGAATTCTACAATGATCTACTATCTGTATATGACAAGAACTATGACCCAAGTGCAGAACTGGCTATTCTTGGAAGATTGTCAGAAAAGCTACACTTGATGACAATCACCGATCTCACGCAAGAATCACTCGCCTTACATGAGATGGTCGCATCCGGCGGTGGTCAGGACCCAGGAGAACACATTGAGAGAATGTCAATGCTACTGAAGAAGATTAAGGATTTTGTGCAAACACAGAACCCTGAC…
12	E3-U-box	OsPUB12	LOC_Os06g01304.1	spotted leaf 11, putative, expressed	1836	ATGCCGAAGCGGGTGGCCGACGAGATCGCGGCGCTCCCGGAGCCGCGTGGGCCCCTGCGCCGCCCCTGCGCCGACCTCTCCCGCCGCGTCCGCCTCCTCGCCCCGCTGCTCGACCACCTCCCCGCCTCCTCCTCCTCCTCCTCGAGTACTCCCCTCGCCGACGCCCTCGGGGCCGCGCGAGACCTCCTCCGCAAGACCCGCGACGGCAGTAAGATCGACCAGGCCATGCGAGGGGATGCGTTCCTGGACGAATTTGCAGGCGTCAACAGGCAGATTCACCTCGCCTTGGATGCCTTGCCCTACAACACCTTCCACATGCCCCAAGAGGTCCAAGAGCAGGTCGCGCTCGTCCACTCCCAGTTCCAACGAGCCTCCACAAGGACGGATCCCCCGGATACA…
13	E3-U-box	OsPUB13	LOC_Os06g51130.1	spotted leaf 11, putative, expressed	1866	ATGGGCGCGGCGGTGGCGGAGGCGGAGCCGTCGGGGCGGCAGCTGTCCGACGGCGACCTGCTTGAGGAGCTCCTGTCGACGGCGAACGCAGCGCGCGCGTTCCACGAGTTCCGGCAGTCGCAGCGGAAGGAGTGCTTCAACCTGCTGCGGTGGCTGCAGCTCCTCCTCCCGCTGGTCCAGGAGCTCCGGGAGTCGGCGCCGGCGCTGTCGGACGACGCGTACCGGCGGCTGGCCCTGCTGGGGCGGGCGTTCCAGGCGGCGCGGCGGCTCCTCCGGTGCTGCCACGACGGGAGCAAGATCTACCTGACGCTGGAGAGCGAGGCGGTGATGGGGAGGTTCAGGGGGGTGTACGAGAAGATGAACATGGCGCTGGAGGGGATGCCGTACGCGGAGCTGGGG…
14	E3-U-box	OsPUB14	LOC_Os08g37570.1	spotted leaf 11, putative, expressed	1929	ATGCCGCCACCGACGATGATGCTGCCGCCGTCGCCGGGCGACTCCGACCCGTCGGGGTCTCGCGACATGGACGACGAGGACCTCGTCGAGGATCTCCTCGTCACCGTCAACTCGGCGCGGGCCTTCGTCGAGTTCCGCCGCACGCAGCGCAAGGAGTGCGCCAACCTCCTCCGCTGGCTGGAGCTCGTCCTCCCGCTCCTCGAGGAGCTCCGCGACTCGGCGCCGCCGCTCACCGAGGACGCCTACCACCGCCTCGCCCTGCTCGGACGCGCCTTCTCCGCCGCGCGCCGCCTCCTCCGGTCGTGCCACGACGGCAGCAAGATCTACCTGGCGCTGGAGAGCGAGGCGGTGCAGGGGAGATTCCGCGCCGTGTACGAGAAGATGAACTCCGCTCTCGAC…
15	E3-U-box	OsPUB15	LOC_Os08g01900.1	armadillo/beta-catenin repeat family protein, putative, expressed	2475	ATGGAAAATTTCTCCCCGAGAACCCTGCTCAATAGTATCTTGCGTATCACTGTCTTAACCTCCGATGGCTCTACTGCAAGGCCCAAGCCCATTCAGAAGTACTGCCAAAATGTGTGTGATATCTCAAGCATTGTGAGCCCTCTCATAGAGGATCTATGTGAGTCTCCTGAAGAGCAACTCAATGAGGTGTTAAGGGAGCTTGGCACTGCTATTAACAGAGCTTCAGGGCTTATTGGGAACTGGCAACAGACAACCAGCAAAATATATTTTATATGGCAGATTGAATCAGTAATCTCAGATATCCAGGGATGTTCTCTACAGCTGTGCCAGCTTGTTAACTCTCTATTACCTTCTTTGACTGGCCGTGCATGCACATGTATTGAGAAACTCCAAGACATA…
16	E3-U-box	OsPUB16	LOC_Os01g66130.1	armadillo/beta-catenin repeat family protein, putative, expressed	2391	ATGGATTCAGTGTCATTGTCACTACTCGATAGTATTTCAAATTTCCGGGTGCTGTCTTCAAGCAATGCCTCGAAAACAGAGCTAGTTAAGAAATATTGCCAAACGATGGATGGCATCCTTGATCACTTGGAGGTGGCCCTAAACAGAGCTTTTCCTCAGATTACTCCAGATGGTGAACTAAGTAAAGTGCTTGAAGAACTTGGCGCTACCATCAATGAAGCGACTGAGCTAGTTGGAGGCTGGAATCAAATGATGAGCAAGATTTATTTTGTTATTCAGGCTGATTCAATTATTGCCAAGATGCAGATATATGTATTCGAATTATGCCAAATTGTCAATTCTCTCATGCAGATTGAGTCAATGCATTTGGAGGATCTTGAACACGATAGCTGTGGAAAA…
17	E3-U-box	OsPUB17	LOC_Os08g32610.1	armadillo/beta-catenin repeat family protein, putative, expressed	1758	ATGGGGGCTCCCCGCGCGCGGCGGTGGAAGCTGCTGCTCCCGCCCTTCCACTCCGCCAAGCGCAAGCCGCCGCTGCCGCCCCCTCCGCCGGCGCCAGTGGCTGTGGCTCCGGCCCCGGGGAAGGAGGAGGAGGAGGAGGTGATGCCGGAGGAGTTCCTGTGCCCGATCTCGGGGGCACCCATGGCCGACCCGGTCATCCTGCCGCCGGGGAGGACGTACGAGCGCGCCTGCGTCGACGCGTGCGCGGGCCTCTCGCTCTGCCCGCCCGGCGCCTCGGCGGCAACGGCGGCCGCGATACCCAACGACGCGCTCAGGGCGGCCATACGGACGTGGTGCGCGCGGCACGGGCGCGCGCCGCCTGCGCCGCCTTCCGCCGCGGAGGCGCGGGAGGCGGCGCTC…
18	E3-U-box	OsPUB18	LOC_Os09g21740.1	armadillo/beta-catenin repeat family protein, putative, expressed	1644	ATGGGTGCGGGCCGCCCTCGCCGCTGGAAGCTGCCGTTCCACCGCAGCGCGCCGTCGTCTCCCTCCTCCCCGCCGGACCCCGAGCCCCACTCGCCTGCGCGTTCGGCGGTTGTTGTTGTTGCGGAGGAAGAAGCGCCTCCGGCCGAGTTCGTGTGCTCGATCCTGGGCGCGCTCATGGCCGACCCGGTGATCCTCCCGTCGGGGCAGACGTACGAGCGCGCCTGCCTCCAGGCCTGCGCGGAGCTCGCGTTCCTGCCGCCCGGGATGGGGTCCGCCTCCGACGCGGTGATACCCAACGCGGCGCTCAAGGCGGCGATTGGGACCTGGTGCGCGCGCTCCGGTAGGGTGGTGCCGGCGCCGCCGTCGGCCGATGCTGCTCGGGAGGCCGTGCTCCGCGCG…
19	E3-U-box	OsPUB19	LOC_Os06g13090.1	armadillo/beta-catenin repeat family protein, putative, expressed	1476	ATGGCGGGCGCCGCCGCCGCCGCCGCCGCCACCCCGCCGGAATTCGTGTGCCCGATCTCCGGCGAGCTCATGGCCGACCCGGTGATCGTCCCCAGCGGCGAGACCTTCGAGCGCGGCTGCGTCGAGGCCTGCGTGGCGCTGGGCTTCACCCCGGCGGCGCTGCCACTGTCCGTGGACCTCGCCGCCTCGCCGCCACCGGCGCTCATCCCGAACGCCAACCTCAGGAAGGCCATCTCCTCCTACTGCGACCGCGTCGGCTTGCCGCGTCCGCTCGCCGTCTCGCCGGAGGAGGCGAGGGGCATTGTCCGCCACCTCATGGCGATGCGGGAGCCTGGTCGCGCCGGGGGAGTCAACGGCGAGCGGTTCGAGTCGTCGTCGTCGTCCTCGCCGGAGTTCGCG…
20	E3-U-box	OsPUB20	LOC_Os06g13080.1	spotted leaf 11, putative, expressed	1557	ATGGCCACCGCCTGGCCACGGTGGCGGCCGTCCTCGCCGCCGATGCCGTCCTCGTCGTCGTCGTCGCCGTCGTCGTCGTTCACGGCGGACCCGCCGGCGGAGTTCCTCTGCCCGATCTCCGGGACGCTGATGGCGGACCCGGTGGTCGTCCCGCCGGGGCAGACGTTCGAGCGCGCCTGCATCCAGGCGTGCGCCGCGCTCGCCTTCTCCCCGCCGGCCGTCGCCGCCGACCTCTCCTCCCTCCCGCCCTCCGCCTCCTCCCCTCTCGTCCTCGTCCCCAACGTCGCGCTCCGCACCGCCATACTCAACTGGTGCGACCGCCTCTCCCTCCCCTACCCCGCCCCTCTCTCCCCCGACACCGCGCGCGACGTCGTCCGCCGTCTCATGCCCTCGCCACCG…
21	E3-U-box	OsPUB21	LOC_Os02g49520.1	armadillo/beta-catenin repeat family protein, putative, expressed	2922	ATGTTGCTGGTAGTCAGTGGTGATGTCAGGCAGCAGAACTTCAATGAGTCAGGCGCGGCCATAATGGAGCGTCAAACAGCACGAAGGACCCCAAGTAGTGTGACACAGATGCCAGAATTTCCACCTGCTTGTGTTAACCTTGCTAAAGAGCTCACTGCAAGATGCAGAGCCAGAGCACTGCAACTTACGGATGATGAGATATTGAGCATAACACAAGACTTGGAAAGTGTCATCGAGAATTTATGTGATTATATTGGCAGGGTACCTACATCAGCACTTGGCAGCAATGCTTACACAGATGGTGCGGTCAAAGCACTCTCAGTGAGGGGCTTCTTAGAGGATGATATGCTGACAAATGCAGTGAACAGCATGCCTAATAGGAAGTATTTCCATGACAGC…
22	E3-U-box	OsPUB22	LOC_Os06g16410.1	armadillo/beta-catenin repeat family protein, putative, expressed	2922	ATGGAGCTGCAGAGAGTGCAGAATTCGACGGTTAATGTGATGCACGTCATGGAGTATCTGGCTGCCAATGTCGACCTCGCCAAGGACCTCGTCATGAGGTGCAGCGCCGTTGCGCGGGAGCTCAAGAACGATGACCTCCTGGGCATGACCGAGGACCTTGACAGTGTCATAAAGAACATTGGGCATGAGCTCAGCAGGATACCTGCTTCAACATTTGGTAGCAGCAGGTTTCCAGATGGCAGAGCAGATGCAAACCTTCAGATTGCAGGACATCGGCCGCGTTATTGTGACCAGAATTCCTGCGATGGTTACTCTGAGGCCGATATGTCGATAATCCCGGCAAACAGCAGGCCCCGGAGAAGAACATTGCACAATAGTGACATGCCAAGGCTGGTGGAC…
23	E3-U-box	OsPUB23	LOC_Os12g17900.1	armadillo/beta-catenin repeat family protein, putative, expressed	2421	ATGGCAGAAGGTCAGGATGGTTATTTTGACTCATCCACTGACAGCTTGCGTGTTGAGCCTATTTATGAATCATTCTTGTGTCCTCTCTCTAAACAAGTTATGCGGGATCCTGTCACTATAGAGAGTGGTGCCACATTTGAACGTGAAGCTATTCTGAAGTGGTTCAAGGACAATGGTAGCGGTGGGAGGAGACTTGTCTGCCCTGTTACTAATAAGGAACTCAGCAGTACTGAGTTAAATCCAAGTATTGCTCTGCGGAATACCATTGATGAATGGATGCATAGAAATGAGGCAGCGAAACTTGACGTTGCCCGTAAGTCATTAACCTCTGATTGTTCAGAAGGTGATATTTTGCAAGCTCTTGAGTATGTTGCGGAGATATGCCAGAGAAGTAGATCC…
24	E3-U-box	OsPUB24	LOC_Os03g45420.1	armadillo/beta-catenin repeat family protein, putative, expressed	2475	ATGGCGGGCGAGGGCGTGGAGATGTCGGAGGAGGAAGGCGCGTTCGAGGCGTTCGTGTGCCCGCTGACGAAGCAGGTGATGCGCGACCCGGTGACGATCGAGACCGGGCAGACGTTCGAGCGGGAGGCGATCCTCAAGTGGTTCCGCGAGTGCCGGGACAACGGCCGCCGCCCGACGTGCCCGCTCACGCAGCGCGAGCTCCGCGACACGGAGGTGTCGCCCAGCGTGGCGCTCCGCAGCGTCATCCACGAGTGGCGGGCGCGCAACGAGGAGAAGGACCTCGACCGCGCCTGCGCCTCCCTCGTCGGCGGCTTCGCCGGCCACGCCGGCGACGAGGAGGAGGAGGAGTCCGCGCTCCGTGCCCTGGTGCACGTCTCCCAGATATGCCAGCGGAGCGCC…
25	E3-U-box	OsPUB25	LOC_Os12g17880.1	armadillo/beta-catenin repeat protein-related, putative, expressed	2532	ATGGCCCAGCGCCGCCAAGGATCGCAGCGCCAAGAACAAGCTTGGTGGGTTGCGGAGGGTGCTCGGGACTGGTGCGGCGAGGGGTCCGACGATGGGGAGGAGGGCGAGGAGGAGGAGGAGGACGGGGTGCTGTCGGCGTTCCTGTGCCCGATCACCATGGAGGTGATGCGGGACCCGGTGGTGGTGGAGACGGGCCACGCGTTCGAGCGGGAGGCGATCGCGCGGTGGTTCTCGGAGTGCGCCTCGCTCGGCGCGGCGCCGCGGTGCCCCGTCACGATGGAGGTGGTCGACGGCGCGGACGTGAAGCCCGTCGTGGCGCTGCGGGCGGCCATCGAGGAGTGGACGAGCAGGCGGGAGACGGCGGCGCTCCGGAGGGCGTGCCGGTGGCTCACCAAGGCC…
26	E3-U-box	OsPUB26	LOC_Os03g60140.1	U-box domain-containing protein, putative, expressed	1047	ATGGCGTCTCCTCCTCCGGGAGCCCACCGCGCGGCCTCCTCGAGTGGGGCGCTCGCGCCGGCGGCCTTCCCCGCCGCGTCCCACTTCGCCTCACGCGCCGCCGCCCCGTTCCTCCGGCAGCAACCCCACCCCGGCGGCGGCGGCGACTCCGACGGCGACAACGCCGTGGAGGAGGTCGACGAGGGCGACGACGACGAAGACGACGAGGAGGAGGAGGCCGAGCTGGCGGACGGAGCGCCCTGCAGCTCGCAGCAGCGGTGCGCCTCCACTCCAGGAATCGGGCGGGCAGGGATGAACAGGGGGAATGGAATGAGGCAAATCGAAGAGGAGCAGCAATGGCAGCACAGCCACATCTACAACTGTGGGAACGAGCAGTATGGGCATGCCTCGTCTAGAGAG…
27	E3-U-box	OsPUB27	LOC_Os04g41250.1	armadillo/beta-catenin repeat family protein, putative, expressed	2403	ATGGAGAAAGTCGAGGTCGATGGGAACTTCATTGGTACGGGTAATTGGAAGCTGCATGGAGCACTATGTAAGCAACTTCACAAAGTAGTTCTTGAAGTATTGGATGTTATTCCTGTCCTTGAAGCTACAAGGCCTGGAAACAGTTCTGGACTTCTTGCATTGAGTTCCTTGCGCATAGCTGTTGAGAAGGCCAAGAATCTACTTCAGTATTGCTCAGAGTGCAGCAAGCTATACTTGGCCTTTACAGCAGAAAATGTCCTGGCAAAATTTGAGAAAGCAAGATATGCGCTTCTGGAAAGTCTTCACCAATTGGAAGAAACACTTCCAGAAGCAGCCAGTTCTCAGATACTAGATATCGCAAAAGATCTGGAGAAAGCAGTTTTTACCTTGGATCTGATT…
28	E3-U-box	OsPUB28	LOC_Os01g67500.1	armadillo/beta-catenin repeat family protein, putative, expressed	2403	ATGGATGCAATGGAGGCCGAGGAAGGTCCTTTTCTGGCTAATGATGCTAAGTTGCATGCCGGAATGTACAGAGCATTTCATCCTGCGGTCTCAAAACTTGTAGCGATTTTCCCTTTCATTGAAGCATCAAGACCCAGAAGCAAATCTGGCATACAGGCGCTATGCTCTCTACATGTAGCTCTAGATAAAGCCAAAGGTCTTCTTCAACATTGTGCAGATTGCAGCAGGCTCTACTTGGCCATAACTGCAGAAACTGTGCTTTTGAAATTTGAGAAAGCAAGAACCCAACTTCAGGAGAGTCTTAGACGCGTGGAGGGCATAGTAACAGAAGAAATTGGTTGTAAGATTGTAGAGATTATTGCTGAGTTGGAAGAAGTGGTATTTACATTGGATCAATCA…
29	E3-U-box	OsPUB29	LOC_Os02g47670.1	bg55, putative, expressed	2313	ATGGAGAATAGGAACAAAGAAGATATGGGTCCATCCCAGCGTAATTCTTGCCCTAAGGTTCACAGCTCAATGTGCAGTGAGCTGACAATGATGTTAGATAAAGTCTCCTCTATTCTTCCATTAATTGAGGCAGCTCGACCAGGATGTAAAGCAGGTATACAGGAATTATGCAACCTATACAATATAGTTGAGAAAGGGAAACTCATAATTCAGCACTGCGTTGAATGTAGCAAGCTCTACTTGGCTATTACTGGAGAGGCGATTGTATCTCGGTGTGAAAGGATCAGAGACTCACTTAGGCGGAGCTTGTTCCTGATTGAGAACATGGTCCCACCAGCACTAGCTAATCAGATTGTTGACGTCCATGATGATCTTGGGGACATAAAATTTGTTATTGAT…
30	E3-U-box	OsPUB30	LOC_Os08g04470.1	U box protein 8, putative, expressed	1086	ATGGAGGTGTCGCCGGAGCAGGGCTCGACCTGGCCGGACGACTTCCGCTGCCCAATCTCGCTGGAGGTCATGACCGACCCCGTCATCCTCCCCTCCGGCCACACCTTCGAGCGCCGCAGCATCCAGCGCTGGCTCGACGGCGGCCACCTCACCTGCCCCGTCACCAACCTGCCGCTCCCCCCCTCGCCGCCCCTCATCCCCAACCACGCCCTCCGCCGCCTTATTGCCGCCGTCTCTCCTGTCGCCGCCGCCGCCGTGCCAACGGCGGCGGCGGGCGGTGGTGGTGGGGAGAGGAGAGAGCCGGCTGCGGCGGCGATTTCGTCGGTTTATGGGTTGCTTAGGTTGGCGAGGTCCGGGCCGGAAGGGAGGAGGCAGGTGATGGAGTCCGGCGACGTGGGG…
31	E3-U-box	OsPUB31	LOC_Os01g64570.1	U-box domain-containing protein, putative, expressed	1215	ATGGCGAGCGCGGCGGCCGAGGTGCCGTCCTACTTCGTCTGCCCGATCTCGCTGCAGCTCATGCGCGACCCCGTCACGCTCCCTACGGGGATCTCGTACGACCGCGCCGCGATCGCGCGGTGGCTCGCCGCGCCGGGGGCCCGCCGGACGTGTCCCGTCACGCGGCAGCCGCTCGAGCACGGGCTGGAGCTCACGCCCAACCACACCCTGCGCCGCCTGATCCAGTCGTGGGCGGCCTCCGTCTCCCCCGGGTCGGCCGTGGACGAGGAGGTGGCCGCGCTACGACCGGTTTCGAGCGACGAGGTTGCGTCGCTCCTGTCCGACGCCGCCGCGGCGCAGGTGGGCGCGCTCAGGAGGCTGCGGGAGCTGGCGGCGGAGTGCGAGGATAGCAGGGCAATG…
32	E3-U-box	OsPUB32	LOC_Os04g58920.1	U-box domain-containing protein, putative, expressed	1242	ATGGAGGAGCAGCAGCAGGTGGAGGTGGAGGTGGAGGTGCCGTCCTACTTCGTGTGCCCCATCTCGCTGCAGATCATGCGCGACCCGGTGACGCTCCCCACCGGCATCACCTACGACCGCGACGGCATCGAGCGATGGCTCCTCACCGCCGGCACCTGCCCGCTCACCAAGCAGCCCGTGCCGCCCGACTGCGACCCCACGCCCAACCACACCCTGCGCCGCCTCATCCAGTCGTGGTGCGCCCTCCACGCCGACCATGGCGTCGACCTCGTCCCCACCCCCAAGCCCCCCGCCGACCGCGCCCGCGTCGCCGACCTCGTCTCCCGCCTCCGCGCCGCCACGAGCTCCGCTGCCCTCCTCGACGCGCTGCGCGAGCTCAGGGACGTTGCCGCCGAGAGC…
33	E3-U-box	OsPUB33	LOC_Os02g33590.1	U-box domain-containing protein, putative, expressed	1329	ATGGAGGAGGCGGCGGCGGAGGTGCCGTCCTACTTCCTGTGCCCGATCTCGCTGGAGATCATGAGGGACCCGGTGACGCTGGCGACGGGGATCACCTACGACCGGAGCAGCATCGAGCGGTGGATGTTCGGCGGCGGCGGCGGCGACGGGGGGAAGGGGACGTGCCCGGTGACGCGGCGGCAGCTGGCGCCGGCGGAGCGGGAGGCGACGCCCAACCACACGCTGCGGCGGCTCATCCAGGCGTGGTGCGCCGCGCACGCCGTCGAGAGGTTCCCCACCCCGCGCCCGCCCGTCGACTCCTGCCGCGTCGCCGCGCTCGTCGACGAGGGGACGACGACGATGCTCGGCGGCGGCGGCAGGCAGCGGCAGCTCGCCGCGCTCCGGGAGATCAAGGCCATC…
34	E3-U-box	OsPUB34	LOC_Os04g34030.1	U-box domain-containing protein, putative, expressed	1356	ATGGGTGAGGAGTCGTCGCCGGCGGCGGCGCCGGCGGTGGAGGTGCTGTCCTACTTCGTGTGCCCGATCTCGCTGGAGATCATGCGGGACCCGGTGACGCTGTCGACGGGGATCACCTACGACCGGGAGAGCATCGAGCGGTGGGTGTTCACCGACGGCCACGGCGAGTGCCCGGTGACCAAGCAGCGGCTGGCGCCGGCGGACCGGGAGCCCACGCCCAACCACACGCTCCGCCGCCTCATACAGGGGTGGTGCGCCGTCCACGCCGTCGAGCGCTTCCCCACCCCGCGCCCCCCCGTCGACGCCGCCCGCGTCGCCGCCATCGTGGACGCCGCGCGGCCGCTGCTGCGCCGGCGTCGTCAGCGGGAGGAGCTGATGGCTTCGCTGAGGGAGCTCGCC…
35	E3-U-box	OsPUB35	LOC_Os04g49970.1	U-box, putative, expressed	1266	ATGGCAATGGAGCCTCCTCCCCTGTTCCTGTGCCCCATCTCGATGGAGCTAATGGAGGACCCCGTCACGGTGGCCACCGGCGTCACCTACGACCGCCGGAGCATCGAGCGGTGGTTCTTCAAGTACGGCAAGACGACGTGCCCGGCCACCATGCAGCGGCTTGCTTCCTTCGACTTCACTCCCAACCACACCCTCAAGCGCGTCATCTCGTCGTGGCTGGACCGCGCCTCCTCGTCGTCGTCGCCGAGCACGGCCGGCTCGCCGGCGACGACGTCGTCGTCGTCGTCGTCAAACGCGATGGAGAGGGAGAGGTTGCCGTCGGTGCTCGCTGGCATTGAGGAGACGCCGTTCAAGGCGACCGCGCTCAAGAACCTCAAGTCCTGCATGGCCGGCGACGAG…
36	E3-U-box	OsPUB36	LOC_Os02g46500.1	U-box, putative, expressed	1278	ATGGCCGCCATGGACGAGCCTCCTCAGCTATTCCTCTGCCCGATCTCCATGGAGCTCATGGAGGATCCGGTGACGGTGTCCACCGGCGTGACGTACGACCGCCGGAGCATCGAGGAGTGGCTCTTCGTCTACGGCCGGACCACCTGCCCGGCCACCATGCAGCCTCTCTCCAACTTCGACCTCACTCCCAACCACACTCTCAAGCGCGTCATCTCGTCGTGGCTCGATCGCGGCTCGTCGTCGTCGTCGTCTTCGTCGCCGTCGACGTCGACGCTGTCGAGCCCGATCCACGAGCTGGCGACGCCGCTGTCGCGCGCGCTGGAGCAGGAGCGGTTGCTGGCTGCGCTGGCCGAGCTGGAGGAGACGCCGTTCAAGGTGACCAAGCTGAAGAGCATGAGG…
37	E3-U-box	OsPUB37	LOC_Os12g06410.1	U-box domain-containing protein, putative, expressed	1314	ATGGAGTACGGCACGCCGCAGCATTTCATGTGCCCGATCTCGCTGCAGCCGATGCAGGATCCCGTCACCTCCCCCACCGGCATCTCCTACGACCGCCGCGCCATCCACCGCTGGCTCGCCGCCGGCCACTCCTCCTGCCCCGTCACCGGCCACCCCCTCTCCCTCTCCGACCTCACCCCCAACCTCACCCTCCGCCGCCTCATCCACTCTTGGCACCACTCCACTACTACGCCATTTCCCGTCGAGCGTTCGACGCCGTCGCCGCCGCCGCTTCGGGAGGTTGACGACGACGACGTCGTGGAGAGGCTGGTGATGGAGATGGAGGGTGGTGGTGGTGGTTCTTGGTGCCCCCCGTCGTGTGACTTGCTCCGCGAGGCGGCGGCGGTCGCGGCGGGGAGC…
38	E3-U-box	OsPUB38	LOC_Os04g35680.1	U-box domain containing protein, expressed	1281	ATGAGCATTCCGCACCTGTTCAGGTGCCCGATCAGCCTGGACATCTTCACCGACCCGGTGACGCTGTGCACGGGGCAGACGTACGACCGGCCGTGCATCGAGCGGTGGCTCGCCGCCGGCCACCGCACCTGCCCCGTCACAATGCAGCCGCTCGGCGACGCCACCGCGCTCGTGCCCAACCGCACGCTGCGCCACCTCATCGAGCGCTGGCTGTCCACCGACCAACACCACAACCACCACCTCCCCGAGCCGGCGGCGCCGGCGGCGGAGGCCGAGGCCGACGCGGAGGAGCCGTCGCTCGCGGCGCTCAAGCGTTGCCTGCAGCAGCCGGACGCCGCCGGCGCCGGTAAGGCGAAGGTTGGCGCGCTCAAGAAGGTGATGACGCTGGCGTCCGAGTCG…
39	E3-U-box	OsPUB39	LOC_Os06g13870.1	U-box protein CMPG1, putative, expressed	1362	ATGGTTTTGCCGATGTCTCGCGCGACGAGGGTGGCCGGGAGGCTGATGCCAGAGATATCGTTGCTGAGACGGGGGAGGAAGTCGGCGGCGAGAGGCGGCGACGATGCGGAGGTGGAGGTGTCGGTGCCGGCGAACTTCGTGTGCCCGATCTCGCTTGAGATGATGAGGGACCCGGTGACGGCGCCGACGGGGATCACGTACGATCGGGAGAGCGTGGAAGGGTGGCTGGCGAGGGGGCACGACACGTGTCCGGTGACCGGCCGGCCGGTGAGGCTCGCCGACCTGGTGCCCAACCACGCGACGCGGCGGATGATCCAGGACTGGTGCGTGGCGAACCGGGCGCGCGGGGTGGAGCGGGTGCCCACGCCCAGGGTGCCCGTCGGCGAGGACGACGCCGAG…
40	E3-U-box	OsPUB40	LOC_Os02g50460.1	immediate-early fungal elicitor protein CMPG1, putative, expressed	1371	ATGGTCACTCCGATGACTCGCGCCCGCGCCCGCGCCCGCGCCGTGCGGCTGGCCGTGTCGGAGATCCCTCTCGCCGTGCGGCGATCGGCGAGGCAGCAGCAGCAGCCGCCTGAGCCAGCCGCAGACGTGCCGGACCATTTCTTGTGCCCGATCTCGCTGGACATGATGAGGGACCCCGTGACGGCGCCGACGGGGATCACGTACGACCGGGACGGGGTGGAGGTGTGGCTGGAGCGCGGGCGGCCGACGTGCCCCGTCACCGGCCGCCCGCTGCGGCCGGAGGAGCTGGTGCCGAACCATGCCACGCGGAGGATGATCCAGGAGTGGTGCGTCGCGAACCGGGCCCTCGGGGTGGAGCGCGTGCCCACGCCGCGGGTGCCCGTTTCCGCCGCCGACGCG…
41	E3-U-box	OsPUB41	LOC_Os03g13740.1	immediate-early fungal elicitor protein CMPG1, putative, expressed	1338	ATGGCGCTGCTGGCGCGGAGGGCGCGGAAGGCGGTGATGGCGAAGGCGCCGGCGCCGCTGCTGCAGAAGAGGGGTGGCGGCGCGGCGGCGGAGCTGGCGATCCCGGCGCACTTCCGGTGCCCGATCTCGCTGGACCTGATGCGCGACCCGGTGACGGCGCCGACGGGGATCACGTACGACAGGGAGGGGATCGAGGCGTGGCTGGACACCGGGCGCGCGGTGTGCCCCGTCACCCACGCGCCGCTCCGGCACGAGGACCTCGTCCCCAACCACGCCATCCGCCGCGTCATCCAGGACTGGTGCGTCGCCAACCGGTCCCGCGGCGTGGAGCGCATCCCCACGCCCAAGATCCCCGTCACGCCCGTGCAGGCCTCCGAGCTGCTGTTCGACGTCGCGGAG…
42	E3-U-box	OsPUB42	LOC_Os10g03440.1	avr9/Cf-9 rapidly elicited protein 74, putative, expressed	1383	ATGTCGTCGTCCTCGCCGTCGCTGCTGTCTCGTCGGAGTACGGCGGAGCTGGAGCTGCCTGTCCCGCCGGAGTTCCGGTGCCCGATATCGCTAGAGCTGATGCGCGACCCCGTCGTGGGGCCAACCGGCATCACCTACGACCGTGCCGGCATCGAGGCGTGGCTGCTCGCCGCCGGAGCGGGGAAGACGGCGGCGGCGTCGTCGACGTGCCCGGTTACCAAAGGTGACCTCCGCGCCGACGACCTCGTCCCCAACCACGCCCTCCGCCGCGTCATCCAGGCGTGGTGCGTCGCCAACCGCTGCCGTGGCGTCGAGCGGATCCCCACGCCGCGGGTGCCCGTCACGCCGGCGCAGGCGGGCGAGGTGCTGGGCGAGGTCGAGGCCGCCGCGCGGGCGGGC…
43	E3-U-box	OsPUB43	LOC_Os02g34410.1	U-box domain-containing protein, putative, expressed	1254	ATGCCGGGGAGCGTGCCGCTGGCGCTGGGCCTGGACACGGCGGGGGTGCAGGTGCCCTGGTACTTCCGGTGCCCCATCTCCCTGGAGCTGATGCGCGACCCGGTGACGGTGTCCACCGGCCAGACCTACGACCGCGCCAGCATCGAGTCGTGGGTGGCCACCGGCAACACCACCTGCCCCGTCACCCGCTCCCCGCTCGACCGCGCCTTCACCCTCATCCCCAACCACACCCTCCGCCGCCTCATCCAGGACTGGTGCGTCGCCCACCGCTCCCTCGGCGTCGAGCGCATCCCCACCCCGAAGCAGCCAGCCGACCCCGACCTCATCCGCTCCCTCCTCGCCCAGTGCCCCGCGCTCCCGCCGCTCCGCAAGCTCAGGGCGCTCGCCCGGGACTCCGAC…
44	E3-U-box	OsPUB44	LOC_Os05g36360.1	U-box domain containing protein, expressed	1359	ATGGACGCGGCGGTCGCCGGGCAGCACGCGAGGCGGCGGATCCGGCCGCCGGAGCCGCTGGTGATGGCCGGGTCGCCGTCGACGCCCGCCGCCTTCCGGTGCCCGATCTCGCTGGAGGTGATGCGGTCGCCGGTGAGCCTGCCCACCGGCGCCACGTACGACCGGGCGTCCATACAGCGGTGGCTCGATACCGGCCACCGCACCTGCCCGGCCACGCGGCTCCCGCTGGCGTCCACCGACCTCGTCCCCAACCTGCTCCTGCGCCGGCTCATACACCTGCACGCCGCCACGCTGCCGCCCTCGCCCTCCCCGGAGGTGGTGCTCTCGCAGCTCGCGGCGGCGGGCGGGGAGCCCGCCGCGGCGGAGAAGGCCGTGCGCTCGCTCGCCGCCAAGATCGCC…
45	E3-U-box	OsPUB45/P3IP1	LOC_Os02g33680.1	U-box domain containing protein, expressed	1518	ATGGACCCCTCATCCTCCTCCTCCTCCTCCTCTCCCTTTTCTACTCCATTCCATTCCATCTCCTCCACTTCCACCCTCAGGCCTCAGCTCGCCATCGCCATTGTTGCAACACCAAGTGTTTGTGGTCGGAACGAGATCGAGCAGCAGCCATCCATGGTGAGGAAGGAGATGGGCGGCGGCGGCGGCAGGCTCGCGGCGGAGTACCAGGGCCTGGAGGTGAAGGTACCCACGTTCTTCCGGTGCCCCATCTCCCTCGACGTCATGCGCTCGCCGGTGAGCCTCTGCACCGGCGTCACCTACGACCGCGCCTCCATCCAGCGCTGGATCGACTCCGGCAACACCACCTGCCCCGCCACCATGCTCCCGCTCCCCTCCACCGACCTCGTCCCCAACCTCACC…
46	E3-U-box	OsPUB46	LOC_Os04g34140.1	U-box protein CMPG1, putative, expressed	1356	ATGGGCAGGAAGGAATCGTCGACGACGACGACGACGACGGCGGCGGCGGCGGCGGCGGCGACGAGGAGCATGAGGCTGCCGCCGCAGCACCAGGCGCTGGAGGTGAAGATCCCGAGCTTCTTCCGGTGCCCCATCTCCCTCGACGTGATGCGCTCCCCGGTCAGCCTCTGCACCGGCGTCACCTACGACCGCGCCTCCATCCAGCGATGGCTCGACTCCGGCAACACCACCTGCCCCGCCACCATGCTCCCCCTCCCTTCCACCGACCTCGTCCCCAACCTCACCCTCCGCAGCCTCATCTCCCACTGGTCCTCCTCCTCCCCCGCCACCTCCGGCGATGCCTCTGTCACTTCTTCCCCCGCGGGCCTTGTCCGCCAGGTCGCGTCGCCCGACGCCGAC…
47	E3-U-box	OsPUB47	LOC_Os06g37620.1	protein kinase family protein, putative, expressed	2421	ATGGCCTCGTCTTCCTCCTCCTCCTCGTCGTCGCTCGCCTCCTCCTCGGGTGGAGGCGACGCTGCTTCTGCTTCTGCTTCTGCCTCTGCTGCTGCGGCGGCGGGCGCGATCGTCGTGGCGGTGGCGGTGCGCGGGGACGGGCGCGCCAGCCGCCGCGCGGCGAGGTGGGCGGCCGCCAACCTCGCCGCCCACGGCGCCGGGGCCGGGCGCGTCGCGCTCGTCCACGTCATCCCCCCCGTCTCCTTCGTCCCCTCCCCCTCGGGGGAGAGGGTGCCGGTGGAGAAGATGGACGCGGAGACGGTGGAGATGTACGCGGAGGACCGCCGCGCGCGTGCGCAGGAGGAGGTCTTCCTCCCCCTGCGCCGCCTCTTCGCCCGCACAACCGTGGAGACGGTGATT…
48	E3-U-box	OsPUB48	LOC_Os02g12670.1	protein kinase family protein, putative, expressed	2610	ATGGCCTCCGGCGAGCCTCGCCCGCCGTCACCCGCCGCCGTCGCCGTCGCCGTCCGCCCCGGTGGCAGCGCGAGCCGCCGCGCCGCGCGGTGGGCCGCCGCCAACCTCGTCCCCGCTGGAGACGGAGACGGCCGCGCCTCCGCCGCCGCCATTTCCGTCGTCCACGTCATCCCCCCGCTCCGGTTCGTCCCCTCCCCATGCGGGGAGCAGGTGCCGGCGGCGCGGGTGGCGCGGGAGGCGGCGGAGGCGTACGCCCGGGACCGCCACGCCCGCGCGCAGGAGGCGCTCCGCCCCTTCCGCCGCATCTTCGCCGCCGCCGCCAATGCGACGGTGGAGACGGTGGTGCTGGAGGGCGACGGCGTGGCGGAGGCGCTGGTCCGGTACGCGGCGGATTCCGGC…
49	E3-U-box	OsPUB49	LOC_Os10g41220.1	protein kinase family protein, putative, expressed	2349	ATGGCCATCCAAGATAAAGTTGAGAACAACGACCCAACTGTGACTGTTGGGTTGGCCGTGAGTAGTTCCAAATCCAGTAAGTACGCCGTGCAGTGGGCTGTGAAAAACTTCTGCACCAATGGGATGGTTAGGTTCGTGCTTATCCATGTACTGCAGAGGATCACCACGGTTCCAACACCGATGGGCAACTATATCCCGATTGATAAAGTACGGGCTGACATTGCCAGCGCATATGTGAAAGAAGTCGAATGTAAGGCCCGAACGATGCTCCTTTTCTACAAGAACATGTGTGATGAGAAGGCTAAAGCTGAAGTACTGGTTGTCAAAGGTGAAGATGTGGCAGAAACCATTTCCAATGTTGTTTCAATGTACGAAATCCACAAGCTTGTTGTCGGTGAC…
50	E3-U-box	OsPUB50	LOC_Os03g01160.2	protein kinase family protein, putative, expressed	1791	ATGTCTTCAAGCTCAGTAACTTCCAATAATAGTTCAGACCAGAGCCCGTTTGATTCTCCAAGGCTGCTAGGCTCCAACTTACCATCAGAGAACCCTAAAAATAGTTCCCCTGCACACCGTAACCGTTCACTTACTCTATACGATTATCTCAATGGAAGCACTTCAATATATCCTGACAAGGATAGAAGAGTTAACTCTTCCACTGGTACGGAAAGCTCCAAACCTAGTGAACTGAAGGGGTCAAATGAGGTGCTAAGACAAGAAAGCTTGCTGCAGGGAATGCTTTCAGACAACAAGGACCATATCAGTACAGAGCTTGAAAAGCTAAGGCTTGAACTGAGGCTTATACAGGGGAAACATAAACTTGTTCAGGATGAGTCCGATGATGCATCACGCCAG…
51	E3-U-box	OsPUB51	LOC_Os06g04880.1	serine threonine kinase, putative, expressed	2421	ATGGAGATCGAGGAGGCGGGCGGCGCCGGGGAGGATGAGCTGGAAATGGAGGCTCCGAGCGTGAGCACGGTGGCGATTGCGGTGAACGGGAGCAGGAACAGCAAGCACGCACTCAAGTGGGCTCTCGACAAGTTCGTCCCCGAAGGAAAGGTCCTCTTCCAGATCTTGCATGTCCGCCCCACCATCAAGATGGTGCCAACTCCAATGGGCAATTTCATTCCAATCACACAAGTGCGTGAAGACGTAGCAACTGCATACAAGAAAGAAGTGGAATGGCAAGCAAACAATATGTTGCTTCCTTACAAGAAGATGTGTGCTCAGAGAAAGGTAGAAGCTGAAGCTGTTTTACTCGAATCTGACGATGTGCCTACTGCTATAAGCGAAGAAATCAGCAAATTC…
52	E3-U-box	OsPUB52	LOC_Os09g39620.1	protein kinase family protein, putative, expressed	2577	ATGGCCGTGGCAAGTGCTCGTTCTTCGTTGCCGTCGTCGTCGTCGTCACCATTGCCGCCCTTGTCTCCTCAGCCGGTAGTACCTGCAGGCGTTGAGCGGATGTTGGTGCGCGCAGGCGGAGGAACCCGCAGCCTCAGAGAGATTGACGAGGAGGAAGATGACGACGACGATGACGGAGGAAAGACTTACGTGTCGGTCGGCAAGGACCTCAAGGACGGCAAGGCCAACATCCAGTGGGCAGCTAGGAAACTCCAGCCTCAGCAGGGTGATGTCAACAAGCTTCTTGTGCTGCTGCATGTCCACCAGCCTGCAGACAGAATCATGAGCGGCTTGTGTAAGGTTCCTGCAAAACAGCTAGAAGAAAAGGAGCTCAGAGCATACAGAAAGATTGAGAAGGAC…
53	E3-U-box	OsPUB53	LOC_Os10g40060.1	protein kinase, putative, expressed	2067	ATGTTGCCGTCTCCCTGCGCGATTCCGCCGCCGCCGCGATGTATTTATTCGGTGTTCGCCATTTCTAGTCAATCGTCAAAGCAAAGTTCTATTGTCTTAGTTGATTCCTTTTTTGCTGAAGAAAGCCGGATGCAAAATGTGGACAACTATCTGGACCAGTGCTCAAGAAAAAAGGTTAAAGCTGAGAAAGAAGTGTTCTTTTTTACCAAAATTGACGAAGGACTTCTTCATCTGATAGAAATATATGGGGTCACTAAACTTGTTATGGGTGCTGCATCAGACAGACACTACAAAAGAAAAATGAAAGCACCACAATCACAAACAGCAATAAGTGTGATGCAAAGAGCACATTCATACTGCAATATATGGTTTATTTGCAACGGGAAGCTAACATGTGTC…
54	E3-U-box	OsPUB54	LOC_Os10g40100.1	protein kinase, putative, expressed	2700	ATGGGCTCGAGGGGCGGCGACGCCGACGCGTGGGAGACGGCGAGCGCGCGGAGCGGCGTCTCCTCCTCCTCCTCCGGCCGCGCGACGGCCGCGGCGGCGGCGCCGGCGCCGGAGAACAAGGTGTTCGTGGCTCTCCCGGCGCAGCACAAGAGCGGCAGGTCCACGCTCGCGTGGGCGCTCCGGCACGTCGCCGAACTGGCTCCGGCGGCGATCGGCGGCGGCGGCGAGGTGGTGGTGGTGGCGGCGCACGTCCACTCGCCGGCGCAGATGATTCCGATGAGCATGGGAGGCAAGTTCCATGCAAGTAAATTGAGACCGGAACAGGTCAGTACTTACAGAAAATATGAAAGGGAGCAGGTGGAGAAGAATTTGGATGAATACCTCGAGCAATGCACAAAA…
55	E3-U-box	OsPUB55	LOC_Os02g44610.1	protein kinase, putative, expressed	3210	ATGGATAGCGACGGCGAAGAGTACGACGCGATGTGGAGCGCTCGGTGCAGCGTCAGCTCGTCGGCCGGCTCTCTGCAGGACGCCGGCGACCAGTGGGACGAGCAGAGCCTGGCCGCCGGCGAGGACAAGGTGTTCGTGGCCGTCGACGAGGACGTCGAGCACGGCAAGAGCACATTCCTTTGGGCGCTGCAGAACCTTTTACATTTCTCGATGGGGACAAAAGTTCACTGTACCAGAATGAAGCCTGAAGAGATCAGCGAGTACCTGATGTTGGCGAAGGAAGAGGCCGAGAAGAACCTAGATGAATATGCTCTGATAGCGAAAAGCACAGGAAAAGATATGAAGACTGATTGTCAGAAAGTACTAATTGACATGGACGATGTCGCAAAAGGACTCGAG…
56	E3-U-box	OsPUB56	LOC_Os09g39640.1	protein kinase, putative, expressed	2193	ATGGCCACGGCGGGCTCCCCCTCTCCGTACCCCGGTGATTCGCCGGAGCCGTCCTTCTCCGGCGAGAAGGTGTACGTGGCGGTGGGGGAGGAGTCCAGCAGGGGCACGCTGCTGTGGGCGCTGCACAAGTTCCCCCAAGGCACCGCCTTCGTGCTGCTCCATGTCTACTCCCCTCCCAACTTCCTCCCCATCCTCGGAGCCAAGATTCCCGCCGGCCAGCTGCGAGAGCAGGAGCTGATTGCACACAAGAAGATGAACCTGCAAAGAATCAGTGACAACTTGGATCAATACCAACTCATATGCGCGCAGCAGAAGGTACAAGCTGAGAAATTGGTGGTTGAATCAGATGATGTTGCATACGGATTGGTGGACGTCATCTCTGAGCATAATGTTTCCATG…
56	E3-U-box	OsPUB67	LOC_Os10g40490.1	U-box domain containing protein, expressed	1296	ATGGCGGCGCCGGAGAAGGTGTTCGTGGCGCTGCCGGCGGAGGCGAAGTCCGGCAGGTCGACGCTGTCGTGGGCTCTCGGCCATTTCCGGGCCACGGCCATCGTCGTCACGCATGTTCATGTGCCGCCGCAGATGATCCCCGTCATGGGAGTCAAGTTCCATGCCAGTAAACTGAATCCGGAGCAAGTGAGCTTGTTCAGAATGGCTGAGCGTGACAAGGTGGACAAGCAATTAGATCACTACGTCAATCAATGCCTGAGGATGAAGATGAAATGTGAGAAGCTAGTCATTGAGAACGAAAATGTTGTAGACGGTCTTGTTGAACTAATCAACTTGCATGGAGTGACCAAGCTAGTAATTTCAGCTGCCCCAGACAGGAATTACTCAAGAAAAATGGAC…
57	E3-U-box	OsPUB57	LOC_Os03g31070.1	protein kinase, putative, expressed	1557	ATGCAAACCGGGTTCTCCAATTCTCGAATGAACAGTTTTATCTCATCTGTACTGGTTTTGCACTTCAACAAGCAGGAAATAAAATTTGAACCTTCAGTGTGGTGTGAAGCCATTGACATTCATAATACCTTTTCAGCTGGCGAGATTATAACTGGGGACATTATTTGCTTCCAAAAAATCTTGAAGCCACCGGACATACCAAAATATCCTTCTGTTGCATCTTTTCTCCAGCATGTTTGTGATCGGAAGACGTATGAAGAAGTGAGGAAGGTACACATTTTAGAAGAGGAGATTGTTACATTAAAACACCAGGCTGATACATATCTTGTTCAGAAAGAAAAGGCCGTAACAGCGTATGATCAGTTGAAACATGAACGAGACAATGCTGTGCAACAAGTG…
58	E3-U-box	OsPUB58	LOC_Os10g40120.1	U-box domain containing protein, expressed	1224	ATGGATCCGGCGACGCGGGCGGCGGCGGCGGCGGTGGAGAAGGTGTTCGTGGCGCTGCCGGCTGAGAAGGGGAAGACGACGCTGTCGTGGGCGCTCGGACATTTCCGCGGCAGCGGAGCCAAGCTCGTCGTCACGCATGTGCATGTGCCGCCGCAGACGATCCCCGTCATGGGAGTTCAGTTTCATGTTAGTAACGTGAGTCCGGAGCAAGTCAAATGTGAGAAACTAGTCATTGAGAAAGAAGATGTTGTAGCTGGTCTTCTTGAACTTATTGCCTCTCATGGCATCACCAAGTTAGTAATTGCAGCTGCTGCAGACAAGCACTACTCAAGAATCTCTGATTCAGTTCTCCATGACAGGGACAAGAAAGTAGAAACCACACAATCAGTTACACCTCTC…
59	E3-U-box	OsPUB59	LOC_Os03g31000.1	protein kinase, putative, expressed	2079	ATGCCGCCGACACACCAGATTATCAAGGTGATGCGACTCTCTCTCCGCGCGCTAGCTCCCCATCTTCTCCTTGCATTCGCTGAGATTATAGTGGCAAGGACAGAGGATTTCTCGAGTATTGGGAAACATGGCCGCTACTTCGATCTCGTCGACTTCAGCGTCATCGAGGGGTTCAAAGTCCCGGCGGACATGACCATCTGCAGTTTCAAGGGAAAAAGAAACGCTAATGATCGAGCATGGGCCTGTCATTGTAATGTTTCCTACTCCAGTACTGATAGATTCAACTTGTCACAGGAGAGGCTCACAGAGGAATTTGGAACCCCTGTGCAATGTCAACGCCTGTGGTGGTGGACTAGACGGCAGAACAACACATACCGTGTTGACAGGCCATTGACAACC…
60	E3-U-box	OsPUB60	LOC_Os02g44599.4	expressed protein	516	ATGAGGGGCTCGACGACCTTCCACACGTCGGTCGCGAGATCCGGCCGGCGCCTCCGGCTCATCTCGGCGCACCGCAGGCCGAGGTGCGCGAGCTGGTTGGCCTGCACGAACGGCCAGCTCCCCGCGGAGGGATCGAGGATGGAGTGCAGCCCGCCGCTCTCGATGGCGTCCTCCACAACCTCGGCGATCTTCTGGGGAGGCTTCCCGGTCAGCAGCCGCAGGATGATGATTCCGAGGGAGTACACGTCGGAGCGCGGCGTCAGCTCGCCGGTGGTGAGGAACTCCGGGTCCATGTACGCGAAGGTCCCCTTCGGTGTGGTCGTCCGGTACAACCGGGTGGTGGCGGCGGCGGCGGCGCCGGTGTTCGTCTGTATCAGGAGCCGGCAGATGCCGAAGTCG…
61	E3-U-box	OsPUB61	LOC_Os10g01060.1	protein kinase family protein, putative, expressed	2436	ATGGAGATACTTAGCCCGTCGCCGCCGCCCAGCCCCGGCCCCGCCTCCGCCTCCGCCTCCGCCTCCGGCTCCGCCATGGATTCCTTCATCCACAGAGGTGCCGGCTGGCATTTCCCCCGCCGCGACAACGTCGACGCGCGGGTCCATGTCGCCGTCGGGAGGTCGCCGGAGAAGACGTTGGGCCTGCTGCGATGGGCCTTCCGCCGCTTCGCCTGCGCCCAAGTCGTCCTCGTGCACGTCCACCAACCTTCTCCGCTCATCCCTACCCTCTTAGGCAAGATTCCTGCCGCTCAAGCCACCGAAGAGCTCGTGCTGTCGCATCGCAAATCCGAGAAGGACGAAATGAACAAGATCCTCCTCACCTACCTCACTTTCTGTCACAGGGCACAGGTTCAGGCA…
62	E3-U-box	OsPUB62	LOC_Os02g57700.1	protein kinase, putative, expressed	2601	ATGGAAGCTGCGGCAGGGGCAGGAGGAGCCATTGGAGGTAGTGGTCGCGAGGCGGCGGCGGAGGAGGAGGACGGCGGCGAGCAGTGGCTAGAGGAGGAGGCGGAGGCGGAGGCGGTGTACTGCGCCGTGGGGAAGGAGGCGGTGAAGGAATGGAAGGCGAACCTCATGTGGGTGCTCGCCGCCTTCCCCTGGAGGAGGAGGAGGAGCCGCATCGTCCTCATCCACGTCCACCGCCCGCCTTCCCGGGTCAATATGATGGGGGCATGGGTCCCAGTAAGTCAGCTTGCAGAGGAGGAGGTGAATGCATACAGGCAGCTGGAGGAGGAGAGGATCAGCAAAGTCTTAGATGATCTCTTGGACATTTGCAAAAGTCAAAAGGTCAATGCGAGCAAGATCATC…
63	E3-U-box	OsPUB63	LOC_Os06g06490.1	U-box domain containing heat shock protein, putative, expressed	1032	ATGTCTCCCGTACGCTTCAACCCGTGGCGTGCGGCGGAGGCGGAGGTGCAAGGTGTGAAGAGGAAAGGTGACTCCTGCTACAACAAGGGGAGCTACGGGAAGGCCATCAAGCACTACACCCGCGGCGCCGAACTCGACCCCAGCGACATCTCCTTCTTGATCAAGCGAGCCAAAGCCCTATCGGGCCTGGGACAGTACCAGGAGTGCGTGAGGGACTGCAACGACGCGCTGAGGAGGGGCGAGGAGCTCGGCTCCGGCAGCTCCGGCAACAAGCTGATCTCGGAGGCGCTGTTGTGGAAGGCGTCGGCGCTGGAGCATCTCGCCGACTGCGCCGCGGATTACGAGCAGGTGATCCTGCTGCTGCGGCGGTCGCTGGAAACGTGCCACAGCGAGGAGGCG…
64	E3-U-box	OsPUB64	LOC_Os06g06470.1	U-box domain containing heat shock protein, putative, expressed	1326	ATGGCTCCCGTCGTCTCCCGCGGCGGCGGCGGCGGCGGGCGCGCGATGGGGGCGAAGGAGCGGAAGGAGGCGGCGCAGCGCGAGAAGGAGGCCGGCGACGAGGCGTACGGCGAGGAGCTGTACAAGAGGGCCGCCGCCCACTATGCCGCCGCCGCCGACCTCGACCCCGGCGACACCTCCTGCCTCATCAAACGCGCCGCAGCCAACTTCAGCATGAACAAGTGCAAGGAGTGCGTGGCGGACTGCGACGAGGCGTTGGGGAGGAGGAGGAGGAGGGACGCGCGCTGCGGCTGCGACGAGAAGCTGGCCGCCGACGCGCTGTTCCTCAAGGCGCTGGCGCTGCTCAACCTCGCCGTCTGCGCCGCGGATCACGAGCCGGCGATCACGGCGCTGGAGGGG…
65	E3-U-box	OsPUB65	LOC_Os06g06450.1	heat shock protein STI, putative, expressed	1293	ATGGCTCCCGCCCACTCCCACCGGCGTGGTGCGACGGAGGCGAACGAGCAGATGAGGAGGAAGAAGGAGAAGGCGCTTCGAGAGAAGGAGGCCGGCGACGACGACTTCGACGAGGGCCGCTACAAGCGCGCCGTCGAGCACTACGCCCGCGCCGCCGCCCTCGACCCCGGCGACATCTCCTTCCCGATCAAGTGCGCCAAATCCTACTTCCACATGGACCAGTACGAGGAGTGCGTGAGGCGATGCGACGAGGCGGTGGAGAGGGGAAGGGAGCTCCGCGCCAAGAAATCGCTGGTGGCGCTGGCGCTGTTGTTGAAGGGGACAGCGCTGCTCAATCTCGCCGACTGCGCTTCGGATTGCAAGGCGGCGATCAGGGCACTGAAGCAGTCGCTGGATGAG…
66	E3-U-box	OsPUB66	LOC_Os05g01460.1	STIP1 homology and U box-containing protein 1, putative, expressed	999	ATGGATCGTCTCCTTTTTTTGGTCCTTGGGGATGACGCGTTCTCAGATTACATACAACTCCAAGTTCCAATCAATTTCTTAAAGAAAAGAAAAAGGAGGAAGAAGTGTTCAAACCGAAGCAAAACGGGAAGGAAAACCAACCAAATCCAAGAAGCTGCTTCTATGGCGACGGCGGCGGATGGCGTGGCGGTAGCGAGGCAAGCGGAGCTCCGGCGGATCGAGGGCAACTCCTGCTTCAACAAGGCCCGCCTCGGCGCCGCCATCGACTGCTACACCGAGGCTATCGCTCTTTGCCCCGACGTCGCCGTCTACTGGCTCAACCGGGGCCTCTGCCATTTCAAGCGCAAGGAATGGGCTAAGGTCGAAGAGGATAGCAGGAGAGCTCTTGCCCTTGATGAC…
68	E3-U-box	OsPUB68	LOC_Os08g02140.2	STIP1 homology and U box-containing protein 1, putative, expressed	639	ATGTCGCCGGCGGCGGACAGCGCGGCGTCGAAGCGGCAGGCGGAGCTGCTCAAGCAGGAGGGCAACGCCTTCTTCAAGAAGGACCGCATCAGCGCCGCCATCGACGCCTACACCGGGGCCATAGCTCTCTGCCCAAAGGTTGCAGTATATTGGACCAACCGAGCACTTTGCTACAAGAGGCGGAATGAGTGGGTTAGGGCTGAGGAAGATTGTAGAACAGCTATTCAGCTTGACAGCCACTCTGTTAAGGCACATTACATGCTCGGGCTTGCACTTCTCAACAAGGACGAATTGGCCGAGGGAATAAAAGAACTAGAGAAGTCGTTGGAGCTTGGAAGGGGTGCACATCCAGCAAGTTACATGGTTGAAGAGATCTGGCAAGAGCTTTCTAAAGCAAAA…
69	E3-U-box	OsPUB69	LOC_Os08g13780.1	U-box domain-containing protein, putative, expressed	1002	ATGTCGCCCGCGTCCGGCCCCGCACAAGCCAATGTACATGGGCAGCACGAGCCCCATCTCGCCCAGGAGGACTCCATCTCCAGCGCCGCCCCCACCTCGATCGCCGCGCCGCCCGAGGCCGCCGCCGATGTCTCCCCGCCTCCCTCGTCCGTCGGGAGCCGCCTCCCCCAGCAGCCCGGAGACGGAGGAGGCCGCGGGGCCGACGGATGGAGCCCCGCCGCTGCGGCGGTCGGCCAGAAGGGGAAGAAGAAGGAGAAGGCGGAGAGGGACGAGGAGAGGAAATCTGATTTCCTCAGGAGGAGGAGCGTTCGTGTTGCGTATCATGGCCACGCCAAGGAGGAGGTCATGTCCAAGAAGCTACCTTGGGATGATCCCAGACTTCGGAAGGAGCAGGTGACG…
70	E3-U-box	OsPUB70	LOC_Os06g06760.1	protein kinase, putative, expressed	2418	ATGGAGGCGGAGGACGACGAGCGAGCCGAGGCGGAGGCGGAGGCGCGGCGGGAGAAGGAGGCCGGCAACGCCGCCTACCGCAAGCTCTACCTCGAGACGGCCGTGCGCCACTACACCCGCGGCGCCCTCCTCGACCCCCGCGACATCTCCTTCCTCACCAACCGCGCCGCCGCCTACCTCCTCATGTCCAAGTACAAGGAGTGCGTGAGGGATTGCGACGAGGCGGTGGAGAAGGGGCGGGAGCTACGCGCCGACAACAAGCTGGTCGCGCGGGCGCTGGCGAGGAAGGCGTCGGCGCTGCTCAAGCTCGCCGCCTGCGCCGCGGACTACGACCCGGCGATCAGGGCGCTGCAGCAGTCGCTGGCCGAGCACTACAGCGAGGAGACGCTCGCCAAGCTG…
71	E3-U-box	OsPUB71	LOC_Os01g12930.1	U-box domain containing protein, expressed	4179	ATGGCGGGGCCGACGCCGACGTACTCGTCGGTGGTGGCGCACACAGCGGCGTTCCTCGCGGAGCTCATCGCCGACCCGCTCCTCCGGCGACACCTGCTCTCCGCCGCCGCGGCGGCGGGCGGCGTGGGGCGGAAGCAGCGGCAGCACCCGGCGGCGACGCTGCAGGCGCTGTCGCTCGTGTCGGACGCGCTCGACACCGCCGCGTCCGCGCCGCCGTCGCTGTCCTCCCTCCGCGCCGCCGAGCGGCTGCTGCTGTCGCTCCCCGTCGCGACCCCTTTGTCGTGCCTCCTCCTCGCGCTCGCGTCCGCCTCGCGCCGCCGCGGCGGGGCGGCGGCGGCGGCGGCGGCCGCGGTGCTGGACCTCTTCGCGCTCGACCCGGCGCTCGCGCGGCACGAGCTC…
72	E3-U-box	OsPUB72	LOC_Os10g32880.1	WD domain, G-beta repeat domain containing protein, expressed	1494	ATGGCGCAGGACCATGGGAAGTGCCCAGTCACCAAGGAGGAGCTCACCATGGACGACATCGTGGCGGTGAAGACCAACAAGGTTGTGAAGCCCAGACAATTGCAGGCTGCAAGCATTCCCGGACTCCTGGGGATGTTCCAAAATGAGTGGGATGCTATCATGCTTTCTAGTTTTGCTTTGGAGCAGCAGCTTCATACAGCAAGACAAGAACTTAGTCATGCGCTATATCAGCATGATGCTGCCTGCCGTGTTATAGCTAGATTAAAGAAAGAACGAGATGAAGCCAGAGCACTTTTGGCTCAAGCTGAGAGACAGATTCCTGCATCGATGGCAGGAGCTGCACCTACAGCTGTTGTCTCCAACGGGAAAAGAGCATTTGAAGATGAAGTTGGACCAGAC…
73	E3-U-box	OsPUB73	LOC_Os02g28870.1	U-box domain-containing protein, putative, expressed	1761	ATGGATCCGGAGGCGGAGGAAGCGCAGCTTCGCCTCGAGATGGAGTTGGCAAAGAAGGCCAAGGCGGACATGTCTGGGTTGCAACGCTCCAGCAGCCTCGGCTTGGACCACGCCGGCTTGTATCCGCTGCCATTGCCGCCAGGGTGGCGGTCCGCCCCAACCTCGCCCCTGAGGACACCATCGAGCCCGCCCCCGCTCCAGTTCCCGCCGGCGTGGGCGGCTGATGTTGCCGGCACGTCGGGCTCGGCGGCGCCCGAGGACGATGGCCCAGCAAGAAATGCCGGCGCTGATGAAGCCACGGCTGGGTCTGCGCCCAAGAACGAGGACCCAGCAAGAGCTGCGGGCGCCGATGATGGCCCCACGAGGTCTGACTACGCCGCGATGATGCGGATGGCATTG…
74	E3-U-box	OsPUB74	LOC_Os06g28590.1	bg55, putative, expressed	2286	ATGGAGAATAATAATGATGGAGTGATTGGAATATCCTGGCGTAATTCTAATCCAAAGGTTCACAGCTCAATGTGCAGTGAATTGACAATGATGTTAGATAAAGTCTCTTCTATTCTTCCCTCAATCGAAACTGCTCAACCAGGATGTAAAGCGGGTATAGAGGAACTATGCAACCTGTACAACATAGTTGACAAAGGAAAACTCATAATCCAGAACTGCATTGAGTGCAGTAGTCTTTACTTGGCTATTACAGGGGAGGCAACTGCAATGCGGTGCGAAAGGATAAGAGATGCGCTGAGGCGAAGCTTGTTCCTGGTTCAGAATATGGTCCCGTCATCATTAGCTAATCAGGTGGCTGATGTTCATGATGATCTTGGGGATGTGAAATTCATTGTTGAC…
75	E3-U-box	OsPUB75	LOC_Os03g13010.1	U-box domain containing protein, expressed	1380	ATGCCGCAGTACCAGGAGCTTCCCTGCGGCGGGCAGGTGCTCGACATCGACACCGCGCTCAAGGACGGCATCCTTGGGGGTGGCCCGGAGCTCGGGGACGCGGCGGCCGGGGACGGAGGGAAGCAGCCGGTGGAGCTGAGGAAGATGATGGACGAGCTGGACGCGGCGGGGGACGGCGGCGGGGACGAGGCGGTGCCGGCGGTGTTCATCTGCCCGATCTCGCTCGAGCCCATGGTGGATCCGGTGACGCTGTGCACCGGGCAGACGTACGAGAGCGCCAACATCTCGCGGTGGCTCGCCCTCGGCCACCGGACGTGCCCCACCACGATGCAGGAGCTCTGGGACGTCACGCCCATCCCCAACACCACGCTCCGGCAGCTCATCGCCGCCTGGTTCTCC…
76	E3-U-box	OsPUB76	LOC_Os04g30470.1	U-box domain-containing protein, putative, expressed	1887	ATGTCGCCGTCAATGCCGCAGCCGCTGCCGCTGCCGTCGCCGCCGTCGAGCCCCCGTTCTGGCGCCACCACCACCACCACCACCTCGGTGCGGGCGCGTCCGAGACCACCGACGGCGCCGCCCGACGCCCCCTGGCTCGCCCTCTCCGGCGGTGGCGCCGGGTCATCAGACGTCGCCGGGAGCAGCAGCGGCAGCGGCAGCAACGTCGACGAGACCCTCGCCGCGATGAGGGACGCCGCCTGGGCAAGATTCTACGCGGTCATGGGGAAGGGGAAGGGGAAGGCCGGGGAGCGCGGGAGCTTCTCGTTCCCCGACCTCGGGGCGCCGCACGACGTCGTCGACGCGGCGGCGGTGGTCGACCACTTCGCCACCGTGGAGGCGGAGAGGAGGGCGGGGGCG…
77	E3-U-box	OsPUB77	LOC_Os04g49500.1	U-box domain-containing protein, putative, expressed	2145	ATGGCGCCGCCGCCGTCGTCATTGCTTCGCGACCTCCTCGCCGCTGATGGCTTCAGAAACCGTCGCAAGCCGCCTGACAGTAACCCTCCGGCCGCCCCAAGGACCACGAGCATGCCCCTCCAGCACCGGCGGCCGAGTAGGCCAGCACGGTCGCAGTCCGACGTCCTCACCCGCAGCCGCCTCAGAGAAACAAACAACGTCGGTACTAGCGATGGCGACGGAGTCGACGCCGGCGAGGAGCAGCGGACCGCCACACGGAGGTCATCGGCGTCGCTGATGAGCGCGAGGAGCTACAACAACAACAAGGACAGCGGCGGCGGCGCCATGAGGGGCGGCTCAGCTGCCGCGGTACCGGCTCTCGACGAGTCCGTGCTCACCGCGTTGATCTCCCTGGTCGCG…

## Sheet: F-Box 
Number	Type	Name	Gene_LOC	Putative Function	CDS length (bp)	CDS Sequence
1	E3-F-box	OsFBA1	LOC_Os02g10600.1	OsFBA1 - F-box and FBA domain containing protein, expressed	1311	ATGGAAGACAATAATGATGAAATTCTTGATGGGCAAAATGAAGAAGTGCAATCCCAAGTTTCTCTTCCTCAAGATATTCAGCGGATTATTATTGGTTTCCTACCCGGTAGGACTGTTCTCAAGTTCTGCAGTGTGTGCAAGTTCTGGAGAGACTGCATTGTAGAACCTGCTTTTGTGGATCACCACCTCAACTGTGCTCTCCGCTTCCGCCAGGCCATTGCCTGCTTCACCTCAGTTGATAACGGTCTTGTCCAGATGTACATGTTTGATCCCATCACAGTGAACTTCAAAAGAACAGAGCCTGTGTTCTCATCTAGGTTTCACATGTCACAACCCTGCAACGGCATGGTGTGCGCCTATGATTTAAAAGGTGCTGCTGAAGTTTTGAATCCAACAACA…
2	E3-F-box	OsFBA2	LOC_Os07g09870.1	OsFBA2 - F-box and FBA domain containing protein, expressed	1149	ATGGAGTCGGCGGCGGCGGCGGCGGGGTGGGGGCTCGGAGCCGTGGACGGCGTCCTGCCGCCGGAGCTGCTGCTCGACGTCCTGCTGCGCCTCCCTGCCGGGCCGATCTGCCGCCTCCGCGCCGTCTGCCGCTCGTGGCTCGCCTTCACCACCGACCCGCACTTCGTCGCCGCGCACGCCGCCCGCCACCCTGCCCCGCTCCTCGCCGTCGGCGTGCAGGGCTTCCCCAGGCTCTGCGTCGACCTCGTCGACCTCTCCGGCAACCTTGTCAAGCAGATCCTCCGCGTGGGGAAAGGCAGGGTGGTGAGCGGGAGCTCCGCCGACCGTGTCCTCGTCGCCGGCGAGGACCACAGCGTCCGCGTGCTCAACCCTACCACTGGATCCATTTCAATTTTACCT…
3	E3-F-box	OsFBA3	LOC_Os09g27570.1	OsFBA3 - F-box and FBA domain containing protein, expressed	1143	ATGCGCATTGTTATCAACTCTTGGTCGAGGTTCATGCCCCATTACATCCCTGATGATGTGATGTTCAACATCCTGTCATGGCTGCCATCCAAGTCTCTCATCCGATTTAAGTCTGTGTGCAAGGCTTGGCATGCCATGATATCCAGCCCGTGTTTCACTGATGCTCACCTTGAGTGTTCCAAGAGAAACCCATCGATACTCATGGTCCCTGGTGCTTATGAGAAGCAGGAGGACGGTGAGAATATCGCCTTCATGATGGTCCTCTATAAGTACCATGGAGGTAAAACAATGGAACTGGTCCATATGCAGAACTTTCCGCTAGGCATTGGTGTATGGACTCGCCCTGTGCACTGTAATGGTTTACTCCTCATTCCCACCATGAACCTCGAAATGATGATC…
4	E3-F-box	OsFBA4	LOC_Os12g30920.1	OsFBA4 - F-box and FBA domain containing protein, expressed	1272	ATGGCCGCCGTCGACGACGACAGGTGGGAGGACCTCCCGACGGACCTCCTCACGGAGATCCTGCTGTGCCTCCCGCCGATCAGCGGCCGGCGGCGCGTCCGCCTCGTGTGCAGCCGCTGGCGCGACGCCGTCGACGAGCTCGAACCGGAGACGACGCACAGCCGCGCCAAGCCGCTCACCTTCTTGAAGCGATCCGTCGACAGTGGCCGCCCGGCCACCGCGCGCGTGTTCGACGACCTCGCCGGCGGTGGGCTCGGCGGCAGCAGGGAGATCTGGAACGGCGGCGGCGGCGGCGACGGCGTGTCCGGTAGTTCCCCGGACATCGTCGGCACGTGCAACGGCCTTCTCTGCCTGTGGCACTGTGGTAGCGACAGCGGCGGCGAGATAACGCTGGTCAAC…
5	E3-F-box	OsFBD1	LOC_Os01g39670.1	OsFBD1 - F-box and FBD domain containing protein, expressed	1431	ATGGAGGCGGTCATCGCGGAGTGCCGCCCCAAGCCTCTCTTCACCACCGGGCCCTTCCTCTCCGCCGTCGGCGGCGGCGGCGGCGGCGTCGACCGCATCTCCGGGCTCCCCGACGACCTCCTCTTTGTCATCCTCTCCAAGCTCCCCGTCAGGGATGCCGTGGCGACGTCCGCCCTCTCCCCCCGCTGGAAGAGCCTCTGGTCCAGCGTCCCGCTCCGCCTCGACGACGCCGGCCTCCTCCACCGCCGCGACGGCACGCGCCTCGGCCGGGAAGGCGTCGCCGCCACCGTCTCCGCCGTCCTCGCCGCCCACCCAGGCCCCGTGCCCGCGGCCTCCGTTGGGTGCTGCCTCTCCTCCGACGACCAGGGCTACCAGCTGGGAGGCTGGCTCCGAGCCCTC…
6	E3-F-box	OsFBD10	LOC_Os04g13170.1	OsFBD10 - F-box and FBD domain containing protein, expressed	1575	ATGGACACGAGGGTGCTACCCATCCCCATGGACGAGGCCACCATGGCCGAGTTCCGGCAGCGCGGCCAGGTCCCCGAGGACGTCGAGAGCTCCATCGGCACCGTCCTCTCCTACATCCACTTTGCCATCCCCGACGCGCCGGTCTCCTCCCACGCCCGCCTCTCCGCGCTCCCGCCCGACGACGACGACGACGGTGTCGACCGCCTCAGCCTCCTCCCCGACGCGCTCCTCCGCCGGATCGTCTCCCGCCTCCCCGTCAAGGACGCCGCGCGCACCGCCGCGCTCTCCTCCCGCTGGCGCGACGCCTGGCGCTCCACCCCGCTCGTCCTCGTCGACGCCGACCTCCTCCCCGCCGGCGTGTCCGACGCCGACACCGACGCCGCGCGCGAGGAGGCCCGC…
7	E3-F-box	OsFBD11	LOC_Os06g29700.1	OsFBD11 - F-box and FBD domain containing protein, expressed	1581	ATGGACTCGATGCAGACCAACATGCTGCATCTGATGGGCCTCGACGAGACCATGAAGATGGTGACCAAGAACGTCTTCTCCTCCCTCCCCGACGCACCCGTCTCCCTCCACGCGCCCCTCGCCTTCGCCGCCGCGGCGAGGCCGCCGCGCGACGGCGTCGACCGCACCGGCGCCCTCCCCGTCGGGATCCTCTGCGACATCCTCTCCCGCCTCCCCGCCAGGGACGCCGCGCTCACCTCCGCGCTCTCCACGCGCTGGCGCCGCCTCTGGCGCTCGGTGCCGCTCGTCCTCGCCGACGCCCACCTCAAGCACACCGGGCCCCCTCCGCCTCCCGTGTCCGAGATCGACCAGGTGGACGGCCTCGGCGGCGTCCTGCGCCGCGCCGTCGACGGCACGCGC…
8	E3-F-box	OsFBD12	LOC_Os06g29710.1	OsFBD12 - F-box and FBD domain containing protein, expressed	1620	ATGGAGTCGATGGAGACCAACGCGCTGCAGGTGCTGGGGCTGGACGACAACATGCGGATGGTCACCAAGAACGTCTACTCCTCGCTCCCCGACCCGCCCGTCTCCCTCCACGCGCCCCTCGCCTTCGCCGCCGCGGCGTGGCCCCCGCGCGACGGCGTCGATCGCATCAGCGCCCTCCCCGTCGACATCCTCCGCGACATCCTCTCCCGCCTCCCCGCCAGGGACGCCGCGCGCACCTCCGCGCTCTCCACGCGCTGGCGCCGCCTCTGGCGCTCGGCGCCGCTCGTCCTCGCCGACGCCCACCTCAAGCACACCGGGCGCGCTCCCGGGCCCGACGAGCTGGACCGCACTGGCGGCCTCCTGCTCCGCGCCATGGACGGCATGCGCGACGTCGCGCGC…
9	E3-F-box	OsFBD13	LOC_Os07g02760.1	OsFBD13 - F-box and FBD domain containing protein, expressed	1536	ATGGAGGACGGCGATGGGGACGAAGGCGCCGCCAAGCGTACCAAGCTCTCCGCCGCCGCCGCCGCCGCCGCCGCCGGCGAGGACCGCCTCAGCGCACTTCCCGACGACCTGCTCGTCCAAGTCCTTCTCCGGATAGGAGGAACCACCGCCGCGGCGAGGACCAGCGTCCTCTCCCGCCGCTGGCGCTCCCTCTGGTGCCTCCTCCCGGAGCTCGATTTCGTCCCCGAAGCCGACGGCGGCAGCATCCGCGCCGCCCTCGCTGCCCATGAACCGCCTTCCCTACGCCACCTCCTCGTCGCCGCCCAGGACGCCGCCCCTCACGGCATGGCGGAATGGCTCCCCGTCGCGGCGCGCCGCCTCGCCGGGGATCTGTTGCTGTTCAACATGGCGCCGAAGAGA…
10	E3-F-box	OsFBD14	LOC_Os08g35960.1	OsFBD14 - F-box and FBD domain containing protein, expressed	1407	ATGGAGACCTCGCCACCTCACCGCAAACCACGCCTGCCGCCGCCGCCGCCGGAGGGGGATCCGACTGCGTCGGCGGTGGGGGCGAGCCTGGAATCCCTCCCGGGGGAGCTCCTCGAGAACATCGTCTCCCGCCTCTCCCTCCGCGACGCCGTCCGCACCTCCGCGATCTCCCGCTCCTGGATCCACCGGTGGGAGTCCGCCCCCGACCTCCGCCACTACTGGCCCCGCCGCTCGCGCCCCGACGCCATCTGCGCCGTCCTGGCGCGCTACTCCCGCAGCGTCGGCCAGTTCTGCACCTGGGGGATCCGCGCGGACGCGTTCCCCCACATCGACGAGTGGCTCCCCCTCCTCGCCGCCAAGGGGGTCCAGACCCTCACCCTCTCGTTCTGGGACTACAGC…
11	E3-F-box	OsFBD15	LOC_Os12g31340.1	OsFBD15 - F-box and FBD domain containing protein, expressed	1515	ATGGGCCATGTCAAGAAATCCGTATTGGTCGCGCACGAGAGCCATGGAGAAGTTAACCCGCCAGAAAAGGAAGGAGGAGGCAGCCCGAAGAGGAGGAGGACGGAGGCGGAGGAGGAAGAAGATGATGGTGATGAGGAGGCCGCCGCCGGCGACCTCATCGGGGACCTCCCGGACGACATCCTCCGCGACATCATCGCCCGCCTCCCCACCAGGGAAGCCTGCACCACGCAGGTCCTCGCCAAGCGGTGGCGCCATCTCTGGCGCTCCACGCCGCTCCGCCTCGACTACCGTAGCCTCCCCCTCCGCCGCCACAACAAGGGGAACGCCCTCGCCGTCGCCGTCGCCGGCGTCATCTCCGCCGTCCTCTCCGCCCACCCGGGCCCATGCCGCTGCCTCTGC…
12	E3-F-box	OsFBD16	LOC_Os12g37110.1	OsFBD16 - F-box and FBD domain containing protein, expressed	1314	ATGGGTGTGGTGACAAGGGGCAAGAAGAGGAGGCTGGATGATGAATCCAGCAACCCACAACTGGCGCCTCGAGGAGGAGAAGACCTGATAAGCCGCCTCCCGGACGATATCCTCACCGGCATCATCACCCTCCTCCCTACCAAGGACGGCGCCTGCACACAGATGCTCTCGCGGCAGTGGCGCCCTCTCTGGCAATCTGCGCCTCTCAATCTTGAGGCCAGGGTCAATGGCTGCACGTTGGGAAAGGATGTGGCCACCATCTACAGCACGCTGCTAACCCACAGTGGTCCGGAGTTTGAACTGTTCTATGATAGCGTTGGCGTTCAAAATCCTCCGGTTCCACCGTCGGTACTCCGTCTATCTTCTACTCTCCGTGTTCTCAGGATTCTTTCAACGTGT…
13	E3-F-box	OsFBD17	LOC_Os12g37130.1	OsFBD17 - F-box and FBD domain containing protein	921	ATGGGTGTAGTGACAAGGGCCATGAAGAGGAGGCTGGATGAGGAATCCAGCAACCCAGAATTGGCGCCCAGAGGAGGAGAAGACCTGATAAGCCGCCTCCCGGACGATATCTTCACCAGCATCATCACTATCCTCCCCGGCAAGGATGCTGCCCGCACACAGATGCTCTCACGGCAGTGGCGACCGCTCTGGCAATCGGCGCCTCTCAATCTTGAGGCCATGGTCGATAGTAGGACGGGAAAGCTGGAGGAAGTAATTATCGAGAATGCCCCACTCCTAGAAAGGCTTACCCCACCATGTATACGGAATGAAGGCTTTGTTATTTGGGTTACTCAAGCACCGAAAATGAAAACATTGGGCTATCTAAGCCATAAAATTTCCACAATTGAGCTTGGAACC…
14	E3-F-box	OsFBD2	LOC_Os01g41260.1	OsFBD2 - F-box and FBD domain containing protein, expressed	1509	ATGGACGACATCATGCGGGCCATCTTCGCCTGCATCCCCGGCATGCGGTCACCCGCGTCGCCCGGCGGCTGCCTCTCCGCTGCCTTTGGCGGCGGGGACGACGACGGCGAGGAGGGGGAGGGGGAGGGGGAGGACCGCATCAGCCGCCTCCCGGACGCGGTGCTATCGAGCATCGTCTCTCGCCTCCCCGTCAAGGACGGCGCCCGCACCGCCGTGCTGTCCCCGCGCTGGCGCCGCGTCTGGGCCTCCACGCCGCTCGTCCTCGACGACGCCGACCTCCTCCCCGACGACGACGGCCCCCAAATCTTCTGGCGCGACGTCGCGGACGCCGTCTCCCGCGTCCTCGCCGCGCACCCGGGCCCGTTCCGGTGCGTCCGCCTCACGAACGCCTGCAGCTAC…
15	E3-F-box	OsFBD3	LOC_Os01g41270.1	OsFBD3 - F-box and FBD domain containing protein, expressed	1632	ATGCCTACGCTGGTCGCCGCCGGCGGGATGAGAGCTACCGAGCGCGCCCGCCACCCGCGATCGAGCCACGGTCCCCGTCCGCACCTGGACCACATCATGGCTAGGGCGATGTGCGCCCACGCCATGGAGGAGTCGACGGACACCATGGAGGGCATCATGCGCGTCGTCCTCACCTGCCTCCCCACCCCGGCGCCCTTCTCCACATCCCACGGCTCCCTCTCTTCCTCGGCGGGCGGTGGCGGCGGCAGCGGCGGCGGCGGCGATGACCGCATCAGCCGCCTTCCGGGCGCGCTGCTCTCTAACATCGTGTCCCGCCTCCCGGCCAGGGACGCGGCGCGCACCGCCGTGCTCTCCACGCGCTGGCGCCGCGTCTGGGCGTCCACGCCGCTGGTCCTCGAC…
16	E3-F-box	OsFBD4	LOC_Os01g41280.1	OsFBD4 - F-box and FBD domain containing protein, expressed	1512	ATGACGATGGACACGATCCTCCACTTGGTCTACTCCTCCCTCCCCGAAAATCCCGTCTCCCCCACCGCCACCCTCTCCGCCGCCTTCACTTCCTCCTCATCCGCCGGGGGCGGCGGCGAGGATCGCATCAGCGCCCTCCCCGACGACCTCCTCCGCCACATCGTCTCCCGCCTCCCCACCAAGGATGCCGCCCGCACCACCGCGCTCTCCTCCCGCTGGCGCGGAATCTGGCGCTCCACCCCTCTCGTCCTCATCGACGGCGACCTCTTCCCGCAGGGGCCGCACATCTCCGCCGCCGCCGGCGCGTCCCTCCGCAGCATCAGGGACGCTGTCGCGAACGCCGTGACGCGCGTCCTCGCCTCCCACCCGGGTCCCCTCCGCTTCGTCGGCGTCATCAAC…
17	E3-F-box	OsFBD5	LOC_Os01g41290.1	OsFBD5 - F-box and FBD domain containing protein, expressed	1563	ATGGATTACCGGGCGCTCATGACGATGGAGAAGGTCCTTGTTCAGATGGAGAAGGACGGCGTGGACTCGCGGATGCTGGACCTCGGCGCCGACTGCATGTGCAAACTCCTCGTGGCATCCCTCCCCGACCCGCCCGTCTACCCCGACGCCGTCCTCTCGGCCAACGACGACGACGACTTGTCCGGCGCCGGCGCCGAGGACCGCATCGGCGCGCTCCCCGACGACCTCCTCGGCGGCGTCGTCTCCCGCCTCCCTATCAAGGACGCCGTGCGCACCGCCGCGCTGTCTTCACGGTGGCGCCGCATCTGGCTCTCCGCGCCGCTCGTCCTCGTCGACGGCCACCTCCTCCCGCCGGGCGAGGAGGCGGGCCAACTCGCGCTCGACGCCAGCGGCGCCGTC…
18	E3-F-box	OsFBD6	LOC_Os02g08160.1	OsFBD6 - F-box and FBD domain containing protein, expressed	1692	ATGTCCTTGCCACGCCTCGCCGCCTTCTACTGGCCGCGCCTCCGCGCCGCCGACCGGGACGACGTCAGAGCCGCCGGGATGGGCCACGGCCTGGACCCGGAGGGGATCACGATCACCCCGCTCATGGACATGGTGCTCGGCTTCCTCTACCAGTCCATCCCCAGGCCGCCCGTCTCCGCCTCCGCCTCCCTCTCCGCCGCCGCCGCCACCGGCGACGGCGGTGGCGACGACCGCATCAGCCTCCTCCCCGACGACATCCTCCGCGCCGTCGTCTCCCGCCTCCCCGCCAAGGACGGCGCGCGCACCGCCGTGCTCTCCTCCCGCTGGCGCCGCCTCTGGCGCTCCACCCCGCTCGTCCTCGTCGACACCCACCTCCTCCCGCGGCGGGGGGGAGGCCGC…
19	E3-F-box	OsFBD7	LOC_Os02g33310.1	OsFBD7 - F-box and FBD domain containing protein, expressed	1281	ATGCATTGTGCTAAAAAGGCAAAGGTGGAATCACAATCAGCTGAGAGTTTAGATAGACTCAGCAGCCTACCTCCAGAGCTAAAAGTCGCCATCCTCTCGAAGTTGAATGTCGTAGATGCTATTAGAGCCAGCATCCTATCAAGTGCTTGGAGGAATGTGGCAACTTATTCTGTTCGATACGTATCGCATCTCAGGCACATTACGGTCCAAATTTACTACACTGACAGTGACATAAATAATCTGATCTCCTCATGCCCTCGGCTGAATACATTGCGTTTGAAATATTTTAAGGGTATCAATCGTCTCCGAATTCAAGCTCAGGCAGTACAGGTTTTAGAGGTTAAAGGGTCCTTTGAAGACTTTCATCTGCATGCACCTAACCTGTCCAATGTGTATGTT…
20	E3-F-box	OsFBD8	LOC_Os02g46690.1	OsFBD8 - F-box and FBD domain containing protein, expressed	1428	ATGCGCACCAAGCACCTGATACCCCACCACGCCGCCGGCTACACCTACGCCCGCGCGTACGCCACCACCGGCGGCGGCGGCGGGGACGGGGGAGATGGAGGTGGAGGTGGCGACCCGTTCGAGCAGTTCCCCGAGGCGGTGCTCGGGCTGATCGTGTCCAAGCTGCCCTTCAGGTCGGCGGTCGCCGCGTCGGCCATCTCCCGCCGGTGGCGCGGCGTCGCGGCGGCCGCGCCGGCGCTGGACCTCGACTTCGCCGCGGCGTTCCCGGCCGCGCCGCGCCGCAGGGCGGCATTCGCGGCCGCCGCCACGGCCGCGCTCTCGAGGCCGCACCACCCGCTCCGCCGCCTCCGCCTCGGCCTCGACGGCCTCTTCGACCAGGCCTTCGCCGCCTCCGCCGCC…
21	E3-F-box	OsFBD9	LOC_Os04g13160.1	OsFBD9 - F-box and FBD domain containing protein, expressed	1560	ATGGACACCCGCGTGCCGCCCGTCCCCATGGGCCGCGCGATGGCGGCCGAGTTCCGGCGGCGCGGGGACGACCCGGACGACGTGCAGGGGACGGTGGCGCGCGTGCTCTCCTACATCCACTACGCCCTCCCCGACCCGCCCGTCTCCGCCGCCGCGCGCCTCTACGCGCTCGCCCCGCACGACGCCGTCGACCGCATCAGCGCCCTCCCCGACGCGCTCCTCCGCAGGGTCGTCTCCCGCCTCCCCGTCAAGGACGCCGCGCGCACCGCCGCGCTCTCCCGCCGCTGGCGCCCGCTCTGGCGCTCCACGCCGCTCGTCCTCGTCGACGCCCACCTCCTCTCCTCCTCCTCCGCCGCCCCCGGCGCTCCCGACGACTCCTCCAAGAAGGCGCGGGAGGCG…
22	E3-F-box	OsFBDUF1	LOC_Os01g08830.1	OsFBDUF1 - F-box and DUF domain containing protein, expressed	1098	ATGTCTGCGAAGGTTCCAAGGCGCCTAGAAGCTAATTCCGTTGGGATGGCAGATTGGGCTGGTCTTCAGACTGATATCCTTGGTGTAATTGTAAAGAAGCTTGCCGTCCCTGACTATCTGAGATTCCGTGCTGTATGCACATCTTGGAACCATCTCTGTAGGGATGTATTCAACTGTCCAAGGATAGACCCATGGCTGATGCTCCCTACAAATGCGCTTAATGATTCTAAATTTTTGTGTGTACCTGAAAGGAAGAACCAAACCATTCGTCTCCCGAGCACTGTTACAATCTTTGGCTCCACCTGGATTCCTGTTGGTTCTTCCCATGGTTGGCTCATCTTTTACAGCCCATCTCATGGAACCATGCAGCTGGTTAATCCCATTAGTGGCATGCAGTTC…
23	E3-F-box	OsFBDUF10	LOC_Os01g71440.1	OsFBDUF10 - F-box and DUF domain containing protein, expressed	1155	ATGGCGCATGTCAGCTTCTCCGATCTGCCACCTGAAGCTCTCGACGACATCGCCCGCCGCGCTGGCGCCCTCAACAACGTCGTCTGCTCCGCCGTCTGCCGGCCATGGCGCCGCGCCCTGAAAACCACGCGCCTCCGCCTACTCAAACGACCTAGCCGCCCGTACAGCGTGAGACTAGACAAGTGGAGGAACGGCACCATCAGTCTCTGCCTGGCCGTTCGCCTCGGCTGCAGCAGTGAATCAACCATCTATGTCCCCATCGCCATGGTTGACGGCGGCGACAAGCTACCAACCCGCATCATCGGGTCCTCCCATGGCTGGCTCGTCACCGTCGACAAGGAGTGCGGCCTGTCCCTGCTCGAGGCCTTCACCGGCAGGGTGTTCCCGCTGCCTCCCATC…
24	E3-F-box	OsFBDUF11	LOC_Os01g71460.1	OsFBDUF11 - F-box and DUF domain containing protein, expressed	1323	ATGGCGGTGGCGGCGGCGGACGGCATCGCCGCACTCGTCGACTGGTCCGACCTTCTGCCGGTGATCCTCGAGGACATCTCCCAGCGCGTCCATGGCGACGACCGCGCCGTGTTTGCCGCCGTCTGCAAGTCGTGGCGGCGCGCGGCGAGCGCGGCGGGCCCTCGCCTCAGCCGCCACTCCCTCCACCTTGTGGCGCTCTGCTCCGGCGCCAACGCCGTCGACTTCTCCTCCCGCCACGGCGACGTCGTCAAGACGGCGTACCTCGGCAGCGGCGGCGCGCGCCCCCACCGCATCATCGGCTGCTCCCACGGCTGGCTCGTCGTCGTGGACGAGGCGTGCCGCGCCTCCCTCCTCGAGCCCTTCACCGACGGCGCGCAGGTACCCCTGCCGCCCGTCACG…
25	E3-F-box	OsFBDUF12	LOC_Os02g03660.1	OsFBDUF12 - F-box and DUF domain containing protein, expressed	1224	ATGGACGTCGACGACGACGACGCGAGGCCGACGAAAAGGCCGCGCGCCGCCGCCGCGCCGCCGGCGTGGTCGCGATCATGGTCGGACCTCCCGGTGGAGATCGCCGGCGAGATCCTCGGCCGAGTCCCGTCCTTCGCCGACCGCGCCCGGTTCAGCTCCGCCTGCCGCCAGTGGCGCCTCGCCGCCGCCGAGCTCCACGGCGGCGCCCTCCCCCCGCCGCTCCCGTGGCTGGTCTCCTGCTACAAGGGCGCCTTCGACTCCCTCCCCTACGGCGACCGCCACTACCTCGCCCTCGACTCGCCGGCCTGCCTCGCCTGCGACGGCGGCTGGCTCCTCTTCGATCGCCGCGCCGCCGCCGCCGTCGCCGGCGGCGGCGGCGGCGGCGGCTACCTCCTCAAG…
26	E3-F-box	OsFBDUF13	LOC_Os02g44990.1	OsFBDUF13 - F-box and DUF domain containing protein, expressed	1134	ATGGGGGAGCCGCCGGGGAAGACCGGGCGACGTGACGCGGGCGGGACGGCGCCGGCGGTGGAAGACCGGTGGACGCAGCTCCCGCCGGAGCTCCTCCCGCTCATCTGCAAGAAGCTGCCGGACTCGGCCGACTTCGTGCGCTTCCGGACGGTATGCAGCGCGTGGCGCGACGCCGCCCCGTTGTCCGACGTCCCGCCGCAGCTGCCGTGGGTCGTCGAGCGCCGCGGGTCCGCGTTCCAGGCGAGGGCCCATTTCCGCTTCTACTCGCCTAGCTCCGGGAGGACGTACGGCGTCCGTGGCTACGGCGGCCGCTCCTGGCTCGTCATGGGCGGCGCGTGCCAGGAGCACCTCGTCACCACCGTGGACCTCTCCACGACGGCGCTGTACAACCCGCTCACC…
27	E3-F-box	OsFBDUF14	LOC_Os02g54330.1	OsFBDUF14 - F-box and DUF domain containing protein, expressed	1242	ATGGAGATGGAGCCCTCGCCTGCGCCTACTATGGCGGATTTGCCGGCTGATTTGCTGCGGGAGATCTTCCGCCATTTGCGATGTGTCGCGGACCGCGATGCTGCGGCCGACGTCTGCAGGACATGGCGCGGCGCACTCGCCGAGCCCACGCCGCCTCCCTCGCCGCCGCGCCCTCTCCCTTGGTTACTCCTCCCATCCGCCGGCGATGATTTCATCCACGTCTACTGCTTCTACTGCGGGATCGACCGCTGCAGTCTTCACCACCGCCTCAGCCCCGCGCACGGGGCGCGCTGCTTCGGCTCGCATGAGGGAGGGTGGCTGTTCGTCGCCTTCGAGCACAATCGACTTCACGCCATGATCAACCTCCGGTCACGCGAGGATTCCAAGAGCAGCTTGATT…
28	E3-F-box	OsFBDUF15	LOC_Os03g40370.1	OsFBDUF15 - F-box and DUF domain containing protein, expressed	1236	ATGTTTGCTGCAGCAGGACCTTGTGCAAGCCCCAGCTTGTCCGACCTCCCTATTGATCTCCTCCTAATCATCCTGGAACGACTGGAGCTTCCTCATGCACTTGCCTTCGCCGCAGTCTGCACCACATGGAGTTCCGCCGCCACGGCTGCCGGTGTCCCGCGTTCTCGCACTCCATGGATCATGTCATGGGGCAACCACGTTGACAAAAGGCTGGACGAAAGGCGCCGCTCGGCGGTGACCTGCAACCTCTACCACCCTGGTGATGCAGTTGACAAGATCTACAGAGTCAGTTTTCCAAAGGGCTCCTTTGTTGCGTGCTACGGGGCCTCTCACGGCTGGCTGGTTTTGGCAAATGACCTCTCCAATCTCGTGCTCCACAACCCTGTCACACTGGCCATG…
29	E3-F-box	OsFBDUF16	LOC_Os03g50050.1	OsFBDUF16 - F-box and DUF domain containing protein, expressed	1197	ATGTCGGGCTGGTCGGGGATCCACGACGACATGCTCCTCCTCGTCGTCGGGCGCCTCCCGGCACTCGACCTCCTCCGCTTCCGCGCCGTCTGCGCCTCATGGCGCGCCGCCGCCGCCATCTTCGTCGACGGCCGCGGCCGCCCGCGCCCCGACCGCCCCTGGCTCCTGCTCCCCGCCGACGCACCCGATCCGGATGATGGCTGCCGCTTCGTCGTCTCCCGCGACCGGGAGGTCCCCGTCGTCGCCCTCCCCGCGCGCCTCGGCCGCGATGGGGGACGAGGGTTCGTGCCCCTCGGCTCCTCCCGTGGCGTGATCGTGGCCGCCGATGACCGCGGCGAGATGCACCTGCTCGACCCCGTCACCGGTAAGCGCAGGGCGCTTCCCCCCGTCATCTCGCTC…
30	E3-F-box	OsFBDUF17	LOC_Os03g51090.1	OsFBDUF17 - F-box and DUF domain containing protein, expressed	1407	ATGGCGGCCTGTAGCATAGCCAGGATTATAAACTTAGGGGATCTAGCAAAATGTCCCAAAAATTTGTGCTGCCTACTCTTCAGAGTTGTGTCCAAGTTCCTAGCCCTTTCTCCCAGTTTACTGAAGGAAGTGGAAAAAGATGATGGTGATCAGCCATCAATGACAGAGAGTGTCATGGCAAATTTACCAGAGCTGCATCAGGACATCTTAATGGAGATATTTGCCCTCCTGGAGATCCCTGACCTCGTGCGCGCAGGGTCGGTTTGTAACTCCTGGCGCTCCGCCTACAATGGAATGCGCAGCCTAGGTATCTATAAATTGTCCCAGACACCGTGCCTGCTCTACACCTCTGAATCTGCTGGCGATAGCGTCGTGTCTCTCTACAGTCTTGTCGAGAAG…
31	E3-F-box	OsFBDUF18	LOC_Os03g58764.1	OsFBDUF18 - F-box and DUF domain containing protein, expressed	2061	ATGGCCAACCCAACCAAGCCAAGTAGCCGCACGACCCAACCAACTGCGCCGCCGCTGCGCCCTCGTCGGCTGGCTCCTCCTGGCGAGTGGAATGGCCCAGTTTTGCTACTACTGTTGCTTCCGACGACACAGGGAGAGAGGAACTCAACACTCGTCGGATTCGGACTCTCTGCGGCAACAGGTTTCAGTAGAAGCAGTGATCTGATGGCGACCTGCATCGTAGCCAGCATAATGAGCATAGGCAGGCTAGCTACGGCTTTGTGCTCTGCAATCTTGGGAGCTTTGCATAAGCTCTCAGCTCTTCCTCACATCGAAGAAGAACATGTTGGCGTGCTGCCATCGATGGTGGAGGCTGAATTGCCGCATCTGCCGGAGGATTTGCTGGTACAAATACTTTCC…
32	E3-F-box	OsFBDUF19	LOC_Os03g63850.1	OsFBDUF19 - F-box and DUF domain containing protein, expressed	1119	ATGGATCCCCGGCGGCGGGCGGATTTGTCCGTGGGGTGGGCGGATCTCCCGCCGGAGCTCCTGGAAGGAATCATGAAGCTGATGAGCCCCCTGGAGCGTGTCACCGTCCGCCTCGTCTGCTCCTCCTGGCGCACCTGCGCCCGTGCCTCCTTCCCCTCCGACCTCGCCTTCGAGGCCCCGCGCCTCCTCCTCCGCCGCCCTGGGCCCCCCCGGGGACCTCTCGCCTTCTTCAGCCTCCGCCGCGCCGAGATCCTCCCCTTCGCCCTCCCCGCCCGCCTCAGCGCCGCCCGCTGCTGCGGCCACATGGGCGGTTGGCTCGCCATGGCCTTGGACGACGACCGCGAGATCGCCCTGTGCAGCGTCACGTCCGGCGAATCCGTGGGCATCCCTCGGCCCCCC…
33	E3-F-box	OsFBDUF20	LOC_Os04g25140.1	OsFBDUF20 - F-box and DUF domain containing protein, expressed	1386	ATGGATTCTGCCGGAGGAAACTCAGGCAAGCTGTTCGACGAAATGCCTCCCCGTTCGTCGGATCGAGGATGCCCCCGGAGCCCGTCACCGGCGGCGATGGAACACGGCTTCGACAGACACTGTGTGGTGCTCGGCGGAATGCCCAAGAAGAGATCAAGGTTGGAGTTGGACGCGGGGGTGTCACTGTGGGCAGGCCTTCAACCGGACATTCTAGGAATCGTGCTCCACTTCCTTCCATGCCTTGCCGACCGTGCGAGGATGCGGTCCGTGTGCCGTCACTGGCGAGCCAGCGCGAACGGCCACGTCCTGCCACCGCCGCTGCCCCTGCTGATGCTTCCTGGTTTCAAGTTCTCGAGCCTATCAGATAAGGGGGATTTGATGCCTGTGCGGTGCGTGCCG…
34	E3-F-box	OsFBDUF21	LOC_Os04g26240.1	OsFBDUF21 - F-box and DUF domain containing protein, expressed	1404	ATGAAACCTCCGGTCGCCATGGATTCTGCCGGAGGAAACTCAGGCAAGCTGTTCGACGAAATGCCTCCCCGTTCGTCGGATCGAGGATGCCCCCGGAGCCCGTCACCGGCGGCGATGGAACACGGCTTCGACAGACACTGTGTGGTGCTCGGCGGAATGCCCAAGAAGAGATCAAGGTTGGAGTTGGACGCGGGGGTGTCACTGTGGGCAGGCCTTCAACCGGACATTCTGGGAATCGTGCTCCACTTCCTTCCATGCCTTGCCGACCGTGCGAGGATGCGGTCCGTGTGCCGTCACTGGCGAGCCAGCGCGAACGGCCACGTCCTGCCACCGCCGCTGCCCCTGCTGATGCTTCCTGGTTTCAAGTTCTCGAGCCTATCAGACAAGGGGGATTTGATG…
35	E3-F-box	OsFBDUF22	LOC_Os04g39660.1	OsFBDUF22 - F-box and DUF domain containing protein, expressed	1587	ATGGAGGAGGAGGAGGAGGAGCATAAAATTCCCCAACCTGGCAATCGCCTGGAGCCTTCGAACCCTAGCGGGGTAGCCGCCCCGGATCAGCCGCCGGCGCCGCCCATCGCCGACGCAGCCGACGCGGGCGCGGCCGCCATGGCGCCGTTCAGGCGCTGGGCGGACCTGCCGCCGGACCTGCTGTGCCGCGTCGGCGACAGGCTGGACCTCAAGTGCTACGCCAGCGCGCGCGGGGCGTGCACGGCGTGGCGGTCGGCGCTGTCGCCGGCGTCGCCGGCGCTCCTCGTGCTGTCCGACGCCAGGATGTGCCCCTCGGCGGCGTCCCTCCCGACGCGGCGGTGCTTCGACCTCGCGGCGATACTGACGGGGGGCAGATGCGTCGGGTCCAGCAACGGGTGG…
36	E3-F-box	OsFBDUF23	LOC_Os05g03210.1	OsFBDUF23 - F-box and DUF domain containing protein, expressed	1416	ATGAAGCAAACCCGTAGCAGCCTCCTTGCAGATGATGAAGATCGCCCGAGATGGTTGAAGAAGCGCAGATGCGATCTCCACCAATGGAGTGATTTGCCATCGGAGCTGACCGAGGATATTGCAAGCAGGCTGCTTGGGTACGATGTGGCAGAGTACCTTCGCTTCCGCGCCGTCTGCAAGGCGTGGAGGGAGTGCACCCCCCACCCGCGCGAACTCGACAGCCGCTTCCGCCCGCGCCGCTGGATCCTCCTCTCCTCCACCTCCGGCGACATGCGGTGCCGCTTCCTCAACATCGCCACCGGCGCCTGCATCCAGGTCGACCTCCCGGAGGAGCTCGCCGCCGGCGGCCAGATCCAGATCGAGTGCAGGACCGAGGGCCTCCTGGTCCTTCGCGACAAG…
37	E3-F-box	OsFBDUF24	LOC_Os05g18660.1	OsFBDUF24 - F-box and DUF domain containing protein, expressed	1296	ATGACAACTCCACTCCCTGTCAGTGCTGGTGATGCTTCACGAGTCCTCTTCACTGGCATTCGAGACCACACTGACATCCTCATCGAGGTCCTCCTTCGGCTGCCACCCTGGTCCCTCTGCCAACTACGCTGTGTATGCAAACTATGGCTAGAGCGGACAACATCGTCCACCTTCCTCTCTGCCTATGCTGAACGTCATACCACCAACCCTTCAAACTGGTTCCTCCTGGACCGAACAATCTTTATTGACACTGCCCCCACACCCCGAGGCCCAATACGTGCACTGCTTCGCAATTCTGAACCACCAAAAGTCTCATCAATCATCACCTCCTCTCGCATGTGTTCCATTCACCGGAAAGAGTCCTTCTATGACCAGCTACCCATGGTTGTCAGCTACAGT…
38	E3-F-box	OsFBDUF25	LOC_Os05g40610.1	OsFBDUF25 - F-box and DUF domain containing protein, expressed	1101	ATGGACTCGCCATGGCGCGACCTCGACGCCGACGTGCTCGGATTCATCCTCAAGCGTCTCCCGTGCCTCGTCGACCGGCGCCGCATGGCCCGAGTCTGCCGCAACTGGCGCGTCGCCGTCAAGCCTGAGCAGCCGCGGCCGGGGACGAGGCCGCTCCCATCGATCCTCGTCCCGCGCGCCGACGGGCCTTCCTTCGCGTGCGCCCTCGCCGGCTGCGCCACCCACGCCTTCCGCCCCCCGCTCCCGGCCGACGCACGCACCGCGCGCTACTTCGGCGCCTACGACGGTGGCTGGGTCTTCGTCGCCTTCGGCCAAATCCTGGACTACGCGCTACTCAGCCTCCGCAACGGCACGCGATTCCACTTCCCCGACACGGGCACGGACATGGTGGCCGCGACC…
39	E3-F-box	OsFBDUF26	LOC_Os05g46050.1	OsFBDUF26 - F-box and DUF domain containing protein, expressed	1143	ATGGATGGCCATCAGTTCGGGCCATGGAACCTCTTGCCCGACGACATCCTGGAGTTGCTGGTCGGCCGCAACCTGTGCGAGATCGACCGCCTCCACGCGCGCCGCGTCTGCCACTCCTGGCGCGCGGCGTTCGCGAGGATCGAGCCCCCGCCGCCGCCTCCACCGCTGCCGTTGCTCCTCCTCCCGGAAGCCGACGACAACGAGCACGGTCTTGCCTTCTCCTGCGTCCTCAGCGGCTGGGACACCCACCCCTTCTTCCTCCCGCGCGCCGCGCGGCACCGCGCCCGCTGCTTCGGCTCGTGCGATGGCGTCTGGCTCTTCCTCGCCATGGAGGACGGCCTGCAAGGCGACCGAGCTCGAGACCACGTCCTCGTCAACCTCCACAGCTTCCAGTTCCTC…
40	E3-F-box	OsFBDUF27	LOC_Os05g46060.1	OsFBDUF27 - F-box and DUF domain containing protein, expressed	1227	ATGGCGGTTGCTGATGATCGGCGGGGGCCTCGGGGATGGGCGCGCCTCCCAGACGAAGTCCTGCGCGAGCTCTACCGCCGCATCCCGTGCGAGATCGACCGCCACTACGCGCGCCGCGTCTGCCACTCCTGGCGCGCGGCGCTCGCGAGGCTCGAGCCCCCGGCGCCGCATCCCCAGGTCCCGTGGCTCCTCCTCCCGGAGACCAACGAGCACGGGCTCACCTTCTCCTGCGTCCTCAGCGAGTGCCGCGCACACCGCTTCTTCCTCCCGAGCGGCGCGCGGCGCGCGCGCTACTTCGGTTCGTACGACGGCGCCTGGCTCTTCCTCGCCGTGGATGGCCGAGGAGCACAAGCACAAGACCACCTCCTCGTCAACCTCAACAACTTCCAGTACCTCGAC…
41	E3-F-box	OsFBDUF28	LOC_Os05g46150.1	OsFBDUF28 - F-box and DUF domain containing protein, expressed	1236	ATGAGCGCTGCTCAGTCTCCGCGGCGGCCATGGCCGCACCTCTCCGACGACCTCCTGTACGAGATCGTCCGCCGCATCCCGTGCGAGGTCGACCGCCTCCACATGAGCCGCGCCTGCCGCTCCTGGCGCGTGGCGCTCACGAAGACCGAGCCCCCGGCGCCGGCGCCGCCGCCCGCGCTCCCGTGGCTCCTCCTCCCGGAAGTCGACGGCGAGCACGGGCTTACCTTCTCCTGCGCCCTCAGCGGCTGGCGCCGCACCCACCCCTTCTTCCTCCCGCACGCGGCGCGCCGCGCCCGCTGCTTCGGTTCGTACGACGGCGCCTGGCTCTTCCTCGCCGTCGATGGCCAAGGACCCCGAGGTGAAGACCACGTCCTCGTCAACCTCAACAACTTCGAGTAC…
42	E3-F-box	OsFBDUF29	LOC_Os05g46160.1	OsFBDUF29 - F-box and DUF domain containing protein, expressed	1212	ATGGGCCGATGGGCGTACCTCTCCGAGGACCTCCTCGACGACATCGTCCGCCGCCTCCCGTGCGAGGTCGACCGCCTCCGCATGAGCCACGTCTGCCGCTCCTGGCGCGTGGCGCTCACGAAGGCCGAGCCCCCGGCGCCGCCGCCGCCTCCCCCGCTCCCGTGGCTCCTCCTCCCGGAAGTCGACGGCGAGCACGGGCTTACCTTCTCCTGCGTCCTCAGCGGCTGGCGCCGCACCCACCCCTTCTTCCTCCCGCACGCGGCGCGCCGCGCCCGCTACTTCGGTTCGTACGACGGCGCCTGGCTCTTCCTCGCCATCGACGGCCCGCAAGGAGACCAAGCAGTCCAAGCTCAAGACCACGTCCTCGTCAACCTCAACAACTTCCAGTACCTCGACCTC…
43	E3-F-box	OsFBDUF3	LOC_Os01g22430.1	OsFBDUF3 - F-box and DUF domain containing protein, expressed	1302	ATGGAGCAGGTTTCTTCTTCTTCTGTTACCGGTGAATTACTGGAGCAGGAAGCTCCACCTTCGACCCCCGGTCTCGATTGGTCCCAGCTTCCCGCGGACCTGCTCATCCGCATCTTTGGCACGCTGGAGATCACAGATATCTTCAGCTCTGGCGTGGTTTGCCGCTCCTGGCATGCCAGCTATCTAGAGGCTCGCCGCCTCGGAATTTGCTCCAATAACCCCGGGCCGTGCCTTGTTTTCTCCTCTAGCGACCGTGATCCTAGTGTTGCCACCCTGCACAGCCTCACCACAGGGAAGGACTACTATGTTACCATGCCGGATCCTCCTTTCCGTACCCGCTATATAGTCGGGTCCTCGCATGGCTGGCTTATTACAGCCGACGAGCGGTCCAATCTGCTC…
44	E3-F-box	OsFBDUF30	LOC_Os06g05580.1	OsFBDUF30 - F-box and DUF domain containing protein, expressed	1182	ATGATGGCAGCCACCCAGTCTTCATCTTGGGCAGATCTCCAGATGGATATCCTGGGCCTTGTCCTCAGGCGCCTTCCCTCCTTAGCTGATCGTGTTCGACTAAGAGCAGTGTGTCGCCCATGGCGCTCCAATGCTCAGCTGCTGACCCTCCCCCCTCCATTCCCTTGGCTCAATCTCCTCGACGGGACCTTCCTCAGCATCTCAGATGGTGAAATTCACCGCATGCCTTTACCAGATGATGCTTCTTGCTATGGCTCTATTGATAACTGGCTCTTCCTCACGGATAGTGACGATGGGTGCTCACTGATGAACCCTTTCTCCAAGGCTACACTACAGCTTCCTAAGCTAGCCCGCATTTGGCATCATGAGAGGGGAAATGCGTACAATGCATGTACTCGA…
45	E3-F-box	OsFBDUF31	LOC_Os06g05600.1	OsFBDUF31 - F-box and DUF domain containing protein, expressed	1194	ATGGCCGCACAGCGACCATGCAATGGTGGCTCGTGGCCGGATCTCCCGTCGGAGCTCCTGGGCCTCGTGCTCCTCCGCCTGCCGTCCCACGGCGACCGCGTCCGCCTCCGCGCCGTCTGCCGCCCATGGCGCTCCAGCGCGCGGCTGGAGCGGAAGCTTCTGCCGCCGCCGCTCCCGTGGCTCTTCCTCCCCGACGGCGCCTTCCTCACCCTCCCCGACGGCGCAGCCCACCGCCGCTTGGCCATCCCCGGCGATGTCGCGCACCTTGTGCCCACAGGGAGCGGCCTCCTCCTCGCGCACAACGACGGCATGTTCTCCCTGATGAACCCGTCCTCCTCGGCGACGACCCCTCTCCCCGACCTCGCCGCGGTCTTTCATGGCGAGATCAAGTGCAAATAC…
46	E3-F-box	OsFBDUF32	LOC_Os06g05610.1	OsFBDUF32 - F-box and DUF domain containing protein, expressed	1107	ATGCACCTGTCCCCACAACTCGGCGAGACTATGCCCTCGAAGAAACGGAAGGTAGAGCTCCACGCCGACGATCAGCCTCCGCCAACCCAGGCAATAATGGCCACACCAGAGCCCTGCAGTGGACGCCCATGGCCGGACCTCCCGTCGGAGCTCCTGGGCCTCGTGCTCCTCCGCCTGCCGTCCCACGCCGACCGCGTCCGCCTCCGCGCCGTCTGCCGCCCATGGCGCTCCAGCGCGCGGGTGGAGCTGGATCTTCTTCCGCCGCCCCTCCCGTGGCTCCTCCTCCGCGGCGGCGCCTTCATCACCCTCCCCGACGGCGCGGCCCACCGCTTGCCCGCCGTCCCCGGCGATGCCACGCACCTCGCTTCCACGGGAAGCGGCCTCCTCATCGTGCACGGC…
47	E3-F-box	OsFBDUF33	LOC_Os06g05620.1	OsFBDUF33 - F-box and DUF domain containing protein, expressed	1104	ATGGCCACCGCGCAGTCTTCGGCTTGGTCAGATCTCCGGCCTGAGCTACTGGACATTGTGCTCCACCGTCTGCACTCCTTGGCCGACCGGATTCGCTTCAGAGCCGTGTGCCGACCGTGGCGCCACATCGCGCTGGCTCAGCCGCTTCCTCCTCTAATGCCATGGCTTGCGCTCGGCAATGGTGATTTCCTCATCATCCCCGATGGTGAAATCCACCGCATGGATGTTCCGGACAATGCTTGTTGCCATGGTTCCTGTGACAATTGGCTCTTTGTCGTGCACGACAATGGTCTCTGCTCCTTGATGAACCCTTTCACCAAGGCTTCAGTTCAGCTACCTAGCCTACCGAAAGTTGCGCCTCACAATGAGCTGCTCTCTGATGCCAAGTTTCACATGACA…
48	E3-F-box	OsFBDUF34	LOC_Os06g44920.1	OsFBDUF34 - F-box and DUF domain containing protein, expressed	1368	ATGGACGGCGACCATGCCGGCGCCTGGTCGGACTTGCCGGCCGACGTCCTGATCACAATTCTCGAGGCGCTTGACATCGTCGACCTCGTCCGCGCCGGCGCCGTGTGCCAGTGGTGGAACACCTCGTCAGCGTACGTCCGCGGCCTCCACCACCTCCTCTCCCGCCCTTGTACGCCCTGCCTACTCTACACCACCGCCGCCGCCGCTGGCGCCGACGCCGACGCCGACGACCCCAACGTGGCCACCCTCTACAGCCTCACCGACCACCGGTCCTACACCGTCACGCTCCCGGGGCCCCACGTCCACCGCCGGTGGCTCGGCGCCTCCCACGGCTGGCTCGCCACCGCCGACGACGATGCGGCGCTCCACCTCGTCAACCCCGTCACCGGCCAGCAGATC…
49	E3-F-box	OsFBDUF35	LOC_Os06g49340.1	OsFBDUF35 - F-box and DUF domain containing protein, expressed	1419	ATGGCGATGAACAAGCTAGTCGGCGCCGCGGTGAGGCGGCCTGGGTGGGCCGACCTCCCGCGGGACCTCCTCGAGTCCGTGCTCGGCCGCCTCCCCGTGCCGGACCGCCTCCGCTTCCCCGGCGTGTGCACGGCGTGGCAGTCGGCTGATGCGGCCTCCGCCACCGCACGGTTTCGCGCCGCGCAGCCGCCGTGGCTCATGCTCCCGTTCAACCCGACGGCGCGCAGGCAGAGCCCGAGCGGCGGCGGCGGTGGGGATGGTAGGTTCTTGGAGGCGAGGTTCTTGAGCCTCTCCGATGGCAGGGCGTACGCCATCCCGCAGCCGGCGCCGCCGGTGTCTGAGCGGCTATGTGTTGGCTCGTCCGACGGGTGGCTCGTCACCGCCGACGCCGCCTCCGAG…
50	E3-F-box	OsFBDUF36	LOC_Os07g23890.1	OsFBDUF36 - F-box and DUF domain containing protein, expressed	1293	ATGGCTACTACTACTACCTTCCGGCGGTGGTCCGACGACCTCACCCCCGACCTCGTGTCACGCGTCGCCGACTGCTGCCCGGTCAAGGACTACGCCTCCTGCCGCGCCGTCTGCCGCGCATGGCGCTCCGCGCTCCCGTCGCTGGCCTCACGGCCGCTCGCCCCCGTCGCCGCCGCCGCCGCCGCCGACGTCGCCGTGTCGCTCGGCGTCTGCTCCCAGAACGCGCGGCGCTGGAGCCGGCTCGTCGGCCTCCACCAGCCATCGGGGCTCGACGCCGAAACCTGCCGCTGCGTCGGCGGCACGCGCGACGGCTGGCTCGCCCTCGTCGGAACAGCGGCAGGGAAGCCGACGAGCGGCGCCGTGTTGCTGTTCAACCCGCTCACCGGCGCGGAGATCCCG…
51	E3-F-box	OsFBDUF37	LOC_Os07g25800.1	OsFBDUF37 - F-box and DUF domain containing protein, expressed	1329	ATGGCGACGGCGACAGCGACGGCGAGCAGGAAGGGCGACCACGACTGCCCCGAGCTGCCGCCGGACACCCTGCGCCTCATCTGGGCCTCCCTGCCGATCAAGTCCCGCGTCCGCGCTAGGGCCGTCTGCGCCGCGTGGTCGTCCGCCCTGCCGGACAAGATCGACCACTTCCCGTGGCTCCTCCGCCTCCCGCCGGCCCATGGCGACGCCGCCGCCGCCGCCGCGTCGTCCCCGGCGGTGTTCTTCCCGTCGACGGGAACTTCCGCCGGCTTCGAGCTCCCGTTCCACCGCCCCGGCACGCGGTGCGTCGGCATGCACGACGGCTGGATCGCCGCGGTCGACGTCGATCTCGGCGTCAGGATACTGGACCCGCTCTCCGGCGCCCGCGTCGACCTGCCG…
52	E3-F-box	OsFBDUF39	LOC_Os07g48940.1	OsFBDUF39 - F-box and DUF domain containing protein, expressed	1878	ATGGAATCGTCGTCAAAACCACTCCTCCTCGTCTTCAAGTTTGCCGAGGGCAATGACAACGAGCCACCCACGCTCATGGACCCTTTTTCTCAACACAACAGCAATACCAACAACCCATCGGCATGGCGGCACCAAATGCTGGAGCTCAAGGGTAAACAATGCTTGGCTTGCTTGCAAGGCCAATGGCTATTGATGTTGGACGCCGCCTCCTCCAACCACTGCTTCTTCGTCTCTCCTCTTGACGACATGACCATTATTTCTCTGCCCCCACTGGACACGCCATTGGAGCCTCTTCGCAGGTGTGCCATCTCCTCGTCCCCGCTCTCGCCCGACTGCACCATTGTCTTCTCCACCTTCATGGACACCTATCTCGCCTACACCCGGCCCGGCGAGGACGAC…
53	E3-F-box	OsFBDUF4	LOC_Os01g22480.2	OsFBDUF4 - F-box and DUF domain containing protein, expressed	1281	ATGGAGGAGGCTTCTGTTACAGGGGAATTGTTGGAGCAAGAAGCTCCATCTTCTTCAATCTCCGGTGTCGATTGGTCCCAGCTTCCGGCGGACTTGCTCGTCTGCATCTTCGGCGTGCTGGAGGTCCCGGATGTCTTCAGCTCCGGTGTGGTTTGCCGCGCCTGGCATGCCAGCTTTCTGGAGGCCCGCCGCCTTGGCATTTGCTCCAGTAACCCTGGGCCCTGCCTCGTGTTCTCTTCCGGCGACCGTGATCCTAGCGTGGTCACCCTGCACAGCCTCACCACGGGGAAGAACTACTATGTAACCATGCCGGACCCTCCTTTCCGTACCCGCTACATCGTTGGGTCTTCCCATGGCTGGCTTATTACCGCCGATGAGCGGTCCAATCTGCTCCTTGTC…
54	E3-F-box	OsFBDUF40	LOC_Os08g03300.1	OsFBDUF40 - F-box and DUF domain containing protein, expressed	1155	ATGGCTGCCATGGCGAGCTCGCGTGGGTGGGGCGATCTCCCGCCGGATCTCCTCGCGCTCATCGCCGACGGCCTCACCATCAAGGCCTACACCCGCGTCCGCGCCGTCTGCACCGCCTGGCGCGCCGCCATACCGGCGGCCTCGCCGTCGCTCCTCGTCCGCCTCGACTGGAACCGCCACGACGCGTGGTTCCTGTCCCCGAGGATCTCCACCGCGCTCCACGAGAGGCTGGCCACGCTCCTCCCTGACAGGAGCGTCTGCCTCGGCTCCGGCCACGGCTGGGTCGCCGTCCACGACCCCATCTTCTACGAGCTGCAGTTCGGCCTCGTCGATCCCCTCACCGGCGTCGACATCCCCTTCAGTTCGTTCCCGCATTTCGCCGAACACAAGCTGCGGGTG…
55	E3-F-box	OsFBDUF41	LOC_Os08g03320.1	OsFBDUF41 - F-box and DUF domain containing protein, expressed	1173	ATGGCGCGTGGGTGGGAGGACCTGCCGCCGGACCTCCTCGTGCACATCGCCGGTGGCTTCTCCATCCAAGCCTACACCCGACTCCGCGGCGTCTGCGCCGCCTGGCGCGACGCCCTCCGGCCGCCCTCGCCGTCGCTCCTCGTCCTCCGCGACCGCCACGCCGGGCAGCGCTTCGCCGCCTGGTGCGTGTCCCCGAGGATGGTCTCCACCGCGCTCCACGAGACGCTCGCCGCGAGGCTCTCCCCGGCGAGCCGCTGCGTCGGCTCCGGCGACGGCTGGGTCGCCGCCCACGTGCCCGGCGGCGCCGTCCTCGTGAACCCTCACACCGGCGACGAGATCCCGCTCCACTCTTTCCCCGGCGGCGGGGGGAATAATGTGGTGGTGTTCAAGGTCGTCTTC…
56	E3-F-box	OsFBDUF42	LOC_Os08g06710.1	OsFBDUF42 - F-box and DUF domain containing protein, expressed	1296	ATGGAGGAAGAAACCGCCGTTGCAGACTGGTCGGCGCTGCCGGAGGACATCATCATCACCGTAATGGGGTGTTTGTCCGTCCTCGGCGACCTCGTCCGCTCCGGCGCCGTCTGCTCCACCTGGCGCGACGCGTACGCCACGTTCCGGCGACTCCACCTGCCGTCCACGACGGCGCAGCCGCCGTGGTTGCTCTACGCCTGTGACGCCCACGGCCCCGCCGCCGCCGCGCTCTACTGCCCTGCCACCGGCAAGTCCCTCCGTGTCCCGCTCCCGGCCGCCCTGCTCGATGGCCGGCCCGTGATCGGCGCGTCGCAGGGGTGGCTGGTCACCGTCGACGAGGCGCCCAACCTCCATCTCGTTCTCGTCAACCCCATCACCGGCGCCACGGCGGCGCTCCCG…
57	E3-F-box	OsFBDUF43	LOC_Os08g06780.1	OsFBDUF43 - F-box and DUF domain containing protein, expressed	1200	ATGGAGGAAGAAACCGCCGTCGCAGACTGGTCGGCGCTGCCGGACGACGTCGTCATCACCGTAATGGGGTATTTGGCCGACCCCGACGACCTCGTCCGCTCCGGCGCCGTCTGCTCCACCTGGCGCGCCGCGTACGCCACGTTCCGGCGACTCCGCCTGCCGTCCACGACGGCACGGCCGCCGTGGTTGCTCTACTCCTGCGACGCCTACGGCCCCGCCGCCGCCGCGCTCTACTGCCCCGCCACCGGCAAGTCCCTCCGTGTCCCGCTCCCGGCCGCCCTGCTCGATGGACGGCCCGTGTTCGGCGCGTCGCAGGGGTGGCTGGTCACCGTCGACGAGGCGCCCAACCTCCATCTCGTTCTCGTCAACCCTCTCACCGGCGCCATGGCGACCCTCCCG…
58	E3-F-box	OsFBDUF44	LOC_Os08g24830.1	OsFBDUF44 - F-box and DUF domain containing protein, expressed	1257	ATGGACGAACACCTTGCCTACCATCTCCCGGATCTGGCGCTGGAGATCGTCCTCAGCCACCTCCAGTCCCTCGCCGACCGCGCCAGCTTCCGTGGCGTGTGCCGGCAGTGGGCCGCCGTCTGGCGCGACCAATGGCCGCGCACCCCGCCGATGCCGTGGCTCGCCGCGCCGGGACACTGCGTCGACCTCTCCGACGCGTCCGTCCACCGCGTCCCCCTCCCGAGCGGCGTCGATGTCGACGGGATCGTCTGCTGCGGCTCTCTCGGCAACTGGATCGCGCTCACGCCGAAGCGGCGGCGGTGGCGGCCGCGTCATCAGGTCCGCCCCTTGCTGCTGAACCCGTTCTCCGGCGCCAGCGTGCAGCTCCCGATCCTCACGCCGGCCGCCTTCCGTGGAGGA…
59	E3-F-box	OsFBDUF45	LOC_Os08g33010.1	OsFBDUF45 - F-box and DUF domain containing protein, expressed	1179	ATGGAGTTACCGCCGCCGCCGCCGCCGCCGCCGGCAGCCGGCCGCGACTGGTCCGACCTGCTGGCCGACATGGTAGACACCGTCCTCTGCAAGCTCGAGCTCCCCGATTTCATCCGCACCGCCGCCGTCTGCACGTGCTGGCGCGCCCCCGCCCTCGACCTCCGCCGCCGTGGCGTCTACTCGTTCCCTCGAACCCCCTGCCTCCTGTACATCCCCGCCGCCGCCGCCGCCAATGGCGGCAGCAGCACGCGCTCCGCCGAGCTCTACTGCCTCGCCGACGAGAGGCCCTACACGGTGACCCTCCCGGACCCGCCGATCGCGGAGCGCAGCATCGTGGGGTCGTCGCACGGGTGGCTGGTCACCGCCGACGCCCGCTCGGAGCTGCACCTCCTGAACCCG…
60	E3-F-box	OsFBDUF46	LOC_Os08g34890.1	OsFBDUF46 - F-box and DUF domain containing protein, expressed	2133	ATGGCCGCGAAATCCGACGACCACTCGCTGCCGCCGGGCTTCGGCACGAGGCCATGGCTGGTGCAGGGATCACGCGGCGACACGCTGACTTTCGTCGATGTGTCAGACCTCAGCCTGCACGAGACCGTTGTTCCTGAGGTTCGAGGGAAGACGTGCTTGGGCGGCATGCACGGTGACTGGCTGCTGATGCTGCACGAGTCTACTGCCGATTGCTTCCTCCTACGCATCAGCACCAATCCACGGACCAAGATTCAGTTGCCGCCGTTGCATCAGCCTCTGAATTTTCTATCAACAATCAAGATGCTCGAGTCACCGGATAGCCCGAAGTGCACCATCTTAATTGCCAGCTCACCGGAGGTGGAAGAAGAGAGCTACCTTCTATACTGCCGCCCCGGTGAA…
61	E3-F-box	OsFBDUF47	LOC_Os09g37590.1	OsFBDUF47 - F-box and DUF domain containing protein, expressed	2880	ATGGCGTCTCCGCCTACCAGCGAGTCCGCGATCACGTCGGCCGGCAGCGCCAGCGCCAGCGGGTTCGACTGCCTCCCCGATGATCTCGTACACCATGTCCTCTCGTTCTTGCCCGCGCCAGACGCCGCCTGCACCAGCCTTCTGTCGCGGCGGTGGCGCAACCTCTGGGTCTCCATGCCCTGCCTTGACATCGACGTAAGTGACTTCCACGACGCCTCCCAGTTCGACAGGTTCATGGACCACGTGTTGCATCTCTTGGACGACAGCGTGCCCCTGCGCTCTTTTCGCCTTCGTTCTTGCTGGATTGACGATTCTGCAGTCTCGTGGCTCAGATATGCTGTCAAACGCAAGGTCCCTGTTCTTGAATACGCTGAGCGTCAGGGATATTTCATCCATGGT…
62	E3-F-box	OsFBDUF48	LOC_Os10g37540.1	OsFBDUF48 - F-box and DUF domain containing protein, expressed	1320	ATGGTGTCACAGGTCGCGTCGCCGCGGCCTCGTCGCGTCCGCCGCGCCGGCGGAGGGGGCAGCGACTGGGCGTCGCTCCCGGCGGATCTCATGTCCTCCGTGCTCAGGCGCCTCGCCGGTGACCGCGAGCGCGCCCGGTTCGGCGCCGTGTGCAAGGGGTGGGGGGCCGCCGCCGCCAGGCTGCCGTCGCGGCCATGGCTCGTCGGGTCCCGCGCCGACGACTGGACCGGCCTGAGCGGCGCCACCATGTCGTCGTTCTGGCTCTCCCTCGGGCAGCGCGGCCTCGTGCCGTTCGCCGTCGACGTGCCCGCCGGATCTGAGTACCTGTCCTCCTCCCGTGGCTACCTCGCGCTCTCCAACCCCACGGGTAACCCTAGGGTGATCACCCTCTTCAACCCC…
63	E3-F-box	OsFBDUF49	LOC_Os10g37570.1	OsFBDUF49 - F-box and DUF domain containing protein, expressed	1218	ATGGATTGGTCGTCGCTCCCGGCGGATCTCCTGCTCGCCGTGTTCGCGCGCCTCCCCCGCGACGCCGACCGCGCCCGCTTCCGCGCCGTGTGCGCGGGGTGGGGCGCCGCGGCCGCGTCGTGGCGCCCGCGCCCCTGGTTCGTCGGGTCACGCACCGACCGCTTCGGCCGGGGCGCCGCCATGTCGTCGTTCTGGCTCTCCCGCCGCAGCCGCGGCGGCGGCGGCCTTGTCCCGTTCGCCGCCGCCGTGCCCGCGGGGCTGGAGTTCCTGTCGTCGTCGTCGCATGGGTACCTCGCGCTGTCCGACCCTATGGCGACTCCCAAGGCGGTCGCCCTCGTCAACCCCGTCACCGGCCGGCGCATCCGGCTGCCGCCGATCGGGTTCTTCAAGAGGTGGCAT…
64	E3-F-box	OsFBDUF5	LOC_Os01g48250.1	OsFBDUF5 - F-box and DUF domain containing protein, expressed	1176	ATGGCTCGTTCGCCACGGCCGCCGTGGTCCGATGGCCTCCCGCCCGAGCTTCTCGGCGTCATCTTCGAGCAGCTGAGCTGCCTCGCCGACCGCGCCTGCTTCGCGGCCGTCTGCCGCCCGTGGCGCACCGCCGCGGCCTTCGTCGACGCCCCGCAGCGGGGGCTCCCGTGGCTGCTCCTCCCGTCCCGCGACGCGCCGTCCTTCTTCAGCCTCCACTCCGGCGCCACCCGCCACCTCACCCTCCCGGAGGGCGTCCGCGGCGCGCGCCTGTGCGGCGCCCACGACGGCGGCTGGGTCGCCGTCGCCGTGGACCCGTGGCGAGGGTTCGCGGCCGTCAACCTCTTCACCGGCGTGAGGGTTACCCTCCCGGAGAAGCTGAGGCTCGAGGTCCCCTACGCC…
65	E3-F-box	OsFBDUF50	LOC_Os11g36350.1	OsFBDUF50 - F-box and DUF domain containing protein, expressed	1380	ATGGCGTCCACCGCCGCCGGCGACGACTTCCGGGATTGGTCCGGGCTGCCGGAGGACCTCCTGCTCACCGCCATGGAGGCGATGCAACTCCCCGACCTAGTCCACTCCGGCGCCGTCTGCAGATCGTGGCACTCGGCGTTCGCCACGTTCCGCCGCCTCGGCCTCCGGTCGCCGCCGCACCCGCCCTGCCTGCTGTACGCCGCCGCCGCCGCCGCCGACAATGCCGTCCGCCTCTACTCGCCGTCGTCCACCGGCGCCCACTTCCGCGTGCCCCTCCTCGACGAGGAGGCGGCCAGCGGCGTCGTCGGTTCGGCGCACGGGTGGCTGTTCACAAGCGACAGGGACGCCAACCCTTACCTCCTCAACCCGCTCACCGGCGCCCGCGCCGCGCTCCCGCCG…
66	E3-F-box	OsFBDUF51	LOC_Os11g36610.1	OsFBDUF51 - F-box and DUF domain containing protein, expressed	1284	ATGGGCTGTACAATCTCCAAAGTTTTCCCAAGTTTTGCAGAGAAATTCTTGAAAGAAGCCAAGGCAGGAAATTCACCGGAGCTGCCGCAGGATGTGCTGATGGAGATCTTTGCCCTCCTGGAGGTCCCTGACCTCGTTCGTGCTGGCTCGGTGTGCTCCTCATGGCGCGCTTCGTATATCAGTCTATGCAAACTTGGAGGCTACAGGCAGGCTCAGACGCCATGCCTGCTCTACACCTCTGAATCTGCTGGTGAGAATGTGGCATGCCTCTACAGCCTCGCGGAGAAGAGGGCATACAAGTTAACCATGCCAGATCCACCTATCCGTAGCAGGTTGCTTCGGAAATACATATTTAAAAAGGCATTTCTGTCATCTGATCCATCCATGGGGGACTACTTT…
67	E3-F-box	OsFBDUF52	LOC_Os11g37060.1	OsFBDUF52 - F-box and DUF domain containing protein, expressed	1245	ATGGAGCTCCCACAGGACATTTTGATGAGCATCTTTAGCACCCTGGAGATCCTTGACCTCATTCGGGCCGGTTCCGTCTGCAACTCTTGGCGATCTGCGTACACAAGTATATGCAGCCTTGGACACTGCAAGCCGCAGCAGACACCATGCTTGCTGTACACATTTGAGTCTGACGGCACCAAGGCGACAGGTCTCTACAGCCTAGCGGAAAAGAAGGCGTACATGTTGACTCTCCTGGATCCGGCATTGCCTAGTAGGTTTATCATCGGATCCAGCCATGGCTGGATTATCACCGCCGACGAGAGGTCTGAGTTGCACCTTGTCAACCCCATCACCGGCAAGCAGATCGCCCTGGCACCTGTCACCACCATTGAGCAGGTGAAGCCCATCTTCGACGAT…
68	E3-F-box	OsFBDUF53	LOC_Os11g37300.1	OsFBDUF53 - F-box and DUF domain containing protein, expressed	1479	ATGTTCCAACTCTGCAAGTATTCAAGCAGGCGACGAATTTCACCTTGCAAGAGGGGCTCGATCTGCTCCAATTATCCAATGGCGCCCTGTAGTACTATAGCCAGGATTATGAACTTAGGGGATCTAGCGAGATGTCCCAAGAATTTGTGCAACCTACTCTTCAGAGTAGTACAATCCAAGCTCCTAGCGCCCCTTCACAGTAGTTTACTGAAGGAAGTGCAAAAAGATGATGGTGATCAGCCATCAATGGCAGAGAGTGTTGTGGCAAATTTACCAGAGCTGTCTCAGGACATCTTAATGGAGATATTTGCCCTCCTGGAGATCCCTGACCTCGTGCGTGCAGGATCGGTCTGTAACTCCTGGCTCTCGGCCTACAACGAATTGCGCAGCCTAGGTATC…
69	E3-F-box	OsFBDUF54	LOC_Os11g37390.1	OsFBDUF54 - F-box and DUF domain containing protein, expressed	1491	ATGGAGGCCTGTAGCATAGCCAGGATTATCAACTTAGGGGATCTAGCTATGCGCCCGAAAAAATTGTGCCGTCTACTCATCAAACTCTTATCAGATCTCCTGCTGAAAGAATCCGGAAAATATGAATATGTGCATCCACCTCCTATGGAGACTCAAGCGGCAGATTTACCGGAGCTTTCACAGGATATGCTGATGGAGATCTTTGCCCTCCTGGAGATCCCTGACCTTGTTCGTGCGGGATCTGTCTGCCAATCCTGGCGTTCTGCCTACACCAGCCTACGCGACATGGGGCAGTACAAGCAGCAGACTCCCTGCCTGCTCTACACCACTGAATCCTCAGGCGAGAAGGTTTCATGCCTCTACAGTCTTGTGGAGAAGAGGGCCTTCAGGTTAACTCTC…
70	E3-F-box	OsFBDUF55	LOC_Os11g38100.1	OsFBDUF55 - F-box and DUF domain containing protein, expressed	1449	ATGGAGCCGACCGGCGCCGGCGCCGGCGTGATCCAGTGCTGGGAGACGCTTCCCGAGGATCTCCTCGTCACCGTCTTTTGCCAGCTGGAGATACCCGACCTCCTCCGCTCCGGCGCCGTGTGCGCGTCCTGGCACGCCGCGTACCGCACCTTCCGCCGCCTCCGCCTCCCGTCGCCGAAGCAGCCGCCGTGCCTACTCTACTCCTGCGACGCCTACGGCCCCGACGCCGCCGGACTCTACTGCCCATCCACCGGCGCCACATACCGCATCCCCGTGTCGTGCGGCGGCGGCGGCGGTGGCTTCCGTAACCTGACGCTGATCGGCTCGGCGGACGGGTGGGTCGTCGCCGCCGACGAGATCGGCAACCTACGCCTCCTGAACCCGCTCACCGGCGCCCAC…
71	E3-F-box	OsFBDUF56	LOC_Os11g38120.1	OsFBDUF56 - F-box and DUF domain containing protein, expressed	1464	ATGGAGCCGACCGGCACCGGCGCCGCCGTGGTCGCCGATTGGACGAGGCTGCCGGAGGATATACTGGTCACCGTCTTTTGCCAGCTTGAGATACCCAGCCTCCTCCTCTCCGGCGCCGTGTGCGCGTCTTGGCACGCCGCGTACCGCACCTTCCGCCGCCTCCGCCTCCCGTCGCCGAAGCAGCCGCCGTGCCTCCTTTACTCCTGCGACGCCTATGGTCCCGACGCCGCCGGACTCTACTGCCCTTCCACCGGCGCCAAGTACCGCATCCCCGTGTCGTGCGGCGGCGGTGGCGGCTTTCGCAACCTGACGCTGATCGGCTCGGCGGACGGGTGGGTCGTCGCCGCCGACGAGATCGGCAACCTGCGCCTCCTGAACCCCCTCACCGGCGCCCAGGCC…
72	E3-F-box	OsFBDUF57	LOC_Os11g38130.1	OsFBDUF57 - F-box and DUF domain containing protein, expressed	1278	ATGGCGGCGGCGGCGGCGGACTGGACGAGTCTCCCCGACGACATCCTATTCTTGGTGATGCGGAAGCTGGGGATCCCCGACCTCCTCAACGCCGGCGCCGTCTGCTCGTCGTGGCGCTCCACCTACACCTCCCTCCGCCTCCCCATCACCGACAAGTCACCATGCCTCCTCTACTCCTGTGACGCCGACGCCGATGACGATGACGTCGCCACGGTCTACAGCCCCAGCAGCGGCGCCACCTTCAAGCTCCGCCTACCGTCTCCCGCGTTCCGCCGCCGCTACATGGTCGGCTCCGACCACGGCTGGGTCGCCACCGCCGACGAGCTCTCCAACCTGCAGGTGATCAACCCGCTATCAGGCGTCCAGATCGATCTCCCGCCCGTCACGGAGCTCTACCAC…
73	E3-F-box	OsFBDUF58	LOC_Os11g38140.1	OsFBDUF58 - F-box and DUF domain containing protein, expressed	1272	ATGGGTATCTCGGATTGGTCCAGTCTCCCCAAAGACATCGTGATCGTCGTCATGGGGAAGCTGGAGATCCCCGACCTTCTCAGCGCCGGGGCCGTCTGCGCCTCATGGCGCGCCGCCTGCACGGCCGTCCGCCGTGTCCGCTTCCCAATCACGGACAAGTCGCCTTGCCTGCTCTACTCCTGTGAGGCGGATGATCCAGATCTCGCCACGTTCTACAGCCCCAGCAACAATGCTACCTTCAAGGTCCGCCTGCCCGGCCCGCCGTTCCGCCGCCGCTACACGGTCGGCTCCGACCACGGCTGGATCGTCACCGCCGACGAGCTCTCCAACCTGCAGGTGATCAACCCGCTATCAGGCGTCCAGATCGATCTCCCGCCCGTCACGGAGCTCTACAACGTC…
74	E3-F-box	OsFBDUF59	LOC_Os11g38180.1	OsFBDUF59 - F-box and DUF domain containing protein, expressed	1479	ATGGGAGCAGCCGCCTCGACGAACAAGCAGCCGTCTCCTCCGGCCAATGAGAATATGGAAGAAGAAGCCGAAGCCGGCGGAGATCGTTGCTGCTGGTCGTGGTTGCCGGAGGACGTCCTGCTGACCGTGATGGGGTTCATGGAGGTCCCCGACGTCGTCCGCTCTGGAGCCGCGTGCTCCGCGTGGCGCGCTGCCGCCGCGGCCTTCCGCCGCCTCCGCCTCTCGACGCCGCGGCAGCCGCCGTGCCTGCTCTACGCCTGCGACGCCTACGGCCCCGACGCCGCCGCGCTCTACTCCCCCTCGACGGCCGCCACCTTCTGCGTGCCCTTCCGCATCCCGCGCGCCGTCGCGGGCGCGGCGCACGGGTGGCTGTTCGCCACCGACGACGAGGCCAACCCG…
75	E3-F-box	OsFBDUF6	LOC_Os01g56710.1	OsFBDUF6 - F-box and DUF domain containing protein, expressed	1053	ATGGCTGCCTCTCCGCCATGGGCGAACCTCATCGGCGCCCTCGTGCGCGAGATCGCCACCCGCCTCCCGTGCAAGTTCGATCGCGTGCACTTCGCCGCCGTCTGCCGATCATGGCGCGAGTCCCTCGAGCAGCTCGCTCCCCTGCCCCGGTCTCCCGCTCTGCCGTTTCTCATCCTACCGCTCGCTGAGGGGCCTGCCGTCTCCTGCATCCTGAGCGACTACGCCACCCACCCAGCCGTCGTCCCGGATTGGGTGCGGTACGCTCGCTACATCGGCGCGTACGACGATGGCTGGGTCTTCCTCTCCACTGCTCCACCTCAAGACGTCGACGGACGATGCGTCTTCGCCGGAATCATCAACGTCGGTCCCGTCCCACAAGGCCGGCCAATGATTGCGTTC…
76	E3-F-box	OsFBDUF60	LOC_Os11g38200.1	OsFBDUF60 - F-box and DUF domain containing protein, expressed	1251	ATGGATTCCGGCAAAGGAACCATAGGGCGGGAGGCGCAGCGGCGGTCGTGGGCGGACATCCCCGCGGACATCATCGGGGTCGTGGTCGGGCGCCTCCCCAGCGTCGAGGACCGCGCCAGGCTTCGGTCCGTCTGCCAGGCGTGGCGCGCCGCGGCGCGCCTCCACCGCCCGCCGCCGCCGCTCCCCCTGCTCGTGCTCTCCAACCTCGCGTTCTCCGGGTTCTGCGTCGACGGGGCCATGTCGGAGACGCGCCGCATCCCGCTGCCCGTGGAGGTGGTGGCGGCGGCAGCTGGCGATCTCCGCTGCGTGGGATCGTGCGAAGGATGGCTCGCCGTGGTGCGGCAGAAGAAAGCTCGCTACTTGGGCGATGGCGCGTGTTTCTTGGTGAACCCTTTCTCT…
77	E3-F-box	OsFBDUF61	LOC_Os11g38230.1	OsFBDUF61 - F-box and DUF domain containing protein, expressed	1188	ATGGACGGAAGCATCTCAGGTGACCCCTCATCTGCAACTCCTCCCCCTCTCTCTCTCGCTCTCTGTGTGTGTGGGGGGCGCCGTGTGCTTGTTCGTGGTTCGTTCGAAATGTACGCATTGGTGGTGGTTGCTGTCCCTGCAGGCGATGCGCTGCTGCGGGGCCCGTGGAATGACCTCCCGGGGGACCTGCTTGGCCTTGTGCTCGGCCACATCCCGTGCGCCGCTGGCCGCGCCAGGGTGCGCTCCGTCTGCAGCTCGTGGCGCAACGCCGCGGCCATCCAGCGCCCGCCCCGGCCACTCCCCATGCTCGTGTTCTCCCGGTTCGGCTTCGTCAGCTTCTCCAGCTTCTCCTCCGTCATGGTGATCGCTGACGCTGAGTTCACACGCATTCCGCTGCAC…
78	E3-F-box	OsFBDUF62	LOC_Os11g38500.1	OsFBDUF62 - F-box and DUF domain containing protein, expressed	981	ATGGAGCTCCCACAGGACATTTTGATGAGCATCTTTAGCACCCTGGAGATCCTTGACCTCATTCGGGCCGGTTCCGTCTGCAACTCTTGGCGATCTGCGTACACAAGTATATGCAGCCTTGGACACTGCAAGCCGCAGCAGACACCATGCTTGCTGTACACATTTGAGTCTGACAGCACCAAGGCGACAGGTCTCTACAGCCTAGCGGAAAAGAAGGCGTACATGTTGACTCTCCTGGATCCGGCATTGCCTAGTAGGTTTATCATCGGATCCAGCCATGGCTGGATTATCACCGCCGACGAGAGGTCTGAGTTGCACCTTGTCAACCCCATCACCGGCAAGCAGATCGCCCTGCCACCTGTCACCACCATTGAGCAGCTCTCGATTGCGAGGTCAGGG…
79	E3-F-box	OsFBDUF64	LOC_Os11g39609.1	OsFBDUF64 - F-box and DUF domain containing protein	1338	ATGGAGTCATCCGACTGGGCGGAGTTGCTGGAGGACGTCCTTCTAATAATTATGGAGCGGTTGGACATCCCAGACCTGATCCGCTCCAGCGCTGTATGTGCCTCATGGTGCGCCGCGTCTACCGCCGTCCGCCGCGCCCGCTTCCCTCTCCCATCATCGGCGAAGCAGCTCCCGTGTCTGTTCTACGCCTGTGAGGCCTACTCCCCGAACAACGCCGTCGTCCATTGCCCCTTGACTGGCGAGTCCATCCGAGTCCCTTTCCCACTCGGCGTGGTCACCGAACACTCCGTGGTCGGTGCGGGGCACGGTTGGATCGTCACCGCCGACGAGGTCTCCAACCTCCGCCTCATCAATCCCATTACCGGCGCCCAAGCCTGTCTCCCTCCTATCACCGGAATT…
80	E3-F-box	OsFBDUF66	LOC_Os12g39520.1	OsFBDUF66 - F-box and DUF domain containing protein, expressed	1257	ATGGCGGCGGCGCAGCCGCCATTGCCGTGGGGGGACCTCCCGGCGGACCTGCTGGGCCTCGTGCTCCTCCGCCTCCCGTCCCTCCCCGACCGCGTCCGCCTCCGCGCCGTCTGCCGCTCCTGGCGCGCGGGCGCCGCGCGGGGTCGCCACCCGCGGCTGCCCCCGCCGCTGCCGTGGCTCGCCCTCCGCGACGGGGGCCTCGTCGACCTCGACGGCGAGCCCATCCGCTGCCCCACCCCCATCCCCCGCCACGGCGTCGTCGGCCACCTCGCCGTCGACAACCTCGCCTTCCTGATACACCGCGACGGCGGCTGCTCCCTTCTGAACCCCCTCTCCTCGTCTGCTTCAGCGGCGACGGCGGCGATCACGCCTCTCCCATGGCTGAACCTCGCCGCCGTG…
81	E3-F-box	OsFBDUF7	LOC_Os01g56740.1	OsFBDUF7 - F-box and DUF domain containing protein, expressed	1266	ATGGCCGATTTCCCGCCATGGGCGGACCTCGCCGACGCCGTCGTGCGCGAGATCGCCAACCGCCTCCCCTGCGTGTACGACCGCGTGCACCTCGCCGGCGTCTGCCGACCATGGCGCGAGTCCCTCGAGCGGCTCCCGCCCCTGCACCCGCCTCCCAAGCTGCCGTATCTCATCCTGCCGCTCGCCGAGCAGCCGGCCTTCTCCTGCGTCCTGAGCGGCGGCGCCACCCACCCCTTCTTCGTCCCGGAGCGGATTCGCCACGCTTGCTACTTCGGCTCGTACGACGGCGGCTGGGCCTTCCTCTCCACTCTTCATCCTCAAGCTAATCGAGTGTACTTCCTCGCCAATCTGGCCGGCACCTCGGGCACCTTCAATCTCCCCAACAGGATCCAGTTGGAA…
82	E3-F-box	OsFBDUF8	LOC_Os01g56750.1	OsFBDUF8 - F-box and DUF domain containing protein, expressed	1293	ATGGCCGACTTCCCGCCATGGGCGGACCTCACCGACGCCGTCGTGCGCGAGATCGCCAACCGCCTCCCCTGCGTGTACAACCGCGTGCACCTCGCCGGCGTCTGCCGACCATGGCGCGAGCACCTCGAGCGGCTCCCGCCCCTGCTCCCGCCCCCCAAGCTGCCGTATCTCATCCTGCCGCTCGCCGAGCAGCTGGCCTTCTCCTGCGTCCTGAGCGACTGCGCCACCCACCCCTTCTTCGTCCCGGAGTGGATTCGCCACGCTTGCTACTTCGGCTCGTACGACGGCGGCTGGGCCTTCGTCTCCACTGCTCATCCTCGAGCTCAGGGTTATCGAGATTATTTCCTCACCAATCTCCACCAAACCCCGAATACCTTCGTTCTCCCCGTCTGGATCCAG…
83	E3-F-box	OsFBDUF9	LOC_Os01g71430.1	OsFBDUF9 - F-box and DUF domain containing protein, expressed	1140	ATGGCGCCCGTCTGCTTCTCTGACCTGCCACCTGAAGCGCTCGACGACATCGCCCGCTGCGCCGGACCCCTCGACAACGTCGTGTGCTCCGCCGTCTGCCGGCCGTGGCGCCGCGCCCTGAAAACCACGCGCCTCCGCACACTCGAACAACCGAGCCGCCCGTACAGCGTGAGACTAGACCAGTGGAGCAATGGCATCGAGCTCTGTCCTCTCCGCCTCACCCGCGAACGAATCGTCCGCATCCCCAGCGACGGCGGCGCCGCGCCAGTGACCCGCATCATCGGGTCCTCCCACGGCTGGCTCGTCACCGTCGACGAGGAGTGCGGCCTGTCCCTGCTCGAGGCCGTCACCGGCAGGGCGTTCCCGCTGCCTCCCATCACCTCGTCCGGCAGCAAGAAG…
84	E3-F-box	OsFBK1	LOC_Os01g47050.1	OsFBK1 - F-box domain and kelch repeat containing protein, expressed	1236	ATGCTAGCACACTTGATGACTGATGTCATGGAAGATAATTCTTCATGGACAGCTCTTTCTATTGATCACATTAGAATTTCTGCATTCAATTTCGGAATTGTCTCCGAGGATAACGATGAAGGCAAAGAATTTTTGCTTTCATTGGACACTGTTGTTCCTGATGATATCCTGGAGAGAATTTTCACGTTTTTACCTATAGTAAGCATGATAAGGTCAACAGCAGTTTGCAAAAGATGGCATGACATTATCTACTCAAGCAGGTTTCTTTGGACCCACATGTTGCCTCAGAGGCCATGGTACTTTATGTTCACTTCTAATGAAAGTGCTGCTGGGTATGCATATGACCCGATTCTCCGCAAATGGTATGATTTAGAGCTTCCATGCATAGATAAGAGCAGT…
85	E3-F-box	OsFBK10	LOC_Os02g51350.1	OsFBK10 - F-box domain and kelch repeat containing protein, expressed	1281	ATGTTGGAGGGTCAATCTTGCTTGATCTCAAGGTCTTTGCCAAGCTCCTGTGATCAAGAATCCAGATTAGCATACATGACCTACCACCTCCTTGAGATAACGAGGAGTAAGCGCATATCAAGTACTCCGAGGATTGAACCTGATAGTGTTGCTGCAGTAGCAGTACTGACCAAACGACCTAAATCTGCCAGGAACCATGAGTGTGAGCAGCTGGATTGTCAAGGCAGCAATGATCAGGGTTTTTCGGATTCAAGTACCCTAATAAGTTCTATCGGTCGAGATAACTCAATCAGTTGCCTCGCCCGTTGCTCTCGTTCAGATTATGGCTCCATTGCATCAGTCAATCGGAACTTCCACTCACTTGTCCGCAGTGGGGAGCTTTACAAGGAACGGCGTCAG…
86	E3-F-box	OsFBK11	LOC_Os03g07160.1	OsFBK11 - F-box domain and kelch repeat containing protein, expressed	1317	ATGGATGCGGCTGCCGGAGGCGCGCCGCCGCGGCCCGCGGCCGGAATCCGCGTCCGGGTGCCACTGGTAGAGTCTGTGTCTTGTTACTGCAGGGTAGATGGAGGTCTTAAAACTGTTGTGAGTGCTAGGAAGTTTGTCCCTGGTGCAAAGCTGTGCATGCAACCTGACATTAAACCAAACAAGCGCAAGTCAAGGAGCTCACACAAAGAGAGGTGCCGAACTCAGGCACCACTTCTACCTGGCCTTCCTGACGACCTAGCTATTACCTGCCTCATGCGGGTCCCTCGACTTGAGCACACAAATCTTCGGTTAGTCTGTAAACGGTGGAACCGACTGTTATCTGGGAACTATTATTATTCCTTGCGTAAGAAACTTGGCATGGCAGAAGAATGGGTTTTT…
87	E3-F-box	OsFBK12	LOC_Os03g07530.1	OsFBK12 - F-box domain and kelch repeat containing protein, expressed	1296	ATGATGCTGGAAGGCAACTCCTGCCTCATCTCGCGCTCCCTGCCGAGCTCCTGCGAGCCGGAGTCCCAGTGGGCGTACCTCTCCCACGAGGTGCTCAACGGCAAGCGCCCGGCGCCGGAGGATGCGGAAGCCGAGGACATGGACGAGGTTGACTTCGGCGGCGGGAAGCGCAGCAAGCCGCCATCGCCGCAGCCGCACACGCCGGACATATCTGAGGGCCATGGCTCCAGTCGCCATGTTGCCGCCTCTGGCGGCGGAGAGGAGCATGGCAACGGGAGCAGCCTCATTGGTGCGATTGGCCGTGACCTTACCATCAATTGCCTCCTCCGGCTGTCACGGTCAGACTATGGCTCGGTGGCCTCCCTGAACAAGGACTTCCGGTCGCTCGTGCGCAACGGG…
88	E3-F-box	OsFBK13	LOC_Os03g30160.1	OsFBK13 - F-box domain and kelch repeat containing protein, expressed	894	ATGCCCGCCGCCGAGAGCTGCCACTCCCGCAGCCTCTCGTGGCTCGTCAAGTCCTGCATCCCCGCCGACCCCGCCCGCCACATCGCCGTCCCCGTTCTTTGCCCCACCCCACAACCACCGCCTCCCTCGTCGCCGCCGGCACCCCCAATCTCCGCCCTCCCCGACGACCTCCTCCTCGAGTGCCTCGCCCGCGTCCCCCGCGCCTCCCTCCCTCCGCTCCCCGCCGTCTCCCGCCGCTTCGCCACGCTCCTCGCCTCCGACGCCTTCCTCCACCTCCGCCGCGCCCACGCCCACCTCCGCCCCTCCCTCCTCGCCCTCTCCGTCTCCGACAACGGCTGCACCGCGCAGGCGCTGCTCCGGTTCGACGCCTCCGTGCCCGTGCTCGAGGTCGCCGCGCTG…
89	E3-F-box	OsFBK14	LOC_Os04g31120.3	OsFBK14 - F-box domain and kelch repeat containing protein, expressed	1128	ATGCTAACACTTGTTGGAGCAAGAGAGCCATTTGTTAAAGCACAGACCAACCTCCCTGCTACAATGCAGCTGAAGTTTCCTACTAGAACCCAAGGTGATTCATACGGAGCACTGATACCTGGTTTGCCAGAAGACTTAGCGAAAGTATGCCTTGCCCTTGTCCCTCGGAGCTACTTCCCTGTCATGGGTGCAGTGTCCAAGAGTTGGATGTCATTCATTGGGAGCAAGGAGTTCATTGCTGTTAGGAAGGAGGTCGGGAGGCTTGAAGAGCGGATTTATGCCCTGATCACTGGAGATGGAGGAAAGGGACCCTATTGGGAGGTGCTGGGGAGCCTGGAGCAGCAGAATAGGATGCTTCCTCCTATGCCTGGACTGACTAAAGCTGGATTTAGTGTGGTT…
90	E3-F-box	OsFBK15	LOC_Os04g52830.1	OsFBK15 - F-box domain and kelch repeat containing protein, expressed	1368	ATGGAAGATTTACAAGATTGTGACTGCAAAAGCCTTGTTGCTGTTCCTGGTTCTGTGGTTCTGCACCTCTTTAGGCTGTTTAATCAGCAGGATAATTCCTGGCAGAAGTACACATTAGCCTACTTTCTTTTGGTCAGGAATGAGTACTTCTCTAGGGATTCAAGGAAGCATTCAGATGGGAAGAACCAACTTCTTGACTGCTGTGATGATTCAGAATTAGATTTGGATGTGCTGTATGCTGATTTGGATAGTAAAGAACTGGAGCTTAAGTTGCAGAAACCTGTTGTCAAGACTCAATCAAAAGGTGACTCAAGTGCCAGTGGATCAAATGATTGCTTCTTTCCTGGCCTTCACGACGACCTGGCTCAGGACTGCCTTGCTTGGGCGAGCAGATCAGAC…
91	E3-F-box	OsFBK16	LOC_Os06g39370.1	OsFBK16 - F-box domain and kelch repeat containing protein, expressed	1146	ATGGGTTACAACGAGCTGATTCCGGGGTTGCCGGAGGAGGTGGCGAGGGAGTGCCTCATCCGGGTGGGGTTCGACCAGCTGCCGGCGGTGCGCCGCATCTCGCGCCAGTGGAAGGCGGAGGTGGAGTCGCCGGCGTACAACCGCCTGAGGAAGGCGGAGGGCCTGGCGCGCCCGGCGCTCGCGCTGGTGCAGGCGCGGCGTGAGCTCGCCGAGGCGGGCCCGGCGGCGGACAAGCAGTCGTCGGCCGGCGGTGTGCCGGGGAACTCGTACCGGATGGTGCTGTTGGACCCGGCGGAGGGGAGGTGGACGCCGCTGCCGGAGGTGGGTGGAGCGAGTGGGAGCTTGCCGCTGTTCTGCCAGGTGGCGGCGGTGGATGGCGGTGTGGAGGGGAGGAAGCGG…
92	E3-F-box	OsFBK17	LOC_Os06g44500.1	OsFBK17 - F-box domain and kelch repeat containing protein, expressed	1155	ATGAGCTTCTCGTCGTCGATGAGCAAGCAGCAGGTGCTCGAAGTCGCCGGCGACGAGGTCGGCGGCGGCGGCGGCGAGGAGGTCATGGAGCTCATCCCCGGCCTCCCCGAGGAGGTCGCCGAGAAGTGCCTCCTCCACCTGCCGTTCCTCTACCACCGCCTCTTCCGCACCGTCTCCTCCACCTGGAACCGCTTCCTCACCGTCTCCCCGGCCAAGTTCCCGTCCGCGGCCGCGGCGTCGGTGTCGCTGTCGCTGCCGTTCCTGTTTGCGTTTGCGTTCGACCCGGCCTCCCGGCGGCTCCAGTGCCAGGCGCTCGACCCGTTCTCGAGGAGGTGGTTGCTGCTGCCGCCCGTGCCCGGTGGCGCCGCCGCGGCTGGGTCGTTCGCGGTGGTGGGGTTA…
93	E3-F-box	OsFBK18	LOC_Os07g05880.1	OsFBK18 - F-box domain and kelch repeat containing protein, expressed	1221	ATGCGCCGCGTCCGGGTCTCATCCCACCAATCTCCAGTCCACAAGCTTGGTGATTCACAGATGAAATTGACACCCAAATTCCGGCTTGCCACAACCTCCGCATTGCCGTCGTCGATGCCGGCCTCTGATTTGGAGCAAGCCTCATGGGAGACACCCCTCATACCTGGCCTTCCTGATGATGCTGCTCTCAACTGTCTCCTCCGGCTACCTGTTGAGACCCATGAGGCATGCAGGCTTGTGTGTCGCCGGTGGCATCACCTCCTAGCTGACAAGGCGCGGTTCTTCATGCAGAGGAAGGTGATGGGTTTTCGGTCACCGTTGTTGTTCACCCTGGCTTTCCACCGTTGCACTGGTAAGATACAGTGGAAGGTGCTGGACCTGAACTACTTGACCTGGCAT…
94	E3-F-box	OsFBK19	LOC_Os07g47650.1	OsFBK19 - F-box domain and kelch repeat containing protein, expressed	1140	ATGTCCACCTCCGCACCCACCTCGTCGCCTGAGCCGCCGGAGTTCATCCGCGGGAGCCTCATCCCGGCTCTCCCCGACGACCTGGCCATCCACTGCGTCGCCCTGCTGCCGCGCGCCGCGCACCCCTCCCTCGCGCTCGTCTCCCGCGCCTTCCACACCTTGCTGTGCCGCGACCCGGGTCCCCTCCTGGCCGCGCGCCGCCGCCTCCGCCTCTCCGACCCCCACGTCATCCTCTCCCTCCGCCCGCCGGCCTCCGCCTCGCCTCTCTTCTTCCTCCTCCTCCCGCATCCCGGATGGCCACCGCTGCCTCTCCCGTCCCCTCCCGTCCCCGTCTCCTCCTCCTCCTCGGTCGCCGTCGACGGCAACCGGGTGTTCCTCTTCGGCGGGTCCGTCTCCGGA…
95	E3-F-box	OsFBK2	LOC_Os02g02350.1	OsFBK2 - F-box domain and kelch repeat containing protein, expressed	1083	ATGACTTCTGAAATAAAGCACGGTGGAAAGCTATCCTGTAGCGGCATGGATTCTGATGGCCCCCATACTTCACTTATACATGGTCTTCCTGATGAGATTGCTATTCTTTGCTTAGCGAGAGTTCCACGGCGATATCATAATGCTCTCAGGTGTGTCTCAAAGAGATGGAGGGCACTGCTTTCCAGTGAAGAGTGGCACTCTTGCCGCAAGAGGAACAATTTGGATGAGCCTTGGGTATATGTGATTTGTAGGAGTACGGGCATCAAATGCTATGTACTTGCTCCTGATCCTACAACCCGCTCCTTGAAAATTATGCAAGTCATCGAACCCCCATGCTCGTCTAGGGAAGGCATTTCCATTGAGACCTTAGACAAGAGATTATTTCTTTTGGGTGGTTGT…
96	E3-F-box	OsFBK20	LOC_Os09g38300.1	OsFBK20 - F-box domain and kelch repeat containing protein, expressed	1785	ATGCCGCGAGCTCTACAGAGATCTGGCAGCAACAGCCTCGCCGCCCTGCTGCGCGCCGACCCGCCGCCCAATGCCGCCATTGCCGACCAGGACGACGCCAAGCGGCCGGGGAGGAGGAGGAGGCGGCGGAGGAGGAGCTGCCTCAGGCTGCCGCTCGGGGTCGGAGCCGGGGGATGCCGCGTCTGCGCCTGCGACGAGATGGACCCCGCCACCGCGGCACCGCGCCGACGTGCCCCGGAGGAGAAGGATGACGACGAGGAGGAGGAGGAGGCCGTGCCGCCCGCCGCGCTGCAGTGCTTCTCGTGGAAGAAGGGGGCGGCCGCCGCCCGCACGTCGGGGGTTGGGGATGGTGACAGGGTGATGGTGGAGGAGGTGGAGGCGGCGGCGGCGTCGCTGTCG…
97	E3-F-box	OsFBK21	LOC_Os10g21930.2	OsFBK21 - F-box domain and kelch repeat containing protein, expressed	1428	ATGGGGGCCCTTTTGAGCTCCCCCAACAGCAAGAACCAGCCATGGGAGCATGGTGAAGCTTCAAAGGCAGATTCCTCCAAGAAGCTGCGGATGTCGGCGCCGCCTCTGTCCGGTGGCTACGACCACCCCGGGCTGATCCCGGGGCTCCCGGATGAGATCTCGCTGCAGATCCTCGCAAGGATGCCCCGGATGGGTTATCTGAATGCAAAGATGGTTTCGAGGAGCTGGAAGGCTGCGATCACTGGCGTGGAGCTGTACCGGGTGAGGAAGGAGCTGGGTGTGAGTGAGGAATGGCTGTACATGCTTACCAAGTCAGATGATGGGAAGCTAGTGTGGAATGCATTCGATCCGGTTTGTGGCCAATGGCAGAGGCTGCCACTGATGCCGGGGATCAGCCAT…
98	E3-F-box	OsFBK22	LOC_Os10g24900.1	OsFBK22 - F-box domain and kelch repeat containing protein, expressed	1044	ATGATGTCAACACTAATTGATGGTCTCCCTAATGAAGTTGCTCTTCAGTGCCTTGCACGGGTGCCATTTTTGTCCCATCCTGTTCTTCAAATGGTCTGCCATTCTTGGAGAGCATCTGTTCGAAATGGTGAGCTTTCCAAAGTTAGGAATCAGATTAGTGCGACTGAAGACCTGTTATGTGTGTTAGCATTTGAACCTGAAAACATGTGGCAGCTTTATGACCCTCTTCGAGATAAGTGGATAACCCTTCCTGTCATGCCATCTCAGATTAGGAATATTGCTCGTTTTGGAGTGGCCTCGGTTGCAGGCAAGCTCTATGTAATTGGTGGTGGCAGTGATCGAGTTGACCCACTTACTGGAGACCATGACAGGATCTTTGCAAGCAATGAGGTTTGGTCT…
99	E3-F-box	OsFBK23	LOC_Os10g26990.1	OsFBK23 - F-box domain and kelch repeat containing protein, expressed	1329	ATGGATTCGGCGGCGAGAGCCTCGCAGTCGGCGGCGCCGCCGCCGCCCGGCGCCGGGGTCCGCGTCCGCGCCCCGCTGGTAGAGTCTGTCTCATGCTACTGCAGATTAGATACTGGTCTGAAAACTGTTGTTGATGCTAGAAAGTTTGTTCCTGGAGCAAAGATGTGTATGCAACCTGATGTCAAACCCAACAAGTGCAAATCAAGGGGCTCTCGTAAGGAGAGGAGCCGAACTCAAGCACCACTTTTGCCTGGTCTTCCTGATGACCTTGCTATTGCTTGTCTCATACGGGTTCCTCGAGTGGAACATCCCAATCTTCGGATAGTTTGCAAAAGATGGAACCGTCTCTTATCTGGGAATTACTATTATTCCTTGCGCAAGAGAAACGGGATGGCGGAA…
100	E3-F-box	OsFBK24	LOC_Os11g04330.1	OsFBK24 - F-box domain and kelch repeat containing protein, expressed	1248	ATGCCCGCCGCCGAGAGCTGCCACTCCCGCAGCCTCTCGTGGCTCGTCAAGTCCTGCATCCCCGCCGACCCCGCCCGCCACATCGCCGTCCCCGTTCTTTGCCCCACCCCGCAACCGCCGCCTCCCTCGTCGCCGCCGGCACCCCCAATCTCCACCCTCCCCGACGACCTCCTCCTCGAGTGCCTCGCCCGCGTCCCCCGCGCCTCCCTCCCTCCGCTCCCCGCCGTCTCCCGCCGCTTCGCCACGCTCCTCGCCTCCGACGCCTTCCTCCACCTCCGCCGCGCCCACGCCCACCTCCGCCCCTCCCTCCTCGCCCTCTCCGTCTCCGACAACGGTTGCGTCCCGCAGGCGCTGCTCCGGTTTGAATCCTCCGTGCCCGTGCTCGAGGTCGCCCCGCTG…
101	E3-F-box	OsFBK25	LOC_Os11g14140.1	OsFBK25 - F-box domain and kelch repeat containing protein, expressed	1152	ATGAGGAGCCCGAGGAGCCGTGCGCTAGAGCGCGACGCCGGCGGCGTCGCCGTCGAGCACGTCGAGCTCATCCCGGGGATGCCCGACGACGTCGCCGTCGACTGCCTGGCGCGCGTCCCGCACGGGGCTCACCGGGCGATGCGGCGCGTGTGCCGCGGGTGGAGGAGCGCGGCGGCGACGCCCGCGTTCGCCATGGCGCGCGCCGAGGCGGGCGCCAACGAGGATTTGGTTTACCTGCTCCAGTTCGCGAACCCCGCGGCGGCCGCGGCGGCCGCGGAGGAGGCGAAGGAGGACGGCGACGCGCCGGCGAACTCCCCGGCGTACGGGGTGGCGGTGTACAACGTGACGACGGGGGAGTGGAGGCGGGAGAAGGCGGCGCCGCCGGTGCCCATGTTCGCG…
102	E3-F-box	OsFBK3	LOC_Os02g10850.1	OsFBK3 - F-box domain and kelch repeat containing protein, expressed	1311	ATGGACAGAAGGAACCAAGCTCCTCCGGTTGATAGCTCAGCATGCTTGTGCAGAGTGGAGAGATCGGTCGCCGGCGCCGCCGCGGCGAGGCTGATGCCGAGGGCGAAGGCGTGCGCGCAGCCGAGCCTCAGGGCGTCCATCCACCCGCTCAAGCCCAAGAGATCGCCGGGGCGCGACCACCGCGGCGGCGGCGGCGCCGGTGGCGGCGGCGGCCGGCAGTGCCCGCTCATCCCGGGTCTCCCCGACGACCTCGCCGTGGCGTGCCTCATCCGCGTGCCGCGAGGTGATCACTGGAAGCTGAGGCTGGTGTGCAGGAGGTGGTCCCGGCTGCTCGCCGGCAACTACTTCTACGGCCTCCGGCGGCGGCTGGGCCTCGCCGAGCAGTGGGTGTACGCCGTC…
103	E3-F-box	OsFBK4	LOC_Os02g11790.1	OsFBK4 - F-box domain and kelch repeat containing protein, expressed	1290	ATGAGTGATGACGAGCTGATTCCGGGGCTACCGGAGGAAGTGGCCCGGGAATGCCTGCTGCGCGTGGGATTCGACCAGCTGCCGTCGGCGAGGAGCACGTCGCGGCGGTGGAAGGCGGAGGTCGAGTCGCCGTTCTACCACCGCCTCCGCAGGGCCCGCGGCATGGCGCGCCCGCTCCTCGCCCTCGCCCAGGCCGAGCCGCCGCTCGCCGCCGCCGGCCCGGCTAACAAGTACGCCGGCCTGTCCACCTCCTACCGCCTCGTCCTCCACGACCCCGTCGCCGGCGGCTGGGCCGCGCTGCCGCCGCTCCCCGGCGCCGGTGGGCTGCCGCTCTTCTGCCAGCTCGCCGCGGTGGCGGCGTGCGGCGGGGAGAGGAGGCGGCTGGTGGTGGTCGGCGGG…
104	E3-F-box	OsFBK5	LOC_Os02g15950.1	OsFBK5 - F-box domain and kelch repeat containing protein, expressed	1548	ATGCCCCTTCCTTCTCTTCTTCTTCCCTCACCTCCTCCCCCTCTTTCCCTCTCAGCTCCCTCCATCTCTCTCTCCCCTCTCTCTCTCTCTCTCTCTCTCTCTGATCTGCAGAGCCGGAGCCCGGAGGCGCGGCTGCGGCTGCCAAGCCTCCTCCTCCTCCTCCAGCGCGCGGCCAGCGAGCAGCCTCGGAGGCCACCGCCGCCGCCTCCTCGCCCGGACGGCGGGGGAGCGGGCGGTGCTCCGTCCAGCGGAGCGAGCCCCCCCAATCTTGGCCGGAATCGGATTGAAGGATCTTGCGTTAGTTACTGTGCTGTTCGCTGGATGCTGGCAATGGGGTCAGAGGAGTGGGAGTTGTATCCATCTTCCTTCATTGGTGCTCAGGTCATAGATTATGGGCAT…
105	E3-F-box	OsFBK6	LOC_Os02g21110.1	OsFBK6 - F-box domain and kelch repeat containing protein, expressed	1275	ATGGCGGCGTCGTCGTCGTCGTCGTCGTCCGCCGGCCGCCGCCTCGCCGGAAACCTAAGCCTGAGGCCTGGCGTGGCGTCGATTATCCCTGGGCTGCCGGACGACGTGGCCGCCGTCATCCTCTGCCTGCTCACGTTCCCCGACCAGTCCCGACTCCGGGCCACCTCCCGCGCGTGGCGGCTCCTCCTCTCGGCGGCCACGCTCCTCCCGCTCCGCCGCAGCCTGCGGCTTCCGCGGCGCCACCTCCTGTGCCTCTTCCCCACCGACCCCTCCCTCGCCTCCCCGATCCTGCTCGACCCCGCCGCGCCCACCGCCTGGTGGTCCCTCCCGCCGATCCCGTGCTCGCCGCAGCACTACGGCCTCGCCAACTTCGCCGCGGTCGCGGTCGGCGGCCAAATC…
106	E3-F-box	OsFBK7	LOC_Os02g30210.1	OsFBK7 - F-box domain and kelch repeat containing protein, expressed	1158	ATGCTTACACTTGTTGGCACAAGAGATTCTTTTGCTCAGTCACAGGCACAACTTTGTGCTGGCATGCAGCTCAAGGCTCCAACAAGGGCGAAATATTCCCAAGGCTTTATGCCCATAGGAGAATCCGACGCATACTGTGCTCTAATACCTGGCTTACCTGAAGATCTCGCAAAGATATGTCTTGCTCTTGTTCCTCGGAGCCAGTTCCCTGTTATGGGTTCAGTGTCCAAGAGGTGGATGTCATTCCTCGAGAGTAAGGAATTCATTGCTGTAAGGAAAGAGGTTGGGAAGCTTGAGGAGTGGGTGTATGTCCTGACTGCTGATGCTGGATCAAAGGGGTCCCATTGGGAAGTTTTGGGGTGTTCAGGGCAAAAGCACAGCCCTCTTCCACCCATGCCT…
107	E3-F-box	OsFBK8	LOC_Os02g35530.1	OsFBK8 - F-box domain and kelch repeat containing protein, expressed	1176	ATGGGCGGCGCCATCGAGCGCGACGGCGCGCTCCTCGGGGCGGCGTTGGTGGAGCCGGAGGCGGCGGAGCTCATCCCGGGGTTGCCGGACGACGTGGCCATGGAGTGCCTGGCGCGCGTGCCGAGCCGGTCGCACCGGGCGGTGCGCCGCGTGTGCCGCGGGTGGCGCCGCGCGGCCGCGTCGGAGGCGTTCCGCCGCCGCCGGAGGGCGGCCGGGGCGGCCGAGGACGTCGTGTTCCTCGTCCAGGCCACGCCAGCGCGCGGCGGTGACGACGGGAAGGGGCCGTCGGCGGCGACGGAGTGCGCGCTGGCCGCGGCGAACCTCACCACGGGCGAGTGGCGGCGCGTGGAGGGCGCGGGGGAGGGGGAGGAGGAGGCGTGGGGCGGGGGCGTGCCGTTC…
108	E3-F-box	OsFBK9	LOC_Os02g36520.1	OsFBK9 - F-box domain and kelch repeat containing protein, expressed	1383	ATGGGCTCTGTTGTAAGTTCTGCAAACATTAATGCCCGATCTATGGACCGGCATGAAAAATCTGGATTTGGTTCTAATAAGAGGGTCAAGATCTCCACATATGAGTGCGATTCGTTTCAGAGGATAATTCCAACTCTTCCCGATGAACTCTCGTTTCAAATTCTAGCCAGGTTACCACGGTTGTATTACCTAAAGTTGAAGTTGGTCAGCCAAGCTTGGAAGGCGGCAATCACCAGCAGTGAGCTTTCCCAGCTGAGAAGAGAGCTTGGCTTAACTGAAGAGTGGTTGTATGTACTGACCAAACTTGAGCCAAACAAACTCGATTGTTATGCTCTTGATCCATTGTTCCGCAAATGGCAAAGGTTGCCACCGATGCCATCTTTTGTCAGTGAGGAGGAA…
109	E3-F-box	OsFBL1	LOC_Os01g41340.1	OsFBL1 - F-box domain and LRR containing protein, expressed	1383	ATGGACCACAACCAGCGCCTCCGCGAGATCCTCACCTACCTTCCGCCGCCACCAGCCTCCAGCAACACCGCCGCTGCCCCACCCGACGGCGCCGGCGCGGGCGCGGTCTTCACCACCTCCTCGAGCTCGCACGCGCGCGGCGGCGACCGCATCAGCCAGCTCCCGGCGGAGCTCCTCCAGGACGTCGTGTCCCGTCTTCCGGCCGCCGACGGCGCCCGCACCACGGCGCTGTCCCGCCCCTGGGCCCGGATCTGGGGCTCCGTGCCCCTCGTCCTCGACGACGCCCTCTTCGTGATCCCCACCACGCCCCAAGCCGGCGCCGGCGCCGTCACCGGGCGGATCAGCTCCAGATCGCACCACGCCGCGGTGGTGGTGGACAAGGTGTCGCGCGCCATCGAC…
110	E3-F-box	OsFBL10	LOC_Os03g04270.1	OsFBL10 - F-box domain and LRR containing protein, expressed	1917	ATGTGCCCGCCTCCTCCAGATCCGATCTCGTCGCCGCCGCCGCCGGCGATGGACTCCGCGCTGCCGTCCGCCGTCCTCGCCACCATCCTCTCCCGCCTCGACGTCCGCTCCCTCGTCGCCGCCTCCGCCGCCTGCCGCTGCCTCCGCTCCTGCGCCTCCCACGCCCTCTCCTTCCTCCCCTCCTTCCACCTCTCCGAGGTGGCGCTGACGCACGAGCTGCTCCGCCCGCTGATGCCGCTGAACCCGAGCCTGCGGAGCATCCGCCTCGACTGCGCTAGGCTCGAGGACGCCGCCATCGACTGCCTTGCCCGCCCCGACCTCCATGAGCTGATGCTCCTCAACTGCGATAACATTAGCGGCCGCCTGCTCTGCGAGCTTGGAGCCACCTGCCAAGAACTC…
111	E3-F-box	OsFBL11	LOC_Os04g19750.1	OsFBL11 - F-box domain and LRR containing protein, expressed	1458	ATGGCGACGACGACCGGCAGGCACCGACACGACCGGCTGAGCGCTCTCCCGGACGGAATACTAGTGCGCGTCCTCTCTCACCTCGGCTCCGTCGACGCGGCTAGCACCGCCGCGCTGTCCCACCGGTGGCGCCACATCCACGCAGCCGTCCCCGTCGTCGACCTCGTCGACCCCGAGAGCGACCAGATCTCAAGCGCCATCGTCGCCAAGAACTCGGCGGCGCCCATCCGCACGCTCCGGCTCGTCGATCTCTGGCCGCCGCACGACGCGCTCCACCAGGCGGTCGCCACCGCCACCGCCGCCGGCCTCCAGGAGTTCGACGTCAAGCTCAGGCACGGGGACTGCTCCAACCGCAAGCTCTGCCCCTTCCGCCGCCACCCCGATGCCTCCGCCGACTTC…
112	E3-F-box	OsFBL12	LOC_Os04g19810.1	OsFBL12 - F-box domain and LRR containing protein, expressed	1548	ATGGCGTCTAGCGAGGAGTCGTCGTCATCCCCGGCGATGCATACCGACGACGGCAGAGACCGGCTGAGCGATCTCCCGGACGAGCTGCTGGGCCACATCTTGTCGTTCCTCCCGAACGTGGAGGCCGGCCGCACGGCGGTGCTGTCCCGGCGGTGGCGCGACGTCTTCGGCTGCGTCGACACCATCTCGTTGGAGGAGTACGAGGGCCAGAGGAGCAACGACTGGGAGACCTTCTTCTACGAGGCAGAGGAGCGGAAGAGCTGCAGCGGCCATCTCCTCGACGGCCTCAGCGCCGCGCTGCTCAGCCGTCGACGGTGCAACGGCCGGAACTTGCCGCTCCGCCGCTTCGGCTTCGCCTTCGACAGCATCACCGGGTGGGACGTTGTCTTCGTCGACATG…
113	E3-F-box	OsFBL13	LOC_Os04g19920.1	OsFBL13 - F-box domain and LRR containing protein, expressed	1605	ATGGCTTCTCAAAGCAAGAAGAGGCGCATCGCCGGCGGCGGGGACGGAGAAGATCGGATCAGTGAGCTCCCCGACGACCTGCTCGGCCACATTCTCTCCTTCCTCCCCAACAACCTGGCCGCCCGCACCGCCGTACTGTCCCGCCGGTGGCGATACATCTTCGGCTACGTCCACACCATCTCCTTCGAGGAGGAGGAGGGCGAGAGGGAGGACGATTGGATAACCATGTACTTCCAAGCCGAGGAGAAGAAGAGCATGAGCTGGAAGCTCCTCGACCGGATGAACGCCGCGCTCCTCTGCCGCCGCCGCTGCGCCGGCCGCCACGTGCCGCTGCGCAGCTTCCACTTCGCCTGCGACAGCTACCACGTCTGGGACAGGGTCATCGTCGACGCGTGGGTC…
114	E3-F-box	OsFBL14	LOC_Os04g30200.1	OsFBL14 - F-box domain and LRR containing protein, expressed	1449	ATGGAGCGTCTCTCCGAGGAACTGATCATAGAGATTCTCAAGAGGATTACAAGGACAAGCGATCTGAATTCTCTTTCTCTTGTGTCGAAGCAGCTCTACGCCATTGATGCGGAGCAAAGGGCTACTATTTGCATTGATTGTGGACTTTCAACAGAAGATTTCTCAGCACTCTGTTCTCGGTTTCCCAATTTGCTAAAAGTAGAGATCGGTAACTCTGGTTCGACACCTGGCAATGGGAACCATATTGACAACCAAGGTCTCTTTGTTCTTTCATCTTCTTGTAATTCGCTTAATGATCTCACCTTAAGCTTCTGCTCAAAGATCAATGATGCTGGTATTGCTAGCCTAACTTACTGCAAGAAGTTGATGTCTCTGAAGCTGAACTCCATACCAGATGTA…
115	E3-F-box	OsFBL15	LOC_Os04g30210.1	OsFBL15 - F-box domain and LRR containing protein, expressed	1440	ATGGAGCATCTTTCCGAGGAACTGATCATAGAGATTCTCAAGAGGATTACAAGGACAAGTGATCTGAATTCTGTCTCTCTTGTGTCGAAGCAGCTCTACGCCATCGATGCGGAGCAAAGGGCTACTATTTGCATTGGTTGTGGACTTTCAACAGAAGATTTCTCAGCACTTTGTTCCCGGTTTCCTAATTTGCTCAAAGTAGAGATCGATTACTCTGGTTCGACACCTGGCAATGGGAACCATATTGACAACCAAGGTCTCTTTGTTCTTACATCTTGTTGTACTTTGCTTAATGATATTACCTTAAGCTTCTGCTCAAAAATCAATGATGCTGGTATTGCTTGCCTAACTTACTGCAAGAAGTTGATGTCTCTGAAGCTGAACTCCATACCAGAAGTA…
116	E3-F-box	OsFBL16	LOC_Os04g32460.1	OsFBL16 - F-box domain and LRR containing protein, expressed	1728	ATGACGTACTTCCCGGAGGAGGTGGTGGAGCACATCTTCAGCTTCCTGCCGGCGCAGCGCGACCGCAACACGGTCTCGCTCGTCTGCAAGGTGTGGTACGAGATCGAGAGGCTGAGCCGCCGCGGCGTCTTCGTGGGCAACTGCTACGCCGTGCGCGCCGGCCGCGTCGCCGCGCGGTTCCCCAACGTGCGGGCGCTCACGGTGAAGGGGAAGCCCCACTTCGCCGACTTCAACCTCGTGCCCCCCGACTGGGGCGGCTACGCGGGGCCGTGGATCGAGGCGGCCGCGAGGGGATGCCACGGCCTGGAGGAGCTCAGGATGAAGCGGATGGTGGTGTCCGACGAGAGCCTCGAGCTGCTGGCTCGCTCGTTCCCGCGGTTCAGGGCTCTTGTTCTTATC…
117	E3-F-box	OsFBL17	LOC_Os04g35970.1	OsFBL17 - F-box domain and LRR containing protein, expressed	1155	ATGGCAAGTTCATTTAGAAAGCGGAAAACGGGTTGGCTTATTCTGCATCCATGGCGACCGCGAGGAAGAGGAGCTGTCCAGACACCATCTCCACCGGCGACCGACCGGCTGAGCGCGCTGCCGGACGCCCTCCTCCACACCATCCTCTCCTCACTCAAGGGCCGACAGATGGTTCAGACGAGCGTGCTCTCCAAGAGGTGGAGGCATCTTTGGCGCTCCGTGCCATGCCTCGACATCGACCAGAGAGAGTTCGCGGCCGCCAGTGAGAATTGGGCAATCTCCCGAAGTGACCTTGAAAAGTTTGAGGATTTTGCAGATAATGTGCTGGCCTATCGCTGTGGATCGCCCGCGAAATTGGACACATTCCGACTTCGCATATGTGACAGATATCATTCTCTC…
118	E3-F-box	OsFBL18	LOC_Os04g40800.1	OsFBL18 - F-box domain and LRR containing protein, expressed	1395	ATGGCATCAAACGGCACCAGCGTGGCAGAGGGTGACAAAGCTAATCAAGAAGACAGGCTCAGTGCACTTCCCGACGACATTTTGATTCATATATTGGATAGACTCAAAACACGTGATGCTGTGAGGACTAGTGTCCTCTCAAGACGGTGGAGGCATCTCCCTGGCGTCCTGTCTAAGATCATTCTCCATGTTGGATCATTTAAGCCTAAGGATGGTTCCATGCTAGCCAAAGACGATTTGAGAATAAGAAGCAACATCTCTGTCATCGAAGCAACCCAAAGTATTCTAGCACATAAAAGTCAGTGCAAAATTAATTTTTTGAGCGTGGGATTCTATTTGAGGGAGGAATCTATCAGCATCGCCCACTCCATCAATGATGCCATGGCAAATAGAGAAATC…
119	E3-F-box	OsFBL19	LOC_Os04g42670.1	OsFBL19 - F-box domain and LRR containing protein, expressed	1677	ATGGGCCAATCCCCCTCGACTCCCCGCCTCGCCAAATCCAGCTCCTCCTCTTCCTCTTCCACCTCCTCCGCCTCACCCTCCCCTCCTCCTCCTCCTCCTCCTCCTCCCATGGCGCCGCCCAGGGCGCAGCGGACGATGCTGGTGGTGGCGGGGGACGCGCCGCCCACCGCCGGCGGCGGCGCAAGGTTCGCGGCGCCGCCGCCGGAGCGAGACCACACGCAGGACCTGCCCGACGAGATCCTCTCCCTCGTGTTCGCGTCGCTCACCCCGACCGACCGCAACGCGTGCTCGCTCACCTGCGCGCGGTGGAAGGAGGTGGACGCCTCCACGCGCCACCGCCTCTCGCTCGACGCCCGCGCCGCGCTCGGGTACGCCGCGCAGGGGATCTTCGCGCGGTTC…
120	E3-F-box	OsFBL2	LOC_Os01g41530.1	OsFBL2 - F-box domain and LRR containing protein, expressed	1557	ATGGATGCCGCCGGCGAGGAAGGGGGCATGACCTACGGGGAAGTGGTGGACTACTTCAACTCCTTGCAGGACCCGCCGGCGCAGGAGCGCATCGACTGCATCATCCCCTACCTCATCTCCCTCCTCCCCGCGCCCTTCGTCCCCGCGCCGCCCGACGCCGCCTCCGCCGACGACTCCGAGGACGACCACTTCTCCTTCACCTCGTCCGACGACTACTCCGCCGCCGAAGACGCCCGCTCCTTCCCGTCGCCGCCGCCGGGGGATGGCGAGGAGGACCACATCAGCCGCCTCGCGGACGACCTCCTCTCGGAGATCATCTCCCGCCTCTCCACCAAGGAAGCCGCGCGCACCATGGCGCTGTCCACGCGCTGGCGCCGCGTGTGGACGAAGACCTCCCTC…
121	E3-F-box	OsFBL20	LOC_Os04g53510.1	OsFBL20 - F-box domain and LRR containing protein, expressed	846	ATGGAGACCCGTGCCACCGAGTGCAGGACGATGCAGCTCCTCCGTGAGCTTCAAACAAACAAATTGGACACATCTTCAAAGATAATTTACGCTCCACGGCAGCAAGATGATATTTATGCGGGCATAATGCCAGAACTCCCGCTCGATAAACTTCCGGAGGATATCTTGCATCATGTATATTCTCTAATGCCATTGAAAGATGCCGCTCGTGCTGCTTGTGTGTCGCATGGATTTCTACGTTGCTGGAGACGCTATCCAATCCTTGTATTAAATAGCAAAACAATAGGTTTGGCTAAGAGAAAACTTAGTTTGTATGCGGAAGATGTGCCATTGTATGAGCCAGCGCTTAAAGTGGATGACATGGAAAGCTATGCCATCAGTAAAATTGACCATATTATT…
122	E3-F-box	OsFBL21	LOC_Os05g05800.1	OsFBL21 - F-box domain and LRR containing protein, expressed	1785	ATGGGGCGCGGCGGCTCGCGCGCGGCGTGCGCCGCCGCGGCGCCGCCGTGGCACTCGCTCCCGGACGAGGTCTGGGAGCACGCCTTCTCCTTCCTCCCCGCCGCCGCGGACAGGGGCGCCGCGGCGGGGGCGTGCAGCTCGTGGCTCCGCGCCGAGCGCCGGTCGCGCCGCCGCCTCGCCGTCGCCAACTGCTACGCCGCCGCGCCGCGGGACGCCGTCGAGCGGTTCCCGTCCGTGCGCGCCGCCGAGGTCAAGGGCAAGCCCCACTTCGCCGACTTCGGCCTCGTCCCCCCCGCCTGGGGCGCCGCCGCGGCGCCGTGGATCGCCGCCGCCGCCGACGGGTGGCCGCTGCTCGAGGAGCTCAGCTTCAAGCGCATGGTCGTCACCGACGAGTGCCTC…
123	E3-F-box	OsFBL22	LOC_Os05g35110.1	OsFBL22 - F-box domain and LRR containing protein, expressed	1131	ATGGTTAGTGGGAGGTCAGCAAATGGGGAATTGGATGCATGCTTCAGAAGCCTCATGCTTTCGATCAGCAGCGGGAGGGGGCAGGCTGAAGGTGGTGGTGCAATGCCAACCTTGTCAGGCTGGAAGGACCTTCCTATTGAGCTGCTTCTGCGGATCATGTCGATAATTGGAGATGACCGGATGCTTGTCGTGGCATCCGGTGTTTGCACTGGCTGGCGCGACGCGCTGGGATGGGGGCTTACTAATCTTTCCCTCTCACGGTGCCAGCAGAACATGAATAACTTAATGATATCACTTGCTCACAAGTTCACGAAGCTTCAAGTTCTCACTCTTCGCCAGAACATACCTCAGCTTGAAGACAGTGCAGTAGAGGCCGTTTCCAACTACTGTCATGATCTA…
124	E3-F-box	OsFBL23	LOC_Os05g37690.1	OsFBL23 - F-box domain and LRR containing protein, expressed	1794	ATGGGAGGGGAGGCACCGGAGGCGCGGCGGTTGGACCGCGCGATGAGCTTCGGCGGCGCGGGCAGCATCCCGGAGGAGGCGCTGCACCTGGTGCTGGGGTACGTGGACGACCCGCGGGACAGGGAGGCGGTGTCGCTCGTGTGCCGCCGCTGGCACCGCATCGACGCGCTCACGCGGAAGCACGTCACCGTGCCCTTCTGCTACGCCGCGTCGCCCGCGCACCTGCTCGCGCGGTTCCCGCGGCTGGAGTCGCTCGCGGTCAAGGGGAAGCCGCGCGCCGCCATGTACGGGCTCATCCCGGAGGACTGGGGCGCCTACGCGCGCCCCTGGGTCGCCGAGCTCGCCGCGCCGCTCGAGTGCCTCAAGGCGCTCCACCTGCGCCGCATGGTCGTCACCGAC…
125	E3-F-box	OsFBL24	LOC_Os05g39300.1	OsFBL24 - F-box domain and LRR containing protein, expressed	621	ATGTCAGTTGCACATCTCTTTTTTTTCTTCTCTTTTCTTCTCCTTCTCTTCTCTTCTCTTCTCTTCTCCATGGGTGGCGGCGACCGGCTGAGCGCGCTGAGTGACGGCGTGATCGGCCACATCTTGTCGTTCCTCCCGGCGAATGAGGCGGCGCGCGCGGCGGTGTTCTCGCCGCGGTGGCACCACACGTTCACCGCCGTCCACACCGTCTACCTCGTGGAGCCCGACGCCCCCGTTGTCGACCACGACGAGCTTGCCAAGCGGCAGTTCGAGCCACAGAAGTACAGCGTGCTGAGGGGGCTATTCACCTGCGCGGTGCTGCGCTCACTGTCGCTCGGCTCCGTCCGGCTCACTCTGCCCGCGGCCATCGCCCTGCCGTCCCTCGAGACGCTGCTCCTG…
126	E3-F-box	OsFBL25	LOC_Os05g45870.1	OsFBL25 - F-box domain and LRR containing protein, expressed	1209	ATGGGGTCGGTGGAGCGGATCACGTCCATGCCTCGGCGGCAGGTCCAAGCCCGTGATGGGTCGGTTGCTTCATTGGCTAAACGAACGGGCTCACCCTGCCAACAGGAAGATGATTATGAAGGTGCCAAAACTATGACAAATCCATGGACCTTCCTTCCAGAGGACATCTGGTATCATATACACTCCTTATTGCCACTAAAAGATGCCGCTCGTACTGCATGCGTGTCTCACACATTTCTACGTTCATGGAGATACCGCCCCAACCTTGTCTTTAGTGATGCAAAACTGGGGCTGAGTGGCTTGTCGGAAAGTGATGAAGTAACCAAGGAACTCAACGAAAAAGTTGACCTCATTATGAAAAACCACTCAGGCATTGGCTTGAGGACATTCGGGCTCGAA…
127	E3-F-box	OsFBL26	LOC_Os05g49980.1	OsFBL26 - F-box domain and LRR containing protein, expressed	1596	ATGCCTGCGAAACGCAACCAGAAGCGGCGCCGCCGCCAAATCAGAGCCCAGAATGAACTGATTAGGTGGTGTAAAAGAAAGGGATCACCTTGTCAGCATGGTGATTCTCGAGCTGTCAAAACAATGAGACGTTCTACCCCATACCCATGCCTTCCTGAGGACATCTGGCATCATATACATTCCCTAATGCCAATGCGTGATGCTGCCCGTGCTGCTTGTTTGTCTAGAACCTTTTTACAGTCCTGGAGAAGTCATCCCAATCTCATTTTAAATAAGGATACAATTGGCTTGAATGCGAGTGCTTGTGGAGGGAATTTCAGCCGCAAAGTTGACCATATTATGAGGAACCACTCAGGCATTGGCGTGAAAATATTCAGGCTTGAATACCTTGGCGTCGTG…
128	E3-F-box	OsFBL27	LOC_Os06g06050.1	OsFBL27 - F-box domain and LRR containing protein, expressed	2163	ATGGCGGAAGAGGAGGAGGTGGAGGAGGGGAGGTCCTCGTCGTCGGCGATACTGGACCTGCCGGAGCCGCTGCTGCTGCACATCCTGAGCTTCCTGACGGACGTGAGGTCTCGGCACAGGGCGGCGCTGGCGTGCGGGAGGATGCGGGCGGCGGAGCGGGCGACGAGGTCGGAGCTCTCGCTGAGGGGCGACCCGAGGTCGCCGGGGTTCCTGTTCCTCTCGCACGCGTTCCGCTTCCCGGCGCTGGAACACCTCGACCTCTCGCTCGTCTCGCCGTGGGGGCATCCGCTTCTCTCCTCCGTGCCGCCCTGCGGCGGCGGCGGCGGCGGCGCGCCCTCGGCGTCGTCGTCGTCGGGGATGAACGTGTACCACCCCGAGGCGATCTCCGAGCAGAACGCC…
129	E3-F-box	OsFBL28	LOC_Os06g07000.1	OsFBL28 - F-box domain and LRR containing protein, expressed	900	ATGGTCATGCGACCTCGGCCGCAGCGCGCAGCAAAATTCCAAGCGATGGGCGCGCGTCGCGTCGCGTCAAGCTCACGTGAGCCATGGCGACCTCGACCATGGAGAAAGTATAAGCAAAGCCGCCCCCCGCCTTTCTCGCCTCCACGGCGAGCGCGAGGAGAAGCAACCGAGCCGAAGCGAGCCATGGCTGGTGGGGTCGTCATCGGCGTCGCGCCACCGGCGGCGGCGGAGGAGCCCGAGCCGCACGTCGAGCGGCTGCCGGCCGACCTCCTCGCGCACGTGCTCTCCCTCCTCCCATCCTTCCACGACCTCTCCATGGCGGGGGGAGTGAGCCGGCGGTGGCGCAGGGCGGTGGAGAGGTCGCTGGCGGGGCGGCGGCGGATGAGCTTCGCGGGGCAG…
130	E3-F-box	OsFBL29	LOC_Os06g10300.1	OsFBL29 - F-box domain and LRR containing protein, expressed	1557	ATGCTGGCGAGGCTGCGCGCGGCGTCGGACGCGGCGCGCGAGCTCGACGTCTGCGTGCGCCACGGCGACGACGACGACGACTACGTCGTCCTCCACGGCTGCGACCGCCGCCGCCAGCACTACGGCCACGGGCGCTCCTGCCTCCACGGCTGCTCCGGCGTCCGCGCCGCCGGCGGCCTGGTCCGCATCGTCAGCGGCGCGCGGCACGTCCGCAGCGCGGTGGGCCGCTACCTCGCCGCCGCGGACGACGACGAGGAGCACGACGAGCTGTCCGTGGGCGACAAGGTCCTCATCGCCGCCGACGTCGTGGTCGGCCTACGACGTGGTCGTCGGCGGCATCGACGTCGTCGTCGGCGTCTGCGACCTCGCCGAGTACGCTCGCGGCGCTCTGGCCCGCCT…
131	E3-F-box	OsFBL3	LOC_Os01g57920.1	OsFBL3 - F-box domain and LRR containing protein, expressed	1416	ATGGAGTCCACTGATGAGCATGCAATGGAGAGTGACACTGATTTGATCAGTGTGCTGCCTGGAGAGGTCCTACAGCATATCCTGTCCTTTTCAAGGATTAGAGCAATTGTGAGGATGCGCAGGCTTTCTAGGAGGTGGATGAGAGTGATTGAGTGTCTGCAGTTCATATGCCTTGATTACAGAGATTTTAAACATTGGAAGGTTGAGAAATTTGCTCGCTTTGTGGACAACCTATTACTCATCCGTTCTAAAGTAGACCTGCATACTTTCCAGCTTTATTGGTTTCATTATCTTCCACTGAACTGCAATGATCTTAGGAAGTGGATCCTCTATGCGGTGAAGCACAATGTTAAAGTGCTTGATGTGGAACTGGATATGTATGATAAAACGGCCTTACCG…
132	E3-F-box	OsFBL30	LOC_Os06g40360.1	OsFBL30 - F-box domain and LRR containing protein, expressed	1995	ATGCCTCCGTTCCACGATTACAGAGATGGTGGTGTTCTTGTGATGGAGCCGGCGGCGTCGGCGGCTCTGTTCGGCGGCGTCAGGTCGCGGAAGCGGGCGCGGGTCACCGCCGTGCCGCCCTGCGGCTTCGTCTCCGCCGCCGCGGAGGCGGTGGAGGTGGTGGAGGAGGAGGGGTTGACGGCGGCCAAGAGGCAGAAGCAGCAGCAGCAGCAGCGGGAGGCGCCGTCGCTCGACGCTCTCCCCGACGAGTGCCTCTTCGAGATCCTCCGCCGCGTGAAGGGCGCCCGCGCCCGGTGCGCCTCCGCGGCCGTCTCCCGCCGCTGGCTCGCTCTCCTCGGCGGCATCCGCTCGTCGGAGATCAAGCGAGAGCCGGCGGCGGCGGCGGTGCCGGACCTCAAC…
133	E3-F-box	OsFBL31	LOC_Os06g50280.1	OsFBL31 - F-box domain and LRR containing protein, expressed	1911	ATGGATTCTCTGAGCTCCCTCTTTGTTAAGGTAGAAGAGTTGGGGCTCCTCCAGCCGCTGGGGATCCCTCACTGGGTCTCCCTCTATGCTGATGACGTGGTCGCTTTCGTCAGGCCGACGGTTGCCGATTTGGAGGCCGCCACAACAGTGCCGCGCATCTTTGGCGAAGCTTCCGGTCTCCACACGAACTTCAACAAATGTTCGGCGCTTCCGATCAGCTCGATTCCAATCTATTTGCTGATTGCCCTTGATGCACCCAAGTGGGTAATTAAAGGAATTGACAAGATAAGGAGGGGTTTTCTTTGGGCCGGCAAAGTCAGTACCCATGGTGGCAAGTGTCGGGTCGCATGGGGTGGTGTTTGTGCTCCAAAATGCTACGGCGGGTTGGGGGTACCGGAT…
134	E3-F-box	OsFBL32	LOC_Os07g02770.1	OsFBL32 - F-box domain and LRR containing protein, expressed	1557	ATGGAGGACGGCGATGGGGAGGAAGGCACCGCCAAGCGCGCCAAGCTCTCCGCCGGCGACGGCGGCGGCGGCGGCGGCGAGGACCGCCTCAGCGCGCTTCCCGACGACCTGCTCGTCCAAATCCTTCTCCGGGTAGGGACGAGCGCCGCCGCGCGGACCAGCGTCCTCTCCCGGCGCTGGCGCTCCCTCTGGTACCTCCTCCCGGAGCTCGATTTCGTCTCCACAGCCGACGCCCGCGCCATCCGCGCCGCCCTCGCCTACCATGGAGCGCCTCCCCTCCGCCTCCTCCTCGTCTCCGCCGTGGGCGCCACCGCTGGATCCGTCGCGGAATGGCTCCCCCTCGCCGCGCGCCGCCTCTCCGGCTATCTAGGGCTTCTCAACGTGGTGCCGAAGACGAAG…
135	E3-F-box	OsFBL33	LOC_Os07g02910.1	OsFBL33 - F-box domain and LRR containing protein, expressed	1107	ATGGCGGCGGCGGCGCCGGAGTTGGTGGACGACATGACCTACGAGATCCTCCTCCACATCCCGCCGGACGATCCCGCGTCCCTCGTCCGCGCCTCCCTCGTCTGCAAGCGCTGGCGTCAACTCCTCACCGATCCCGCCTTCCTCCGCCGCTACCGCGCATTCCACCGAACACCTCCCATGCTCGGCTTCATCCACAACGTTGACCACAGCAGCAACAGCTCCTACATCCCCCGCTTCGTCGCCACCACCTCCCCCTCTCCATTCTACCCCGATTTCCCTCCACCGAGCATCGAGTTCCCCACCTACTGGTGGGCGCTCGATTGCCGCCATGGCCGCCTCCTCCTCCAACTCTTCAATCCCATCGACCTCATGGTCTGGGACCCGACCACCGGCGACCAC…
136	E3-F-box	OsFBL34	LOC_Os07g06500.1	OsFBL34 - F-box domain and LRR containing protein, expressed	1491	ATGGATGATGCTACTACGACCAAAAGGAAAAGACCAGTGATTCGTTTCAATGACCTACCTACGGATATATTGATTGGTATCATATCCCGGCTGCCGATAAAAGAGGCGGCAAGGACGAGTATATTATCAAGCCACTGGAAAAAAATCTGGTGTTCCCATGTAAACTTGGAATTCTCCTTCTACTCGATGTCGCCAAGATTAGCTTCGACCTCACATGATGCACGGCTTAGGATGAAAATGTTCATCGAGAGAGTCAGTCAAGTCTTTGCGCAACACAGTGGTCTAAGTGTTCAGAAAATAGCAATCCAAGGTAAGTTGGATAATGAACATGCAGACCACATAAACAGATGGCTCAGCTTTGTTAGTGCTACTAAAACGAAAGATCTTACTTTTGATTTC…
137	E3-F-box	OsFBL35	LOC_Os07g06670.1	OsFBL35 - F-box domain and LRR containing protein, expressed	1521	ATGGAACAACAGAAGAATATAAGAGTTGCCATAGAATATCTCAGCAAAGTAGACCACCGCAATGTTGTTGATGTTCATGAAATCCTGCTTGAGGATGTTAAAAAGCGTGAAATTTATGAGATTATGGAGGATCATTGGGTTCAAGAGCCGAAAGCTATGGATATATTGAATCGTATCATATCACTTCTGCCATTAAAGGAGGCTGCAAGGACAAGTGTATTATCAAACCACTGGAAAAATATTTGGTGTTCCCGAGAAAGCTTGGTGTTTAGATTTTATACAGTGCTTTCAATGCATCATCATATCAAAAGATGTTGGACTTCCGATGGTCAGAGGTTAAATAAAGAACTTTTCATCGAGAGAGTCGATTCAGTGTTAAAGCAACGCAGTGGTCTAGGA…
138	E3-F-box	OsFBL36	LOC_Os07g17460.1	OsFBL36 - F-box domain and LRR containing protein, expressed	1197	ATGGACGCGACCGATCCGCCGCCGCCGCCGCCGCCGCTCACCAGGAAGAGGGGAAGGGAGGCGAGGAAGAGCAAGGAAGCAGCGCCACCACGCGAGCCGAGAAGGGCTCGCAGTCGCAGCCATGTTCCACCGCCGCCTGGAGCCGGAGACGGACGGGGAGGAGACGGCGAGGAGGACGTCGGCTTCGATCTCATCAGCCGCCTCCCCGACGCCGTCCTCGGCGACATCATCTCGCGCCTTCCCACCAAGGACGGCGGGAAGACCAGAGCCCTGTCCAAACGGTGGCGCCCCGTCTGGCGCACCGCGCCGCTCAACCTCGACGCCGGTGATCTCGCCCCCGACGCCAACGGGGCGGCGCTGGCCGTCCTCGTCACCCAGATACTCCTCGTTCACGCGGGG…
139	E3-F-box	OsFBL37	LOC_Os07g18600.1	OsFBL37 - F-box domain and LRR containing protein, expressed	1023	ATGGAAGAGGTGACCGCTCCAGTCGCCAAGAAACGGAGACACGACGAACCGGATTGCCAAGAACGATCGGAGGGAGGCGATGCTGATGCGGGGGGCATCGACCTGATCAGCGTCCTCCCCGACGAGATCCTCGGCAGCATCATCTCCCTCCTCCCCACCAAGGACGCCGCGCGGACCACCGTGCTCTCCCCGCGGTGGCGCCACCTCTGGTGCTCGGCGCCACTCAACCTCGACGCCGACGGCGGCCTCTCCGGGCAGGAGCGCAAGCGCATCTCCATCGTCTCCAGGATCCTCGAGGCGCACCGCGGCCCGGCCCGCCGCCTCTCCCTCCGCAGCGTCGGCCTCCGCGGCATCTACGCCAGGTTCGACCGCTGGTTCTGCTCCGCCGCGCTCAACAAC…
140	E3-F-box	OsFBL38	LOC_Os07g31680.1	OsFBL38 - F-box domain and LRR containing protein, expressed	1365	ATGGCGGGAACGTCGACGATGGCGCCGTGGTCCGACCTCCCGTCTGATCTGCTGGGCCTCGTCATCGCCCGCCTGCCCTTCCCCGCCGACCGCGCGCGCTTCCGCGCTGTGTGCCGCGCCTGGCACTCCGCCCTGCGCCGCCACGTCGCCGCCCCGCCGCAGCTCCCGTGGATCGTGCTCCCGGAAGGCACCTTCGTCACGGTCTCCGACGGCGGCGTCCACCGCATGGCTTTCCCCGAGAGCAACACCGTCTGCATTGGCTCCACCGACGGCTGGCTCGCCCTCCACCGCACCGACAACGATGACGATGACAGCGTCGATGGCGCCAGGACGACGAAGACGAGGCACACGTTCCTCCTGCACAACCCTTTCACCGGCGCCACCGTGCCGCTCGCCGAG…
141	E3-F-box	OsFBL39	LOC_Os07g36900.1	OsFBL39 - F-box domain and LRR containing protein, expressed	1605	ATGGCGGCTCCTTCGAATCGAAAGCGGAAGCGTAGGTCAGCCGGAGCCGCGGGAGCACGAAAGAGGGCTCGCAGGCACAGCGTCGTTAAGCTACGAAAACAGCATGAAAGCACATGCCACGATAGGATAAGTGAACTACCCGATGACCTCTTGACCACCATTTTGGGCCATTTGGACACAAGGACATCAGCTGCAACAAGTGTGCTCTCAAGAAGGTGGCAACACTTACGGAAAAGCGTCCCAAAGCTTCGATTCTCACAACATGACATATTGCCACAAACAGAACTATCTCATTTTCTGAGGGCCCATGAATATGTTTTTTTCAAGCCATCGCTGTGCCCATGGAAGCGGCGGGTACGAGCTAATCCAGAGCGCCTTATCAGGCTAGTTGGCAGGTAT…
142	E3-F-box	OsFBL4	LOC_Os01g63420.1	OsFBL4 - F-box domain and LRR containing protein, expressed	1893	ATGCCTCCGTATGAAACAGCTAGGGCAGAGCCAGCCAGCAACAACAAGCAGCGGCCGATCTCCGGCGAGACGGCCGCTGGGAGCAGCCGATCCGGCCCCGATCCGATGGGTGGCGAGGTGCCGGAGCCGCGGCGGCTCAACCGGGCGCTCAGCTTCGACGACTGGGTCCCCGACGAGGCGCTGCACCTCGTGATGGGCCACGTCGAGGACCCGCGGGACAGGGAGGCGGCGTCGCGGGTGTGCCGCCGCTGGCACCGCATCGACGCGCTCACGCGCAAGCACGTCACCGTCGCCTTCTGCTACGCCGCGCGCCCCGCGCGCCTCCGGGAGCGGTTCCCGCGGCTCGAGTCGCTCTCGCTCAAGGGCAAGCCCCGCGCCGCCATGTACGGGCTCATCCCC…
143	E3-F-box	OsFBL40	LOC_Os08g05460.1	OsFBL40 - F-box domain and LRR containing protein, expressed	1584	ATGCCGCTCCGCGACCTCCACTCTCACCTCTCGCCACGGCCAAGGCCGGTTAACTGGGACCCTGGTGGCCCTGCGTCCTTCAGCGTGAGGCTGTTCCGCCTCAGCTTGAGCTCCGGCTCGCCGCAAGCGCCGTCGAGGGACCACCTCCGCGTGGACCATGGCGTCACCTCCGCGTCCGCGCGCGGCTCTGTCGCTTCCGTGGCCACGCGTGACTCCTCTGCTGTCGACGTTGCTACCTCGTACGGCTCGCCGCCGCCGCCGCCACGTGCGACTCCGCCGGTCGCGCGCAGCTACGTCGCCTCCCCGCCCAGGGCTATTGTTCACCACGTGTTTGAGTGCATGTCTCTGAGACTGATGAGAATGTCCAACAAGTGTATGAGACCAACAGCACTAGAGGCC…
144	E3-F-box	OsFBL41	LOC_Os08g09450.1	OsFBL41 - F-box domain and LRR containing protein, expressed	1191	ATGCCTTCCTCCGCCGCCTCTCGCCGTCGCCGCCACCGCCACCGCCACGCCGGCAAGCCCGACTACCCACCGTCGGAGCTGCCGGACATCCTCCGCGTCCGCGAGCTCCGCCTTGCCCCTCGCGCCTCTTCTCTCCCAAACCCTAACCCTCACAAACCCCAGCCCCACCCCACGATTCCCTCCTCCACCACCACCACCACCTCTGGACGCCGTCGCAACCGCCGTGGCCGTGGACGCGGCCGCGGGCGCAAGGAGGGGGATGCGAGGGACTGGGCGGGGGGGCTGCCGCTGGACGCGATCCTGGCCATCTTCCACAAGCTCGACCACATCGAGATCCTGATGGGGGCCGGGCAGGTGTGCCGCTCCTGGCGCCGCGCCGCGCGCGACGAGCCCCAGCTC…
145	E3-F-box	OsFBL42	LOC_Os08g09590.1	OsFBL42 - F-box domain and LRR containing protein, expressed	753	ATGGAAAGCATGCTGCTACCGCCGGAGAGCAGGGACTGGTCGGAGCTGCCGATGGACGCGTTCTCGGTGATCTTCGCCAAGCTCGGCGCCATCGAGCTCCTCATGGGCGCCGGCCTCGTGTGCCACTCATGGCTGCACGCCGCCAAGCTGCCTCACCTGTGGCAATGCGTGGAGATGGTTCACCACGAGGCCCTGAGCCTGAAGGAACCCATTGTCATGTCCGAAATGGCTAGGGCGGCCGTGGACCGCTCTGATGGCCGGCTTGAGGCGTTCGAGGGGCAGTGGTTTGTTAACGATGGGCTGCTCAACTATATACGGGACAGGTCACCGAAGCTGAAGCGCCTGTGCCTTGTCTCATGCTACAGTGTCTACAAGGAAGCGTTCATCGAGTTCATAGCA…
146	E3-F-box	OsFBL43	LOC_Os08g09640.1	OsFBL43 - F-box domain and LRR containing protein, expressed	1041	ATGCCTTCCTCCTCCTCTCGCCGCCGCCGCCGCCGCGGCCGCCGCCGCAAGAAGAAGGAGGAGGAGGCGAGGGACTGGGCCGATGGCCTGCCGCTGGACGCGATCCTGGCCATCTTCCACAAGCTCGGCCACGCCGACATCCTCATGGCCGCCGACCAGGTGTGTGCCACCTGGCGCCGCGCCGCGCGGGACGAGCCCGCGCTGTGGCGGCGCATCACCGTGCGCGGGACCGAGGCGCTCTCCGCCAGGATCAACCGCGGCGGCTTGGCCTGCGCCGCCGTCCGCCGCAGCGCGGGCCAGTGCGAGGCCTTCTGCGGCGAGTACGCCGGCGACGATGGCTTCCTCGTGTACCTCACCGAGCAGGCCTCCTGTTTGAAGAGCCTTCGGCTCATCTCATGC…
147	E3-F-box	OsFBL44	LOC_Os08g09750.1	OsFBL44 - F-box domain and LRR containing protein, expressed	1656	ATGCTCGGGAGGAACGCCATGCTCGGGCCGCCGCGCCGTGGCGAGGGGGAGACGTCCCGGCGTGGAGAGGGAAGCGAAGGCGACGGCAATGGCGAGGGCGACGCGGTTGACCGGCTCAGCGCCCTCTCGGACGGGGTGCTGCACCACATCATGTCGTTCCTCAAGGCCTGGGAGGTGGTGCGCACCTGCGTGCTCTCGCGTCGCTGGCGCCACACCTGGGCGTCCGCGCCCTGCATCGACCTCCGCGTCCGGTACAATGACGTTGACAGCGAGCCGCCGGAGGAGCTGCGCGATTTCGTGAACCGCCTCTTCCGCCGTAGGGAGGCGTCAGCGCCGGTGGACACGCTCCGCCTGCAGTCCAGCGACCCGGACGAGTTGTTTGACAACGACGATGCCAAC…
148	E3-F-box	OsFBL45	LOC_Os08g16840.1	OsFBL45 - F-box domain and LRR containing protein, expressed	945	ATGGCGACGGGCGATGTGGCCGGCGGCGAATCGGCGGCGGTGGCGGAGGAGCGGGACTGGTCGGAGATGACCCCGGTGTGCCTGGCGGAGGCGTTCTCGCGGCTGGGCCTGGAGGACGTGTGGCGCGGCGCCATGGCGTGCTGCCGCGCGTGGCGGGACGCCGCCGCCTCCCGCCCGGCGCTCTTCGCCGCGCTCGACCTCGAGCCCGCCTTCGCGTCCGTCGGCGCCGACGCCGCCGAGTGGTGGACGCCCGCCTTCCAGCGCCGCGTCGACGCCATGCTCCGGTCCGCCTCCTCGCTCGCCGCGGGGGAGCTCAGGGAGGTCCGCGTCCGGCACTGCTCCGACGACGCCCTCGCCTTCGCCGCCGAAAGGTCTCCAAAGCTCAGCATTCTTTCCATT…
149	E3-F-box	OsFBL46	LOC_Os08g23960.1	OsFBL46 - F-box domain and LRR containing protein, expressed	1641	ATGGCCAGCGACCGTCTATGGGAGCTCCCCGATGACCTGCTCATACGCATCCTCTCCTTCGTCCCCGTCAAGGAGGCCGCAAGCACCACCCTCCTCTCTCGCCGGTGGCGCAACCCGCTGTGGCTGGAGACTGGCACCTTCAACGTCGACTTGACGTCGGAGCAATTCTCCAACCACGCCCACAACTGCCTGGCGATGTGGCGAGACGAGGGAGACGCCCGGGAAGCGCTCCGCCGCGACCGCCGCCCCCGCCGCCTCAAGAAGCTCTCCGTCACGGTGACAGCCAGCAGGGACGACGACAACTACTATTCGGATTTCTCGGAATACCTCAACCCGTTCGTTTTCCACGGCAAGTGCGTGCGGATGTTCCGGAACGTCGAGGAGCTCCGCCTCGAGTGC…
150	E3-F-box	OsFBL47	LOC_Os08g24140.1	OsFBL47 - F-box domain and LRR containing protein, expressed	1779	ATGGCCAAAGGCACGGCGAGCAGAGACCGCCTATCCGAGCTCCCCGACGATCTGCTCATACGTATCCTCTCCTTCGCCCCCGTCAAGCAGGCCGCCAGCAGCACACTCCTCTCTCGCCGGTGGCGCCTGCAGCCGCTATGGCTGGAGACTGGCACCGTCAACATCGACTTAACTTCCGACGAATTCCTCGATAGGACCTTCCACAGGGGGTGGGGCGAGGCCGGCCCCTCGACCTGGGAAGACGAGGGAGACGCCCGGGCAGCGCTCCGCCGCCGCCGCCACGGCCTCAAGAAGCTCACCGTCACGGTGACAGCCGACAGAGACCACGACGACGGCTACGTCTTCGGCTGCGTCCGTCGGGATTTCTCGCGGTACCTGAACCCGGACCAGTTCAGAGGC…
151	E3-F-box	OsFBL48	LOC_Os08g35870.2	OsFBL48 - F-box domain and LRR containing protein, expressed	1590	ATGGCAGCCTCGCCGCCCAACCGGAAGCGGCGGCTCGCGGCGGCGGAGGCGGAGGCGGAGCCGGAGTTGTCGCCGCCGGATGCGCTCGGCGCGCTCCCCGTCGAAGTCCTCGACAACATCCTCGGCCGCCTACACATCTACGACGTGGTCCGCACCTCGGCGCTCTCCCGCGCGTGGCGGCGCCGCTGGGAGTCGCTCCCCACCGTCGACCTGACCCGCAGCCCCGGCGTCGCGGCGTCCGACGTCGACGCGGTCCTCCTCCGGCGCTCCGCCCCCGTCCGCGCCTTCCGCCTCGCCGCGCGCGACCCCTCCTGGTTCGTCGACGCCCTCCACGACTGGCTCCTCTACCTCTCCCGCAGCGGCGTCCAGGCCCTGTACCTGTGGTTCCCAACGCCCAGC…
152	E3-F-box	OsFBL49	LOC_Os08g35900.2	OsFBL49 - F-box domain and LRR containing protein, expressed	840	ATGGAGGGGTCGCCCCGACGCCGGAAGCTGCGGCGGCTGTCTCCGGGGGCGGCGCCGCAGCAGCCGAAGCCGAGCCTGAACTCCCTCCCGTCGGAGATCCTCGAGAACATCGTCGGCCGCCTCCCCGTCCGCCAGGCCGTCCGCACGTCGGCTCTCTCCCGCGACTGGCGCCGCCGCTGGGAGTCCTCCCCGGGGATCCGCTTCGGGTGGGGCAGCGGCGAGGCGGGCGCCGCCGCCGCCGTCGGCCAAATCCTCGCGCGGTACGCGTGCCCCGTCCGCCATTTCCGCCACGGGTGGATCGAGAGCGGTGGCTCCGCCCGCGCGGACGAGTGGTTCGTCGTCCTCGCCGGGAGGGGCGTCGAGCACCTCGCCCTAATCTTCTCGGAGGCCGACAACTTC…
153	E3-F-box	OsFBL5	LOC_Os01g64030.2	OsFBL5 - F-box domain and LRR containing protein, expressed	1254	ATGGAGCACCTTCCTGTTGAAGTCATTGGCAACATTCTTGCACATCTTAGCGCTGCACGTGATGTCATGGTTGCCTCTGGGGTGTGCCGGAAGTGGCGGACGGCATGCAGGAAGCACCTCCATTCATTATCGTTCAATTCCGATGACTTCCCTCGGGACATGACTACACGCCAGCTGGAGATTGTCATCACACAGACTATATTTCAGACAATGGGGCTGCAGTGCCTCTCTATTCACATAGATCGTACCCATGAGTTCTCGGCAGCACCTGTGATTGCATGGCTCATGTATACCAGGGAAACACTCCGGAGCTTGTCTTACAATGTTCGGACAAACCCTAACGTGAACATCCTGGAGAAATGTGGGAGGCAGAAATTGGAGGTGTTGGATTTAGACCAT…
154	E3-F-box	OsFBL50	LOC_Os08g35930.1	OsFBL50 - F-box domain and LRR containing protein, expressed	1299	ATGGCGGACGTGCAGTCGCCGCCGCCGCCGCCGCCGCCGAGCGGCCAGCGGCGGCTCGTCGGGCCAGCGCCGGACGCCCTGGGCTCGCTCCCCCTCGACGTCCTCGACAGCATCCTCTCCCGCCTCCACATCCACGACGTGGTCCGCACCTCCGCGCTGTCCCGATCGTGGCGCCGCCGCTGGGAGTCGCTCCCCACCGTCGACCTCACGCGGAGCCCCGGCATCAGCGCCTCCGACGTGGACGCGCTGCTCCTCCGCCGCACCGCGCCCGCCCGCTCCTTCCGCCTCGCCACGCGCGACCGCTCCTGGTCCCCTACCGCCTTCCACGACTGGCTCCTCCGCCTCTCCCGCGGCGGTGGCGGCGGCGGCCTCCGCGACCTGGAGCTGACCCTCCGGTAC…
155	E3-F-box	OsFBL51	LOC_Os08g36000.1	OsFBL51 - F-box domain and LRR containing protein, expressed	1077	ATGCCGTCCGGAGAGGCCAAGCGCCGCCGTTCACCGGCGGTAGAGCCGGACTACCTAGCCGCGCTCCCACCGGAGATCGTCGACAACATCATCTCCCGCCTCGGCGTACGCGACGTCGTCCGCACCTCCGTCCTCTCCCACGCCTGGCGCCGCCGATGGCGCTCAGTTCGCGGCCTCGACCTCGATTTCAGATCCTCCGACCCCGCCGCCGCCATCTCCTCCGTCCTGAAGCGCTCCGCCGCGCCCGTCCGTACGGTCACCCTCCGAGTCCCCCGGCGCTGGTTCCACCGCGCCGTCCGCTGGCTCCGCCTCCTCCCCCGCAAGCGCGTCCAGTCCCTCCACCTCTACTTCGAGATGATCTCCATCATCGAAGGCAAGCACAACCTCGATCCCAGCATC…
156	E3-F-box	OsFBL52	LOC_Os10g25680.1	OsFBL52 - F-box domain and LRR containing protein, expressed	2859	ATGAGGTGGACGATGCCTCCTCATTCATGGGACCACGACGCAGCCGGGAGCTCGCGGGCTGCGACACACGTCCCTCCGCTTAGGTGTCGCGACATTTGGCACGGAGACAATGATGCAGGGGGCGCTATAGAGGGCGCGGAGGAGGGAGACGAGGAGGACGAGGAGGGAGATGAGGATGGAGACAGGGATCTGCAGAGTAAACGGCCCAAAGTGCGCGGCTTCGGCGAAGAAAGCCCACAACATTCTGGTGTAAATGCTTCCTTCTTTGGCTTGGAATCAACACATTTCCCTGGTTCTGATGAACATGGCCATTTCAAGCTCTCACACTGTCCAGAAAATGAATTAGATTTTGGTTTGTCGCTTTTCCCAAATGATGGTGTTAATGAGAACCCAGGGGAT…
157	E3-F-box	OsFBL53	LOC_Os11g09580.1	OsFBL53 - F-box domain and LRR containing protein, expressed	1269	ATGAGGAAAATGTCGGCGGCGAGCTCGGGGAGGGTAAAGATCGGGGACCTACCCGACGACCTGCTCCGTCGCGTCGTCTCGCTGCTTTCGGCGCGGCAGGCCGTGCAGACGAGCGCGCTCTCCCGGCGGTGGCGCCACCTCTGGAGGTCGGCGCCGCTCCTGCAGATCCTCCCCAACGACGGGTTCCGGACGGTGCGTGGGCTGAACGAGTTCGCCAAGCACCTGCTCCTCCTCCGCGACCGCGCGGCGCTGCTGGACGCCTGCGTGATCAACTTCGACTGCTGTGAGTTCGAATCCTACCAGGATTTACCCGACGATCCGGACGTCGGCCTGTGGCTCCGGCACGCCGTGTCGTGCCAAGCTCAGTGGATCAGAGTCGAGATCTATGTGGAGGATGAT…
158	E3-F-box	OsFBL54	LOC_Os11g12480.1	OsFBL54 - F-box domain and LRR containing protein, expressed	1302	ATGTTTCCCCGGGCCAAGATGAGGAAAATGTCGGCGGCGAGGTCGGGGAGGGTAAAGATCGGGGACCTACCCGAGGATCTGCTCCAGCGCGTCGTCTCGCTACTGTCGGCGCGTCAGACCGTGCAGACGAGCGCGCTGTCCCGGCGGTGGCGCCACCTCTGGAGGTCGGCGCCGCTCCTGCGGATCGTCCCGGACGAGGGGTTCCAGACGGTGCGCGGGCTGAACGAGTTCGTCAAGCATCTGCTCCTCCTCCGCGACGGCGCGGCGCCGCTGGACGCCTGCGTGATCAACTTCTACTGCTGCGAGTTCGACTCCTACCAGTATCCGTCCTCCGACGAGCCGGACGTCGGCCTGTGGCTCCGGCACGCCGTGTCGCGCGGAGCTCAGCTGATCAGAGTA…
159	E3-F-box	OsFBL55	LOC_Os11g31620.1	OsFBL55 - F-box domain and LRR containing protein, expressed	1707	ATGGTGTTCTTCCCGGAGGAGGTGGTGGAGCACATCCTTGGGTTTCTAGCGTCGCACCGCGACCGCAACGCGGTGTCGCTGGTGTGCCGGGAGTGGTACCGCGTCGAGCGCCTCAGCCGCCGCTCGGTGCTCGTGCGCAACTGCTACGCGGCGCGCCCGGAGCGCGTGCACGCGCGCTTCCCCGGCCTGCGCTCGCTGAGCGTGAAGGGGAGGCCGCGCTTTGTCCCCGCGGGGTGGGGTGCCGCGGCGCGGCCATGGGTGGCCGCGTGCGTCGCCGCGTGCCCTGGCCTCGAGGAGCTCCGGCTGAAGCGGATGGTTGTCACTGATGGGTGCCTCAAGCTGCTCGCTTGCTCATTCCCCAATTTGAAGTCGCTCGTCCTTGTTGGCTGTCAGGGGTTC…
160	E3-F-box	OsFBL56	LOC_Os11g33180.1	OsFBL56 - F-box domain and LRR containing protein, expressed	1710	ATGGATCTGGACCAACCCCAGACGATGCCCACCTCCGGCGGCGGCGGCGACCGGCTGAGCGCGCTGAGCGACGGCGTGATCGGCCACATCCTGTCGTTCCTCCCGGCGAAGGAGGCGGCGCGCGCGGCGGTGCTCTCGTCGCGGTGGCGCCACACGTTCGCCGCCGTCCACACCGTCTCCCTCGTGGAGCCCGACCCCCCCGTCGTCGACCACTACGAGCTCGCCAGGTACAGCCCCGGGTGGGGCCCGCCGCCCGACCCCAACCAGCCGCCGCCCTTCACCAACGTCGTCAGCGCCGCCCTCCTCGCCCGCCACCGCCGCGCCGCCGTCCCGCCCCTGCGCGCCCTCCACGTCTCCACCGTCGGGTACTGCAGAAGTGACGCCTCCCTGGTGGATCAG…
161	E3-F-box	OsFBL57	LOC_Os11g33210.1	OsFBL57 - F-box domain and LRR containing protein, expressed	1803	ATGGCCATCACCTCCGCCGCCGGCTGCGGCTGCGGCTGCGGCGGCGACGGCGACCGGCTAAGCTCGCTGAGCGACGGCGTGATCGGCCACATCCTGTCGTTCCTCCCGGCGAAGGAGGCGGCGCGCGCGGCGGTGCTCTCGTCGCGGTGGCGCCACACGTTCGCCGCCGTCCACACCGTCTCCCTCGTGGAGCCCGACGCCCCCGTCGTCGACCACGACGAGTTCGCCGGGTACAGCCCCGGGTGGGGCCCGCCGCCGAACCCCAACCCGCCGCCGCCGCCGTTCGCCAGCGCCGTCAGCGCCGCCCTCCTCGCCCGCCACCGCCGCGCCGCCGCCGTCCCCCTCCGCGCGCTCCGCGTCTCCATGGCCGGCTACGCCCACAGGGTCTCCCCCGCGGTG…
162	E3-F-box	OsFBL58	LOC_Os11g42310.1	OsFBL58 - F-box domain and LRR containing protein, expressed	1776	ATGGATCGCCACGCGCCGCCGCCGCCGCCGCTGGAGATGGCCGCCGGCGGCGATCGCCTGAGCAAGCTGGAGGACGAGGTGCTCGGCCACATCCTCTCCTTCCTCCCGGCTAGGGAGGCGGCGCGCGCGTCGTCGCTCTCGTCGCGGTGGCGCCACGTGTTCGCCGCCGTGCACACGGTGTCCATGGCCGAGACCGACGCCGACCACCCCGCGATCCGCGGCTACGTCAGCCCGTCGTACCGCCGCGGCCTCGACCCCCTCGCGCCGCCGGTCTTCTCCGCCGTCGTCACCACCGCGCTCCTCTCGCGCCACCGCCGCCTCCACCGCCGCCCCGTCCCGCTGCGCGCGCTCCGCGTCGACATGATGGGCTACGTGCGCGCCGACTCCGCCGCCGTCGAT…
163	E3-F-box	OsFBL59	LOC_Os12g33210.1	OsFBL59 - F-box domain and LRR containing protein, expressed	1173	ATGGAGGATCTTCCGGATGCCCTTATTGGAGAGATCGTCAAGAGGGTTAGCAGTACAAGTGATCTGAGCTCTCTTTCCCTTGTGTCAAAGCGTCTCTACAAAATTGAGGCAGAGAGCAGGCATACGATCCACATAAGCTGTAGCCTTGGACCAGCAACAGATGCCATAGTATCACTTTGTTCCCGATTTCACAACTTGTTGAAAGTAGATATCAATTACTCTGGTTGGACGCAGGACCATGGGAACCAGTTGGACAACCATGGTCTCCGTATTCTTTCATCATACTGCCTCTCGCTGAGTGATATCACCTTAAGCTTCTGCTCATACATTGATGACACTGGTCTTGGTTATCTAGCATTTTGCAAGAAATTGATCACCCTCAGACTGAACTCTGCAACA…
164	E3-F-box	OsFBL6	LOC_Os02g01550.1	OsFBL6 - F-box domain and LRR containing protein, expressed	1590	ATGCTGCCCATGCTGCCGCCTCCAGCTCTAAGGGCTCCATCGGCGTGGGAGCAGGCAACTACTTCGAGCTCCATTGGCAGATCTGCCATGGAAGAGAGTTGCAGTTCCAATTGGCCGGCCACACCTTGTGCAGCAGCGACGACGGCCGCTGCAGATAAATCGAATTGTACAGTGGGTAGCACTAATAACTCCCCCTCTGAACAAGTTGGCCATGGCGATTCACTGATTTATTCACTCCCGTACCTTCCTGAGGACATCTGGCGTCACATACATTCCTTAATGCCGATGAGTGCTGCTGCTCGTGCTGCTTGCCTTTCTCATTCCTTTCTGAATTCCTGGAGATTTCATCCCAACCTCAGCTTGAATTTCAAAACACTTTGCCCGAGGACATCTAGGGGA…
165	E3-F-box	OsFBL60	LOC_Os12g33230.1	OsFBL60 - F-box domain and LRR containing protein, expressed	1506	ATGGCCTCCGATGGTAGTTTCTTCCGATACGGTGAGCGCCAGATAGCAGCTAAACCTGAAGATTGCCCAGCAATGTCATCAATGTTGTCATTGGAGGATCTCCCGGATGCATTGCTCGCAGAGATTGTAAAGAGGATTACCAACACAAGTGACCTGAAGTCCATTTCCCTTGTGTCAAAGCGTCTGTACACTATCGAGGCGGAGCAAAGAAGTTCTATCCGTGTTGGCTCTGACCTTTGTCCAGCGATAGATGCCTTGTCAGCACTCTGTTCCCGATTCCCCAATTTGTTGGAAGTAGAGATGGACTACTCTGGTTGGAAATTTCACTGGAATCTGCTAGAAAAACATATTTTCTCATTGCACTTCCCTGTCCTGCGTGATCTCACCTTATACATTGAT…
166	E3-F-box	OsFBL61	LOC_Os12g34220.1	OsFBL61 - F-box domain and LRR containing protein, expressed	1308	ATGGAGGGTCTTCCGGATGCACTTATTGGAGAGATCGTCAAGAGGATTGAAAGTACCAGTGATCTGAGTTCTCTTTCCCTTGTGTCAAAGCGTCTCTACAAAATTGAGGCAGAGCACAGACATTCAATCCGCATAGGCCATAACCTTCCTCCAGCAACAGATGCCATAATATCACTGTGTTCACGATTTCACAACTTGTTTAATGTTGATATCAATTACTCTGGTTGGACGCAGGGCCATGGGAACCAGTTGGACAACCATGGTCTCCATATTCTTTCATCATACTGCCTCTCGTTGAGTGATATCACCTTAAGCTTTTGCTCATACATTGATGACACTGGTCTCGGTTATCTAGCATTTTGCAAGAAATTGATGACCCTCAGGCTGAACTCTGCAAAA…
167	E3-F-box	OsFBL62	LOC_Os03g43390.1	F-box/LRR domain containing protein, putative, expressed	1803	ATGGCGTCGCTGCCCAAGCCGCCGCCTCCGCCGCGCCCCAAGACGCGTGGCAGCTACAACTGCGGCCGCTGCGGCCTCCCCAAGAAGGGCCACGTCTGCGCCGCCGGGGGCCCCGCCCCCACCCCCTCCCCTTCCTCCTCCTCCGGCGCCGCCACCACCACCACCAGCGGCGGAGGAGGCGGAGGAGGGGAGGGGACCAAGCTCCGCCGCGCCCTCTCCTTCGAGGACGCCGCCACCGCCTCGGCCTCGGCCACGCCGTCGTCTCCGGAGAAGAAGCCGAGGGTGGTTCCCGATGCGGATGCGGTGGGACGGGGCGGGGAGGGGGAGGTGGAGATGGTGGAGGGGCAGGGCGGCGAGGAGGAGTTGAAGGAGGAGGAGGAGGCGGTGGAGCTGGGCGGG…
168	E3-F-box	OsFBL63	LOC_Os12g01760.1	F-box/LRR domain containing protein, putative, expressed	2034	ATGGCCTCGCCTGCGCCCACCCACCACGCCAAGCGCCGCCGCCTCGCCCTGCCCCCGCCCCCGCCCCCGCACCTCAACGACCTCGCCGACGAGCTCCTCTTCCTCATCCTCGACCGTGCCGCCGCCCATGACCCACGCGCCCTCAAGTCCTTCTCCCTCGTCTCCCGCGCCTGCCACGCCGCCGAGTCGCGCCACCGCCGCGTCCTCCGCCCCTTCCGCCCCGACCTCCTCCCCGCCGCGCTCGCCCGCTACCCCGCCATCTCCCACCTCGATCTCTCCCTCTGCCCCCGCCTCCCCGACGCCGCCCTCGCCGCGCTCCCCGCCGCGCCGTTCGTCTCCGCCGTCGACCTCTCCCGCTCCCGCGGGTTCGGCGCCGCCGGCCTCGCCGCGCTCGTCGCC…
169	E3-F-box	OsFBL64	LOC_Os02g55550.1	F-box/LRR-repeat protein 14, putative, expressed	624	ATGGACAACCTGTCAGAGCCACTGCTCGCAGAGATCATCAAGAGGATTGCCAAGACAAGTGATCGTAACTCTCTTTCCCTTGTGTCGAAGCAGCTCTACACTATCGACGCGGAGCAAAGGGATGCTATCCATGTTGGCTGTGGTCTTCACCCGGCAACTGAAGCTTTGGCATCACTATGCTCCCGGTTCCCTAATTTGTGGAAAGTAGTGATTGATTACTCTGGTTGGATATCTATCCACGGGAAGCAGTTGGACAACCAAGGGCTCCTTGTGCTTTCGTCTCACTGCTCTTCACTGACCGATCTCACATTAAACTTCTGCTCCTATATCGATGATTCTGGTATTGGCTATCTGGCTTATTGCAAGAAACTAAGGTCTTTCAGGCTGAACTTTGCACCA…
170	E3-F-box	OsFBL65	LOC_Os01g65920.1	F-box/LRR-repeat protein 2, putative, expressed	1140	ATGGACGGTGAGCAGCTGATGAGTGGTGAATTGGACAATTCGTTCAACGCACTCATGGTTTCTGGAGAGGGTGAGAGTGGACAGGCACATCATGAGGGCACAGGGACTACCTTGTTAGGTTGGAAGGACCTTCCCATGGAGCTGCTCCTGCGGATATTATCGATGGCTGGAGACGACAGGATGGTAATCGTGGGCTCTGGTGTTTGCACCGGTTGGCGTGATACATTAGAATGGGGAGTCACGAATCTTTCTCTTTCGTGGTGCCAGGCTCACATGAATGACTTAGTGATGTCACTTGCTCAGAAATTTACGAAGCTGCAAGTTCTTTCTTTACGGCAAATCAAACCTCAGCTCGAGGACAGTGCAGTGGAGGCTGTAGCAAATAACTGTCATGATTTA…
171	E3-F-box	OsFBL66	LOC_Os11g01780.1	F-box/LRR-repeat protein 3, putative, expressed	2034	ATGGCCTCGCCTATGCCAACGCCTACCCACCGCGTCAAGCGCCGCCGCCTCGACCTCTCCCCGCCCCCGCACCTCAACGACCTCGCCGACGAGCTCCTCTTCCTCATCCTCGACCGTGCCGCCGCCCATGACCCCCGCGCCCTCAAGTCCTTCTCCCTCGTCTCCCGCGCCTGCCACGCCGCCGAGTCGCGCCACCGCCGCGTACTCCGCCCCTTCCGCCCCGACCTCCTCCCCGCCGCGCTCGCCCGCTACCCCGCCCTCTCCCGCCTCGATCTCTCCCTCTGCCCGCGCCTCCCCGACGCCGCCCTCGCCGCGCTCCCCGCCGCGCCGTCCGTCTCCGCCGTCGACCTCTCCCGCTCCCGGGGGTTCGGCGCCGCCGGCCTCGCCGCGCTCGTCGCC…
172	E3-F-box	OsFBL67	LOC_Os11g42160.1	F-box/LRR-repeat protein 3, putative, expressed	1845	ATGCGGGGGGCCGACCTGATCAACCTCCTCCTCCCGGACGAGATCCTCGACGAGGTGCTCCGCCGCGTGGCCGTGTCCGGGGCCAAGCGGGACCTCGACGCGTGCGCCCTCGTCTGCCGCCGCTGGCGCCGCCACGACCGCGCCACCCGCCGCTCCGCCAAGCTCGCCGCGTCCGGGGCCCGCGCCGACGAGGTGCTCCGCCTCGTCGCCGAGCGGTTCCCGGCGCTCGTCGAGGTGTCGGTGGACGAGCGCATCAGCGTCGAGGCCGCCGCGGCCGGGCCCTCCTGTGCCGCCGCTAGATCGCGCCGCCGCCCGATGTATGATGTTAGTCCTTCTGGGCGCCGTAGGAGGATGTCCCGCAGCTCAAATTTCGGAGCGCACATGTCCCCATTTCCATTG…
173	E3-F-box	OsFBL68	LOC_Os11g32810.1	Leucine Rich Repeat family protein, expressed	1416	ATGAGGCGAATGAAGTCACGTCATGGAGCAGCAAAAAGGGCCCCCGAAAAAAAGCCAGGCATTTTTCAGCTTGATGATATTCCTGAGAATGCTGTGTTCATGATACACCAGCTGTTATCTCTGAGAGATGCTGCACGTGCCAGTCTCCTAACTCGAAAGTGGCTACGTGTTTGGAGATTCTACCCTAATTTAGAGTTCACTACAAAGGCATTGGGTCTGAAGAAACGAATTCACAAAGTACAGAGGAGGGCAAAGTTTGTCAGTTGTGTTAATACTGTCATACGACACCATGCTGGAACTGGGGTGAAGTCATTCATCATCAAGAAAAACCTCAATAATCAGAAGTACACCCATTATCTTGACCGTTGGATGTACTTCGCAGTCAGTTCAGGTGCCAAG…
174	E3-F-box	OsFBL69	LOC_Os10g05800.2	F-box protein family, AtFBL4, putative, expressed	1875	ATGGCCTCCGCTTCCGGCCTCGTCAACGCCGCCCTCCCGGACGACCTGCTCGCGGAGGTGTTCCGCCGCGTCGCCGCCGCGGGGGGCAAGGCCGACCTTGACAGCTGCGCGCTCGTGTGCCGCCGCTGGCGCGGCGTCGAGCGCGCGTCCCGCCGCGCCGCCAGGGTCCCCGTCGACGGGCCCGACGGCGACGCCGTCGTCCGCTGCGTCGCCGACCGGTTCCCGGGCCTCGCCGATGTCTTCCTCGACCACGGCCTCTACATTGCCGCCGGCGCCTCCGCCGCCGCCGCGGAGCGGAGCAGGGCACAGGGTTGGGATAACGAAAACCCCAAGTTAGATGAGCAACATATGCAGTGTTCCACACTAAGCGAAGATACGCAAAAAGAAAATGGCAGTGAT…
175	E3-F-box	OsFBL7	LOC_Os02g10700.1	OsFBL7 - F-box domain and LRR containing protein, expressed	1983	ATGGTGGCTTTCTATGGACTCGGAGATGGAGGGTGTCTCGTGTCGGCGCCGGCGGAGCTGGCCGGGATGTTCTGCCGCGGCGGCGTGGTGGTGCAGCAGCAGCAGAGGAAGCGGTCGCTGGTGGCCGCGTCGGCGGTCGCGGCGGCGGACTGCGTCGTGAGGGCGGCGAAGAGGCAGAGGCAGCAGCGGCAGCCGCCGTCGCTCGACGCGCTCCCCGACGAGTGCCTCTTCGAGGTCCTCCGTCGCCTCCCCGGCGGCCGCGAGCGCGGCGCCTCCGCCTGCGTCTCCCGCCGCTGGCTCGCCCTCCTCTGCAGCATCCGGGCTTCCGAGCTCAACCAGGCCACCGCTGCTGCCGCCGCGGCGGCGCCGCCCTCCCTTCCCGACCTCAACGAGGAGTTC…
176	E3-F-box	OsFBL70	LOC_Os03g08850.1	AUXIN SIGNALING F-BOX 2, putative, expressed	1812	ATGTCCGAGGAGGACGACGACCAGCCGCCGCCGCTGCCGGCGCAGAAGCGGCCGCGCGCGTCGCCGCCGCCGGACCAGGTGCTCGACAACGTCCTCGAGACGGTGCTCCAGTTCCTCGACTCGGCGCGGGACCGGTGCGCGGCGTCGCTGGTGTGCCGCTCGTGGAGCCGGGCCGAGTCCGCCACCCGCGCCTCCGTCGCCGTCCGCAACCTCCTCGCCGCGTCCCCGGCGCGCGTCGCGCGACGCTTCCCGGCCGCGCGGCGCGTCCTCCTCAAGGGCCGCCCGCGCTTCGCCGACTTCAACCTCCTCCCGCCAGGCTGGGCCGGCGCCGACTTCCGCCCCTGGGCAGCCGCCGTCGCCGCCGCCGCGTTCCCCGCGCTCGCCTCCCTCTTCCTCAAG…
177	E3-F-box	OsFBL71	LOC_Os02g52230.1	coronatine-insensitive protein 1, putative, expressed	2004	ATGAGCACTTCCCCCTCCTGCTCCTCCTCCTCGCCGATCCCCCAATCCCTAACCCTAGCCTCCACCTCCTCCTCCTCCTCATCCTCCGGGATGCGCGATGCGGGGGAGGGGTCGGACTCGCCGCCGTCGGAGATGTCGGAGGATGGGTCAGGAGGGAGCGGGGACGGGGACGGGGACGGGGACGGGGGAGGGGGAGGCGGGGACAGGTGGATGCCGGATCTGAGGGGAGGGAACGGCGGCGGCGGCGGAGGAGGCGGAGGGGGAGGGAGGTGGGCGCCGCCGGACCAGGTGCTGGAGAACGTGCTGGAGAGCGTGCTGGAGTTCCTGACGGCGGCGCGGGACCGGAACGCGGCGTCGCTGGTGTGCCGGTCGTGGTACCGCGCCGAGGCGCAGACGCGG…
178	E3-F-box	OsFBL8	LOC_Os02g21260.1	OsFBL8 - F-box domain and LRR containing protein, expressed	993	ATGCCGCCGCCGCCGCCTCCTCCGCCGGAGTGGGCCGACCTCCCGGTGGACGCGGTCCTGGCGGTGTTCGAGCGGCTGGGCGCGGCGGAAGTGCTGATGGGCGCCGGGGTGGTGTGCCGCAGCTGGCTCCGCGCGGCCACCCGCGAGCCGCGGCTCTGGCGCCGGGTGGACCTCACCGCCTGCTTCGACCCCACCGTCGACATGGAGGCCATGGCGCGCGCGGCCGTCGACCGCGCCGGCGGACGCCTCGAGCACTTCGCCGCCGAGCGCTTCGTCACCGATGAGCTCCTCCTCTACGTCGCCAAGAGAACTAGCTGCTTGAAAAGTCTTCGGCTACGTGATTGCATAAAAATCTCAGAGAAAGGCTTGGTTGCTGTTGGCAAGACATCTCCCTGTCTT…
179	E3-F-box	OsFBL9	LOC_Os02g33400.1	OsFBL9 - F-box domain and LRR containing protein, expressed	1704	ATGTTCGACAATTGCGAGGTCACTATAATCGTCTCTGGAGCGATGCATCGTGCTAAAAAGGCAAAGGTGGAACCATCATCTGCGTTGAGGTCAGACAAATTCAGCAGCCTACCTCAAGAGATAAAGGTCACCATCCTCTCCAAGCTGAATTCCTTAGATGCTATTAGAGCCAGCATCCTATCCAGTGCTTGGAGGAATGTGTGGACTACTTTGCCAGAAATATATCTTTGTGATTTGTATCTCAGCTGGGGTTCCTCTGAAACGACACAACGCTCCAACTTTATTACGCTCGTCGATCTGGCCCTTTTGCTCCACAATGGACCTCTTGCTTCCTTTTCAATTCTAGGGTTCAAAAGATACCATGATGTATTTGATAGGTGGATGTACATGCTGTCAAGG…
180	E3-F-box	OsFBLD1	LOC_Os02g06520.1	OsFBLD1 - F-box, LRR and FBD domain containing protein, expressed	1488	ATGGTGGGGGATCAGGAGGGGAGGCGGCAGCGGCGGCGGGGGTGGGGGGAGGAGGAGGAGGACCGCATCTCGGACCTCCCCGACGCGCTGCGGCTCCAGATTCTGAGCCTCCTGCCGCTCAAGTCGGCAATCCGGACGGGGGCCCTCTCGTCGCGGTGGCGGGGGTTGTGGGAGCAGCGGTGGCCCGACCCGTCGTCGCTCGACGTGCGGCTGCCATCGGGGGGAGGAGCCGCGTCGGCGTCGGTGGCGGCGCTGCGGGCCGAGCACCTCGCAGGCATCGACCGGCGCGGGAGGCGGCGGATGGACCTCTTCTCGCTCGCCTTCCACGCGGGGCAGCTCGCGCCCCCCGAGCTGAAGCGGTTCATCGAGTACGCGGCGGCGTGCGACGTGGAGGAGGTG…
181	E3-F-box	OsFBLD2	LOC_Os04g33400.1	OsFBLD2 - F-box, LRR and FBD domain containing protein, expressed	1386	ATGGCAGCAGCGGACGGAGGCGGCGAGGACTACATCAGCGAGCTCCCGGACGCCCTCCTCTCCGTGATCTTCTCCCTCCTCGGCACCGCCGAGGCGGCCCGCACCGCCGCCCTCTCCACCCGCTTCCGCGGCGTGTGGGCCGCCACCCCGCTCCGCCTAGACGACCTCGACCTCCCCGCCCTCGCCGCCCTGGGACTGGGAGGAGGAACCAGAACCACCGCCTCCTCGTCCCCGATCGCGCCGTGGACCGCGCGCGCCGACGCCGTCACCCGCGTGCTCGCCTCCCACCCGGGCCCCGTCGCGCTCTTCCGCCTCTCCCGCACCTCCTTCCGCGGCCGCGTCGCCGCGGCGGAGGCCTGGTTCCGCGAGCTCGCCGCGAAGCGCGCCAGGGAGGTCGCC…
182	E3-F-box	OsFBLD3	LOC_Os07g06900.1	OsFBLD3 - F-box, LRR and FBD domain containing protein, expressed	1548	ATGGAAAAGAGAAAGAGGATAGCCTCAAAAGAAGACCTGCATGGACAAATGATGAAGAGGAAGAAATGGAGACTTCAGTTGAGCAACCTACCCGAGGATATTCTCTGCACTATCGTGTCAAAATTACCGTTAAGAGAAGCTGCTAGAACGAGCATATTATCTAGCCAATGGAACCGCACTTGGTGCAGCCACACAAACCTAAACCTTAGTTATCGATCAATAATGTCAAGGCGCTACATCGAAAGAGACATAAGACCTGAAGGCAGGAAGCTAAATGCTGAAGAGTTTATCAGGAGGGTGGACGCAATCTTGCAGCAGCACAACGGTGGAGGCGTTGAGAAAATCGAAGTTATAGGACTTTTAGAAAATGAAAATGCGTATCACATCAATGGATGGGTG…
183	E3-F-box	OsFBLD4	LOC_Os07g13900.1	OsFBLD4 - F-box, LRR and FBD domain containing protein, expressed	1350	ATGGGCATCACCACCAGAGCTCGAGGGAAGAGGAGGAAACTGCAGGGACACCAGACCCCGCCGCCGCCGCCGCCGTGCGGCGCCGCCCAGATCAGCCTCCTCCCCGACGACGCCCTCCGCGAGATCGTCACCCGCCTCCCATCCAACGACGCCGCTCGCACGCAGCTGCTCTCCTCCCGGTGGCGCCACCTCTGGCGCTCCGCTCCGCTCAACCTCGACCTGCGCGACGCCGGCGACATCTCCCGCGTCCTCGCCACCCACCCTGGCCCCGCCCGCCGCTTCGCCGTCCCGGACCTCGGCTCGTCTTTCCCCAACAGACGCGCCACCTTGGACGCCTGGTTCGCCGCCCCCGCCCTCGACAACCTCCAGGAGCTCGAGCTCATGGGATCCTATCGCCCT…
184	E3-F-box	OsFBLD5	LOC_Os07g18510.1	OsFBLD5 - F-box, LRR and FBD domain containing protein, expressed	1416	ATGGCGGCGGCGGCGCCGCCCACAGGCAAGAAGCGTAGATTCGAGCGGTCCAGCAGCCAGGAGCCACCCGGGAGCGGCGGCCTCGACCTCATCAGCGGCCTCCCCGACGCCATCCTCGGCGAAATCATCTCGCTCCTCCCCACCAAGTATGGCGCCCGCACGCAGCTCGTCTCCCGCCGGTGGCGCCCCCTGTGGCGCTCCGCGCCCCTCAACCTCGATGTTTACGATCTCTCCGGCCAGGAACGGAAGCGCGTCGCCCTTGCCTCCAAGATTCTCGCCGAACACCCTGGCCCCGCCCGCCGCTTCTCCCTCCACTGCTTCCGCCTCCGCGGCAGGCACGCCAAGCTGGACGGATGGCTCCGCTCCCGCGCCCTCGCCGATCTCCGGGAGCTTAGTTTC…
185	E3-F-box	OsFBLD6	LOC_Os07g18560.1	OsFBLD6 - F-box, LRR and FBD domain containing protein, expressed	1428	ATGGAGGCGGCGGCGGCGGCAGCCAAGAAGCGGAGGTTTGGTCGGTCCACGGGCAAGGGATCGCTGGGTAGTGACGGCCTCGACCACATCAGCTGCCTCCCCGAAGCCATCCTCGGTGAGATCATCTCCCTCCTCCCCACCAAGGACGCCGCCCGCACGCAGGCCGTCTCCCGCCGGTGGCGCCCGCTCTGGCGCTCCACGCCCCTCAACCTCGACGTCGACTCGCTTTCCACCCAGGAGCGCAAGCGCACCATGTTCGTCTCCAGGATCCTCGCCTCCCACCCTGGCCCCGCTCGCCGCTTGTCCCTCCCCTTCTTCCGCCTCCGCGACCGGTACGCCAAGCTGGACGGATGGCTCCGCTCCCCCGCCCTCGCCGACCTCCAGGAGCTCGACTTCAGC…
186	E3-F-box	OsFBLD7	LOC_Os07g18610.1	OsFBLD7 - F-box, LRR and FBD domain containing protein, expressed	1467	ATGGCACCTGAGTCCTCCCAGCCGGCCAAGAAACGCCGCACCTACAGGTGCAGGCGCTGCGGGTTCCCCAAGAAGGGCCATGTCTGTGCCGCGGCTGCTGCTGCTCCTGGTGATCTGCCGCTGCTTCCCTCGCCAGAGGAGGAGGAGAAGGTCGACGGGATCAGCGCTCTCCCCGACGACGTCGTCCACACCATCATCTCCCTTCTCCCGACCATGGGTGGTGCCAAGACGCAGGTCCTCTCCTCCCGTTGGCTCCCGCTCTGGCGCTCCGCCCCTCTGAACCTCGACGACGCCGAGATTCCCGACCTCTGGGAGGACTTCCTCCTCAACGTCATCACGGAGATCATCACCGACCACCGGGGCCCGACCTGGCGCCTCTCCATCACCAAGCTCGCCCGC…
187	E3-F-box	OsFBLD8	LOC_Os07g18710.1	OsFBLD8 - F-box, LRR and FBD domain containing protein, expressed	1347	ATGACAACCCCATTGCCCTACGCCGCCGCCGCCACCGCCGCCACCGGCGAGGACCCTGACCAGATCGGACGCCTCCCGGACTGCCTCCTCACCACCATCCTCTCCCTCCTCCCCCTCGACGCCGCCGCGCGCACCACCGCTCTTTCCCGTCGCTGGCGCAGCCTCTGGCCATCCGCGCCGCTCCGCCTCCACGACTCCGATCTCCCCTCCCGCTCCCAGTATCTCTCCGCCGCCATCTCCGGCATCCTCGCCTCCCACCGTGGCGACGCGGTGAGCTTCCGTCTCTCCTCGGGTCGCCCCTCCTCAGCGGACCTCGACACCTGGCTCCGAATCCTCGCCGGCAAACGCCTCCAGGAGCTCCTCCTCCAGCCGCCATCCGAGCCCCTTCCCCTCCCGCCG…
188	E3-F-box	OsFBLD9	LOC_Os09g27090.1	OsFBLD9 - F-box, LRR and FBD domain containing protein, expressed	1320	ATGGAGCCGCCGCCGCCGCCGCACCGTCACAAGAAGTGTCGGACGGCGGAGGCTGCTGTTCCCGGGGGGGAGGAGGAGGAGGAGGCGAAGGACGCGCTGATCTCCCTGCCGCCGGACGTCCTCGACGGCGTCCTGACCCGGCTCGGCCTCCGCGACGCCGTCCGCACCTCCGCGCTCTCCCGCGCCTGGCGCCGGCGGAGGGCGCGGCGCTGGCCGCCGTCGACGGCGTCCTCCTCCGCTGCCTGCCCCGGCCGCGTCCGGAGCTTCAGCGCATACGTCGACAAGCTCACCACCCGCCGCGCCCATGACTGGATCCTCGTCCTCGCGCGCCGCGGCGTCGAGTCCCTCGACCTCGCGTCGCCGATCCACAACCACCTCGCCGTCCACTCCTCCGTCTTC…
189	E3-F-box	OsFBO1	LOC_Os01g05970.1	OsFBO1 - F-box and other domain containing protein, expressed	462	ATGGCGCCCAAGGCGGAGAAGAAGCCGGCCGCGAAGAAGCCCGCGGAGGAGGAGCCCGCGGCGGAGAAGGCCGAGAAGGCCCCGGCGGGGAAGAAGCCCAAGGCGGAGAAGCGTCTCCCCGCCGGCAAGGGCGAGAAGGGCAGCGGCGAGGGGAAGAAGGCGGGGCGGAAGAAGGGGAAGAAGAGCGTCGAGACCTACAAGATCTACATCTTCAAGGTGCTCAAGCAGGTCCACCCCGACATCGGCATCTCCTCCAAGGCCATGTCCATCATGAACTCCTTCATCAACGACATCTTCGAGAAGCTCGCCGCCGAGGCCGCCAAGCTCGCCCGCTACAACAAGAAGCCCACCATCACCTCCCGGGAGATCCAGACCGCCGTCCGCCTCGTCCTCCCCGGC…
190	E3-F-box	OsFBO10	LOC_Os11g34460.1	OsFBO10 - F-box and other domain containing protein, expressed	1893	ATGTTTGATGCGGGGGATCGCGGCGGAGGCGGCGGGGTGGTGGCGGTGAAGAGGATGAAGCTGTGCGAGGAGGAGGAGGAGGAGGAGGAGGGGATGGAGGTGGATGAGGAGGAGGAGGAGGTGGGGTGGGTGTGGAGGCCGCCGGGGGGGCTAGCGGGGGAGGATGAGGCGGCGGCGTGGGAGGGGAGGGCGGCGGCGATCGTGGTGTCGGACGCGGTGGAGGTGGATTTCCCGGTCATCTACGTCAACGCCGCCTTCGAGGCCGCCACGGGGTACCGCGCCGACGAGGTCCTCGGCCGCAACTGCCGATTCTTACAATTCCGGGATCCACGTGCCCAAAGACGACATCCGCTTGTTGATCCCATGGTTGTTTCAGAGATCCGGCGATGCTTGAATGAG…
191	E3-F-box	OsFBO11	LOC_Os02g29150.1	OsFBO11 - F-box and other domain containing protein, expressed	1992	ATGGAGCTCGGCAAGGAGGCCCTCGTCGGCGTCAGCATGGACCACATGCGATCCTCCATGCAGCGCGGCGGCCTGCCGCCGGAGATGCTGGAGGTCGGCATGGAGCTGATGCGGGTCCTCGTGGGGGACTCCATCCCGGACCCGCCCGTCTCCACCCTCCCGCGCCTCGCCCCCGCCGCCGCCGCGCGCGCCCCCGCCGACGGCGTCGACCGCATCAGCCGCCTCCCCGACGAGCTCCTCCGCGACGTCGTGTCCCGCCTCCCCGCCAGGGACGGCGCGCGCACCGCCGCGCTGTCCACGCGCTGGCGCGGCGTCTGGCACTCGGTGCCCCTGGCGCTCGTCGACGCCCACCTCGCACCGCAGGGACGCGGCGGCGGCGGCGTCGTTGCCGCCGTGTCC…
192	E3-F-box	OsFBO12	LOC_Os02g41910.1	OsFBO12 - F-box and other domain containing protein, expressed	1212	ATGGCAGGGGAGGCGATATTATTCTCCGACGATATCATCGCCAACATCCTCGCCTGGCTTCCTCCAAAGAATGCCGCTCGTATGCGGCTCGTCTGCAAGCAATGGCATGCCGTGACATCGGAGCACCATTTCATGCACACAAACTTCTCGAGGAGCAGAGACGGCCACTCCGTTGCCGGCTTCTTCCTCAGCAACGAGCTCCACAAGAAGTTCAGCTACAATCCTCTACGCGACAGTAGCGCCACGCATCCCGCTGCTCCCGACCTCTCGTTCGTCCCGGAGAGCGGCTCCACCGTCCCGCGCAAGATCAACGTCACCAGCTCGTGCAACGGGCTGCTCCTCTGCCGCCGGCCGATGGATAGCAGCGTCGCCTCCGGGGCGCGCTGGTGCTGCTACTAC…
193	E3-F-box	OsFBO13	LOC_Os03g12940.1	OsFBO13 - F-box and other domain containing protein, expressed	2433	ATGAAGCTTCGGTTGCGATCCATGGACCAGCGCGGCGGCGCCGGCGGCGCCGCCGAGACCCACCGCGTGCAGCTGCCGGACACGGCCACGCTCTCCGACGTCAAGGCCTTCCTCGCCACCAAGCTGTCCGCGGCGCAGCCCGTGCCCGCCGAGTCGGTGCGCCTCACCCTCAACCGCTCCGAGGAGCTCCTCACCCCCGACCCCTCCGCTACCCTCCCGGCCCTCGGGCTCGCGTCCGGTGATCTCCTCTACTTCACGCTCTCCCCCCTCCCGTCGCCCTCGCCTCCGCCGCAGCCGCAGCCACAGGCCCAACCCCTGCCCCGTAACCCTAACCCTGATGTCCCCTCGATCGCGGGAGCTGCTGACCCGACCAAATCTCCTGTGGAGTCTGGTAGCTCC…
194	E3-F-box	OsFBO14	LOC_Os03g27250.1	OsFBO14 - F-box and other domain containing protein, expressed	2862	ATGGCGGCGGGGAACGGCCGGATGGAGGCGGCGCTGGGCTGCCTCGCGGCGCTCCCCGACGAGGTGCTCTGCGCCGTCGTCGACCTCCTCCCGCCCACCGACGTCGGCCGCCTCGCCTGCGTCAGCAGTGTCATGTACATACTTTGCAATGAGGAGCCTCTCTGGATGAGCAAGTGTCTTTCAGTTGGGGGTCTTCTTGTGTATAGAGGTTCTTGGAAGAAAACAGCATTGTCTAGACTTAATCTTTGTTCAGAAAATGATGAGATTTACCAGAAGCCTCGCCATTTTGATGGGTTCAATTCCATGCACTTATACAGGAGATGGTACAGATGTTTTACTAATTTGAGTAGCTTTTCCTTTGATAATGGGCACGTTGAAAGGAAAGATGACCTTTCTCTA…
195	E3-F-box	OsFBO15	LOC_Os11g36450.1	OsFBO15 - F-box and other domain containing protein, expressed	1566	ATGCCGAGCGCCTTCCACTCCCTCCTCCTCCCCGCCATTCGCAACCCCAAACCTAGCCGTCGCCGCGGCCGCGGCCGCGGCGGCAGCAAACGCCCCAAGAAGACCACCAAATCCAAGAACCGCCTCGCCGACGCCGCCGCCGGAGACGCCACCGCCTTCCACCTGAAGACCTCCGCGCGCGCCGGTCCGGGGGGTGCCGGGAGCGGCCGGCGAGGCGATGGGGGATGCCTCGTGCAGCCGCTCGGCAACCTCCTCCTCCTCGGCGGCGGCGGCAACCTCCGCGACGCGGGGCTCGGCGCGCTCCGCCCGCTCCCCGACGACGTCCTCCTCGACGTGCTCGGCCTGCTCGCGGCGCGCGACCTCGCTAGGCTCTCCGCGGCGTCGAGGGCGCTCTACGTC…
196	E3-F-box	OsFBO16	LOC_Os03g49250.1	OsFBO16 - F-box and other domain containing protein, expressed	669	ATGGAGGGGGGGAGCAACGACTTCCCGGGGGACCTCCTGCGCGCGGTCCTGCAGAGGCTGCCGCCGCCCGACCTCGCGAGGGCGGCGTGCGTCTGCCGGCTGTGGCGCGGGGTCGCCTCCGACCGCGCCGTGCTGGAGGCCGCCTTCGCGTCGCCCTGGGGGGTGCGCCGCGTCGTCGGCGAGCCGGAGACGAGGGCCTTCTGGCGCGCCGCGTCCCTCGCCCGGTTCGCGCTCTCGCACACCGTCCGCCGCGGGGACACCGTCCCCGGCATCGCGCTCAAGTACTCCATCCAGGTGACCGATATAAAACGTTTCAACAACATGATGAGCGACCATGGGATCTACTTGAGGGAGAGGCTTCTGATACCGATCAGCAATCCTGAAATTCTTCAGGGTAGC…
197	E3-F-box	OsFBO17	LOC_Os04g40030.1	OsFBO17 - F-box and other domain containing protein, expressed	1146	ATGGACGCCGCGAGCCGCACCTGGCCGCCCCCGACCCCCTCCCCGCCGCCCTTCTCCTCCCGCCCCCGCGTCGTGGGCCCCCCGCCGCCGCCGCCGTCCGACCCTCCGCCGCCGCCGCCGCCCCACCACCACCACCACCATCGCCGCCGCCACCGCCACTCCAAGAAACCGAAGCCTCAGCCTCAGCCTCAACCTCCGCCTCCGCCGCTGCCGCCGCAGCAGCAGCAGCAAGAGCCCGCCGCCGGCGCCGGCGCCGGCGCGGACTTCTCCGCGCTGCCGCCGGAGCTCGTGCACAGGGCGCTGGCGGCCGCGGGGGCGTCGGACGTCGCGGCGGCAAGCCGGGCGTGCCGCGCGTGGCGGGACGCGCTGCGGCCGCTCCGGGAGGCCGCGGCGCTGCAC…
198	E3-F-box	OsFBO18	LOC_Os06g02400.1	OsFBO18 - F-box and other domain containing protein, expressed	2775	ATGGAAAACACCTGCAAGAGGATCTCCAACACCCCCAACTCCATGCCAGTGCTCCAAGGATGGGCAGACCTCCCAGATGACCTACTGCAGTGTGTCCTTGCTCTGTTGAGTTCACCCAGTGACCTTGCTGCCTTCATTGCCACCTGCCCCAATTGGCATGCTGCCTTCAGGTCTGCAAAATCTACCTTACGCACCACCCTCTTCCGTCCTCTTGCCATCCGCAGCTGCGCTTCCTCTGGCGATGATCCAGTAGTATGGGAGCTCTTTGATCCAGCCAAGCCAACCATCTGCATACACCGCGTGACTCCGCCAGATTTTCTGGCGGGGATGGATTATGAATGCTGTTCTTATGGCCATGCCATCTTCTCTGGCAATGCCCCCTCGCTGAAGGACACAACC…
199	E3-F-box	OsFBO19	LOC_Os07g36360.1	OsFBO19 - F-box and other domain containing protein, expressed	1371	ATGGCGCCGGCGGTGCTCGTCCCCATCGACGAAGGCAGCGACGGGGAGGGCGGTAGCGCCACGGACGTCGCAGCCCCCTCCCCCGCTCCCATGGACATCGACGGCGACGACGACGGGCGCGACCGCGGAGGAGAAGGCGATGGCGCTGCGGCGAGCGTCCCGGCCGCCGACGGAAGTAGCGCCGCGCTCTCCCTGACGCTGGGTCTCCACGTCCACGGCGACGGAGGCGGCGCGGACCGCCTCAGCGATCTCCACGAAGACATCCTCGCCAAAATTCTGGGCCATCTCAGGGACATCCGCAACGTCGCCACCACCGCCGTCCTCTCCAGGCGCTGGCTCGACCTCTGGACCCTGGTCGACATCATCGTCTTGCAGTATGACGAGCCCCCCGACTCCAGA…
200	E3-F-box	OsFBO2	LOC_Os01g69270.1	OsFBO2 - F-box and other domain containing protein, expressed	1110	ATGGTTGGGCAGAAGAGGAAGAGGTCGTCGTTGCCGCCGCAGTACGCCACCGCCGGTGACTGCTGCGGCGGAGGAGGCCGCCGGAAGAGGCTGGCCGGTGGTGGCCCGGATTACCTCGACGAGCTCCCCGACGACCTCGTCCTCGCCGTGCTCTCCAAGCTCGCCGCCTCCGCCTCCTCCCCTTCCGACCTCCTCTCCGTTCACCTCACGTGCAAGAGGCTGAATGGGCTGGGGCGCCATGACATGGTCTTCGCAAAGGCCTCGCCGGCGTCGCTCGCCGTCAAGGCGGCGTCGTGGTCGGAGCCCGTGCAGCGATTCCTCAAGCTCTGCGCCGACGCCGGCAACCTCGAGGCCTGCTACATTCTCGGCATGATTCGGTTCTACTGTCTTGGCAACCGG…
201	E3-F-box	OsFBO20	LOC_Os08g20480.1	OsFBO20 - F-box and other domain containing protein, expressed	3312	ATGGACGACATCACCGCTTCGCTCGCGCCGGAGCTCCTCTCCGAGATCCTCCTCCGCCTCCCTCCGGACGAGCCAGGGCACCTCTTCCGCGCCGCCCTCGTCTGCAAGGAGTGGCTCCGCGCCATCTGCGACCCCGGCTTCCTCCGCCGCTACCGCGCCTTCCACGGATCCCCTCCCCTGCTCGGCCTCCTTCACAGGCGCCAAGTCCTACAGGGTGATCCCGTCCGCCACCTCGCCCGCACCACCGCAGTGCCCCTCTTCCCCGATCCCACCTTTCGCCGGGCCCTCGATTGCCACCATGGCCGCGCCCTCCTCCACGCGTCGGACGACGGTTGGTATCTCATTGTCTGGGACCCCGTCACAGGCGAACAGCACCGCGTGCCAGAGCCTGGCATCCCG…
202	E3-F-box	OsFBO21	LOC_Os09g27660.3	OsFBO21 - F-box and other domain containing protein, expressed	2592	ATGGGGTCGTTCAGGCAGTGGTGGCGCCGGGTGGCCGCGGCCGTGAAGGACCGGAGGAGCGTGCTCCTGGCGCGCGGTGATCCGCGCGACGAGCCACGACGAGCGGTGGGTGGACTACCGGAGCGCCGGGCTGGTGTTCCGGTGGGCGCGGACCTCGCCGTCGCTGGTGCGGCCCACCGTGTGGGCGCTCGGGCGGCGCGCACGGCGGACGCGCTCGCCGACTTCCGCGACCGCTCGGCGCCGCGGGGCAAGTCACCCGCCTTCTCCGCGTTCGTCCGCGCCTACTTCCGCTTCCTCAACTACCGCTCCCTCCTCGCGGCGGAAGAAGACATCGCCGGCGACGGCGACGACCACTGCGTCGCCCGCCTCGAGAGAATAACGAAGCTGCAGTTCCTGCTC…
203	E3-F-box	OsFBO22	LOC_Os09g39190.1	OsFBO22 - F-box and other domain containing protein, expressed	2556	ATGCCCGACGAACCAAAGAAACGGACCAGCGCACGGCGCGCGCGCCGCCGCGCATCGGCCGGTTTGACGAAGGCAAGTGAAGAAGAAGAGCACGTGGTGGTGGTGGTGCCCCCATGGGCGGACCTCCCGTTCGATCTCCTCGCCGACATCTCGCGCCGCCTCCACGCCACCGCCGACTTCGCCCGCTTCCACGCCGTCTGCAAGTCATGGCGCCGCACGCTCCCGCCCCATCCCCCCACCTTCCTGCCGTGGCTCCTCTCCCCCGGCGACGCCACCGGCCACCGCACCGCCCGCTGCGTCTTCTCCAAGTCCAGCCGCCACCCCGCCGCCGCCCCGATCCGAATTCCAACCAAGAGCCAGCTGGCGATCGGCTACGACGGCGAGCCCTGCAGCCTCTAC…
204	E3-F-box	OsFBO23	LOC_Os12g04130.1	OsFBO23 - F-box and other domain containing protein, expressed	2031	ATGCCCGCCGCCGAGAGCTGCCACTCCCGCAGCCTCTCGTGGCTCGTCAAGTCCTGCATCCCCGCCGACCCCGCCCGCCACATCGCTGTCCCCGTTCTTTGCCCCACCCCGCAACCGCCGCCTCCCTCGTCGCCGCCGGCACCCCCAATCTCCGCCCTCCCCGACGACCTCCTCCTCGAGTGCCTCGCCCGCGTCCCCCGCGCCTCCATCCCTCCGCTCCCCGCCGTCTCCCGCCGCTTCGCCACGCTCCTCGCCTCCGACGCCTTCCTCCACCTCCGCCGCGCCCACGCCCACCTCCGCCCCTCCCTCCTCGGCCTCTCCGTCTCCGACAACGGCTGCATCGCGCAGGCGCTGCTCCGGTTTGAATCCTCCGTGCCCGTGCTCGAGGTCGCCGCGCTG…
205	E3-F-box	OsFBO24	LOC_Os12g05609.1	OsFBO24 - F-box and other domain containing protein, expressed	1260	ATGGACACTCCGGCGGCCGCCGACTGGTCGGAGCTTCCGGCCGACGTGCTCGGCCTCGTCCTCCTCGAGCTCGAGTTCCCCGACCTGTTCCGCTCCGCCGCCGTCTGCAAGCTCTGGCGCGCCACCGCCCGCGACATACGCCGCCTCGGCCTCTACTCCCGCGCGCAGACGCCCTGCCTCCTCTACACCACCGCCGCCGCCGGCCCGCGCGCCGCCGTGCTCTACAGCCTCGCCGACAAGACGACGTCCTACACGGTCCCCCTCCCGGACCCGCCCATCGCGGAGCGCCACATCGTCGGGTCATCCCACGGCTGGCTCGTCACCGCCGACCACCGCTCCGAGCTCCACCTCCTCAACCCGGCCACAGGCGAGCAGCTCGACCTCCCACCCGTCGCCACC…
206	E3-F-box	OsFBO3	LOC_Os04g31610.1	OsFBO3 - F-box and other domain containing protein, expressed	1188	ATGAGGACGAGGCGAGGCGCGTGCTACTCGCCGGCGTCGTGCCAGGACGGGCGGCGGAAGAGGCGGAGGATCGCCGGCGGCGGCGGGGAGGGATCGGCTGCGGCGGCCGCGGCGGTGGCCGGCGGCGCCGAGGGGCCTGCCAATGATATGTTCGAGGAGTTGCCGGATGATCTTGTGGTGTCGATCCTCGCCGACGTCGCGGCGTCCGCCCGGTCGCCCGGTGACCTCGCCGGCGCCATGCTCACGTGCAAGCGGTTCAGGGAGCTCGGGCAGAGCAAGGTGGTGCTCGCGAGGGCGTCGCCGCGGTGCCTCGCCGTGCGGGCCAAGGCGTGGTCGGACGCTGCGCACCGCTTCCTGCAGCGCTGCGCCGACGCCGGCAACCTCGACGCGTGCTACCTT…
207	E3-F-box	OsFBO4	LOC_Os11g29710.1	OsFBO4 - F-box and other domain containing protein, expressed	1077	ATGAGGAGCCCTAGGAGGCGGCGCGGCGTCCACCCGGCGGCGGCGACGGCGCCGCCGTGTTCCGCCATGGCGAGCGGCGCGGCGAGCCCTCGCTCGCCGCCAGCGGCGAAGAAGCGGGCGGTGGTGGTGGCTGGCGACGGCGACGACTCCGACGTGTTCGACCGGCTCCCCGACGACATCGTCCTCGTCGTGCTCTCCAGGCTCGCCGCCAACGCCGCGTCCCCCGCCGACGTCGCCTCGGCGGCACTCACGTGCAGGAGGTTCCGGGAGCTCGCGACGCACCCGGCGGTGCTGTCGCGCGCGTCGGCGGCGGCCGTCGCGGTGCGGTGGGGCGCGTGGTCGGAGGCGGCTCACCGGTTCTTGCGGCGGTGCGCGGCCGCCGGCAGCCTCCACGCCTGC…
208	E3-F-box	OsFBO5	LOC_Os10g04850.1	OsFBO5 - F-box and other domain containing protein, expressed	2187	ATGGCTCGCCGCCGACGCCGCCGCCGCCGCGCCGCGCCGTCGCCGACGTCGGCGCTGGACGGGGACGACATCCTGCGCGAGATCCTCGTCCGCCTCCCGACCTCGCCGTCCTCCCTCCCGCGCGCCTCCCTCGTCTGCAAGCAGTGGCGCCGCGTCGTCTCCGACCCGGCCTTCCTCCGCCGCTACCGCGCCCACCACGGCGAGCCCCTCCTCCTCGGCTTCTTCGCCGACCACTGCGGCTACCCAGTCTTCCGCTCCATCCACGACGCCCCCGACCGCATCCCGCCCGAGCACTTCCTCATGCCGCGCGACAAGGGCGCCGGGCGATGCAACTGGGACGTCCTCGGCTGCCGCCATGGCCGCGTCCTCGTCTACAACCGGACGCGGAACGAGATCACC…
209	E3-F-box	OsFBO6	LOC_Os11g36790.1	OsFBO6 - F-box and other domain containing protein, expressed	3363	ATGGATCCGAACTTTCCATACCAGTCGCCGTCGTTCACCTTGGGTGATTTCGACCCCAACTACATGTCGGGGTTTGACGGTACCTCCGGATCGGCTCCAACTCCACCATCTGTGGAGGAGGTACCGGTTCATACGGCTGTCGTTGAGGAGGTACCGGTTCAGGCGGAGACAGCTTCGGAAGGATTTTCCGGAACCGCGAGCGGAAGTGTTTCGACACACACCGGCTCGAAGAGATCGAGAACCTCCGGTGTGTGGCAAAGCTTCGACGAGATAAAGGAAACATGCCCCGACGGAAGGGAGGTATCGAAAGCCCGTTGTAGAATATGTAGGCAAATTTTATCTGCTCGTTCTTCTGGTGGTACAGGTCACCTCAAGCGCCATGCGGAGTCGTGTGCCAAG…
210	E3-F-box	OsFBO7	LOC_Os01g72310.1	OsFBO7 - F-box and other domain containing protein, expressed	3897	ATGGGCGGCGACGAGGAGGAGGTTGCCGGTGACGTGCGCCGCAAGTTGGGGGGCTACCTCCGCGCCGTCGTCTCCGTTTCATCCGATGTGGGCGTGGAGGCGCTCGCGCCGCTTTCCCCGTGCTCGCTCTTCGCCTGCGGGGGCGTCTCCCTCGCGCCGATCCCCGACGGCGGTGGCGCGACGCCGCGGTCCAAGGGGAGGGCGTGCGGCGGAGGGGGCGTCGTGCGGCAGCTGAGGGCGCTGGTGTCGAGCCGGTGCGTGGAGGTGGAGGGGAGGGTGCTGAGGGCGGTGGCGAGGAGGGGGAGGGAGGGAGGAGGAGGGGATGGGGAGGTGGAGGCGAGGGCGGTGGTGCTGTTCGACGTGTACCTCCCCGTCTCCGTCTGGTCGGGGTGGCAGTTC…
211	E3-F-box	OsFBO8	LOC_Os02g05700.2	OsFBO8 - F-box and other domain containing protein, expressed	1872	ATGGAGTGGGACAGCGACTCGGAGGGGAGCGGAGACGAGGAGGAGGAGGAGGAGGAGGAGGAGGAGGAGGGGGTTGAGGTGGGGGGAGGTGGGGATGGGGGCGTGGGCGTGGGAGTCGGTGGGGGATTCGCGCTGGCGATCGAGGGGGTGCTGGGCGCGTGCGGGCTGGTGGTGTCGGACGCGCTGGAGCCGGATTTCCCCATCATCTACGTCAACCGCGGCTTCGAGGACGCCACCGGGTACCGCGCCGAGGAGGTGCTCGGGAGGAACTGTCGATTCTTGCAGTGTAGAGGACCATTTGCTAAGAGGAGACATCCCCTTGTTGATACTACAGTAGTTACTGACATTCGGAGATGCTTAGAGGAAGGCACTGTGTTCCAGGGCGATCTGCTGAACTTT…
212	E3-F-box	OsFBO9	LOC_Os06g47890.2	OsFBO9 - F-box and other domain containing protein, expressed	1893	ATGGAGTGGGACAGCGAGTCGGACGGCGCCGGCAGCATCGGCGCCGGCGAGGAGGAGGAGGAGGAGGAAGAGGAGGAGGAGGGTGGTTTTGGGGGAGGAGGTGGTGGTGGGGGCGGCGGCGGAGGGATGTTCTCGTTCGCGATTGAAGGGATGCTGCGCGCTTCGGGGCCGTGCGGGCTCGTCGTCACCGACGCGCTCGAGCCCGACTGCCCCATCATCTACGTCAACTGCGGGTTCGAGGAGGCCACGGGATACCGCGCGGAGGAGGTGCTCGGCAGGAACTGCCGATTCCTGCAATGCAGAGGACCCTTTGCGCAAAGGAGACATCCCCTAGTTGATGCCATGGTGGTTTCTGAGATTCGCAAATGCATAGACAATGGTACCGAATTCCGTGGTGAT…
213	E3-F-box	OsFBT1	LOC_Os01g48370.1	OsFBT1 - F-box and tubby domain containing protein, expressed	1071	ATGCCTCGGGAGACGCCGCCGCCGCCGCCGCCGGAGGGCGGCGAGGTGCACGAGGTGGTGGAGGGGGAGGACGGGCAGGCGGAGGACCAGGAGGAGAGGTGGGCGCGGCTGCTGCCGGAGCTGATGTCCGAGGTGGTGCGGCGCGTGGAGGCGTCCGGGGGCGAGCGTTGGCCCGCGCGGAAGGACGTGGTCTCCTGCGCCTGCGTGTGCCGGCGGTGGCGGGACGCTGCCGTCGCCGTCGTGCGGCCGCCCGCGGAGTCCGGCAAGATCACCTTCCCGTCCTCGCTCAAGCAGCCAGGGCCAAGGGAGTTCCCAATGCAATGTTTCATTAAGCGGAATAAGAAGAACTCTACGTTCTACCTCTACCTTGGTTTGACAAATGCAACTGTGGATAAAGGG…
214	E3-F-box	OsFBT10	LOC_Os05g48670.1	OsFBT10 - F-box and tubby domain containing protein, expressed	1197	ATGGCGGCGGTTCGGGAGCCCAGGGAGGAGGCGGCGGTGGGGGAGGGGGAGGGGGAGGAGGAGGGCAGGTGGGGCGGGCTGCTGCCGGAGCTCGTGGAGGAGGTGGTGCGGCGCGTGGAGGCGTCGGGGGGCGAGCGGTGGCCCGCGCGGAAGGACCTCGTGTCGTGCGCGTGCGTCTGCCGCCGGTGGCGCGAGGCCGCGGCGGCCGTCGTGCGGCCGCTCCCCGAGTCCGGCAGAATCACCTTCCCGTCATCGCTCAAGCAGGGCTCATTCATTGCAGGGTTGCAGAAATACCAGTTTTGTGAAGTAGGATTTTTGGCAGATCAGATTGGGATCGATATGGTCTATAATCTTTCTTACAACTTGAAGAGTGGGTTTGAGGTATCTGCATTTGCACTT…
215	E3-F-box	OsFBT11	LOC_Os07g47110.1	OsFBT11 - F-box and tubby domain containing protein, expressed	1221	ATGTCTTTCAGGAGCGTGATCCAGGAGGTGAAGGGCGAGATCGGCGCCATCTCGCGGCGGGGGTTCAGGTCGCGGCCGGGGCGAGTCCGGCGAGTGGCGGCGGCGGCGGAGGAGCCGCCGGACGAGTCGTCGGCGGCGGCGCTGGTGATGCGGGAGAGCTGCTGGACGCAGCTGCCGCCGGAGCTCCTGCGGGAGGTGCTGGCGAGGGTGGAGGAGTCGGAGGGGTGGTGGCCGCGCCGCCGCGACGTGGTGGCGTGCGCCGGCGTCTGCCGGAGCTGGAGGGGGATCGTCAGGGAGATCGTGCGCACCCCGGAGGCGTCCGGGAACCTCACCTTCCCAATCTCTCTCAAGCAGCCTGGCCCGAGGGATGCTCCTATGAAATGTTTCATTGTAAGGAAC…
216	E3-F-box	OsFBT12	LOC_Os08g01290.5	OsFBT12 - F-box and tubby domain containing protein, expressed	1356	ATGTCTTTCCGCAGCATAGTCCGTGATGTTAGGGACAGCTTCGGGAGCTTATCAAGACGGAGTTTCGAGGTGAGAATTTCAGGCCTCCCTGGTCTTTCTGGCCATCACAGAGGGAAGTCCCTTGGATCTTTGAGCGAGCTGCGTGACAGACCTGTAGTAGTAGATCAAAGCAGATGGGTTGGTCTTCCTCCTGAATTACTCCGTGATGTGATGAAAAGACTGGAGGAAGGAGAGAGCAATTGGCCGTCCCGCAAAGATGTTGTTGCCTGTGCAGCAGTCTGCCGAACATGGAGAGAGATATGTAAGGATATAGTGCAAAGCCCGGAAATCTGTGGAAAGCTCACTTTTCCTGTGTCTCTAAAACAGCCTGGGCCTCGAGATGGTTTAATCCAGTGTTTT…
217	E3-F-box	OsFBT13	LOC_Os11g06420.1	OsFBT13 - F-box and tubby domain containing protein, expressed	1323	ATGTCGTTTCGCAGCATCGTGCGCGATGTGAGGGATGGATTTGGGAGCCTATCGAGGAGGGGATTTGAGGTCAGGATTCTGGGGCATCGCAGGGGGAAGTCTCATGGTGCTGTCCATGAGTTGCATGACCCGGTGCCTGTAATCCAGAGCAGCTGCTGGGCTAGCTTGCCTCCGGAATTGCTTCGTGATATCATTGAGAGGTTGGAAGAAAGTGAGGCTACATGGCCTTCTAGGAAGCATGTGGTTGCTTGTGCGGGTGTCTGCAGAACATGGAGGGAGATGTGTAAAGAGATCGTCAAGAATCCAGAGTTGTGTGGGAAGATCACCTTCCCTATTTCTCTGAGGCAGCCTGGGCCACGAGATGGAACTATGCAGTGTTTCATTAGGAGGGATAAGTCT…
218	E3-F-box	OsFBT14	LOC_Os12g06630.2	OsFBT14 - F-box and tubby domain containing protein, expressed	1338	ATGTCGTTCCGCAGCATTGTCCGCGACGTGCGCGACGGGTTCGGGAGCCTGTCCAGGCGAGGGTTCGAGGTGAGGCTGGTGGGGCACCGGAGGGGGAGGTCTCACAGCGCGGTGCACGAGCTGCGTGACGGCCACGCGGCCGCCGCCGCCGCCGACGTGGTCCAGAGCAGCTGCTGGGCTAACCTGCCGCCGGAGTTGCTCCGGGACGTGATCGAGCGGCTGGAGGCCAGCGAGGCGGCGTGGCCGTCCAGGAAGAACGTCGTCGCGTGCGCCGCCGTATGCCGGACATGGAGGGACATGTGTAGAGAGATCGTCAAGAACCCCGAGTTTTGCGGGAAGATCACTTTTCCTGTTTCCCTCAAGCAGCCTGGGCCCCGGAATGGAGCCATCCAGTGCTTC…
219	E3-F-box	OsFBT2	LOC_Os01g55430.2	OsFBT2 - F-box and tubby domain containing protein, expressed	1107	ATGGTTCCGTGGCGCCGCTCCTCCTCCTCCTCTTCCGCCCCTTCCTCGCGGCCCGCGCGGCGTCCCGCCCGCACCAATGCGAGGGTCTCCCCAGACGTCTCGTCGGAATTGTCGCCGTTGGCGGGGGAGGAGGGGGCAGGCGAGGAGAGGTGGTCGGCGTTGGTGCCCGACCTTCTGGCAGATATCCTGCGGTGCGTGGAGGCCGGCTCAGAGAGGTGGCCGCCCCGGCGCGACGTGGTGGCCTGCGCCAGCGTCTGCCGCCGGTGGCGCGACGTCGCCGTCGCCGTCGTGCAGCCGCCGCTCGAGTCCGGGAAGATCACGTTCCCCTCCTCATTGAAGCAGCCTGGACCAAGGGACGCACCAATGCAGTGTTTCATCAAGAGGAACAAGAAAAACTCT…
220	E3-F-box	OsFBT3	LOC_Os01g64700.2	OsFBT3 - F-box and tubby domain containing protein, expressed	1347	ATGTCGTTTCGTAGCATAGTTCGCGATGTCCGGGATGGTTTTGGAAGCTTGTCAAGAAGGAGCTTTGAGGTGACCCTTGCAAGTCTTTATGGACTTACTGGGCATCACAAAGGGAAGACTCAGAGCTCATTGGATGAGCTCGATGACTCACCTGCTATAATCCCAGAGAGCCGCTGGGCAAGTCTTCCGCCCGAACTCCTCCGTGAGGTCATACGGAGACTGGAGGCTGATGAGAGTACATGGCCATCCCGAAGGAATGTCGTCTGCTTTGCAGCTGTTTGTAGGACATGGAGGGAAATGTGTAAAGAGACTGTGTTGAGCCCAGAGTTTTGTGGGAAACTTACCTTTCCGGTCTCTATAAAGCAGCCTGGTCCTCGAGATGGTATGATTCAATGTTAT…
221	E3-F-box	OsFBT4	LOC_Os02g47640.1	OsFBT4 - F-box and tubby domain containing protein, expressed	1287	ATGTCTCTGAAGAGCATTGTGCGGGAGCTGAGGGAGATGAGGGACGGCATCGGCAGCATGTCGAGGCGAGCCGCTGACGGGCGCGCCGGCGGCGGGCGCGGCGGCTCGCGGCATTCTTGGCCGGTCCTGTGGTCGGAGCAGCAGCAGCCGCCGCAGCAGCAGCAGCTGCAGCGTCAGGAGCATCAGCAGCAGCAGGGGCGGTGGGCGAACCTGCCGCCGGAGCTGCTGCTGGACGTGATCCAGAGGGTGGAGGCCAGCGAGGCGACGTGGCCGGCGCGGCGGCAGGTGGTGGCGTGCGCCGCCGTCTGCCGCTCGTGGCGCGAGGTCACCAAGGAGGTGGTGAAGACGCTCGAGGAGTGCGGCAGGATCACCTTCCCCATCTCCCTCAAGCAGCCGGGG…
222	E3-F-box	OsFBT5	LOC_Os03g22800.1	OsFBT5 - F-box and tubby domain containing protein, expressed	1212	ATGTCGTTCAGGAGCCTGATCCAGGAGATGAGGGACGAGTTCGGGAGCATCTCGCGGCACAGCCTGCGGTCGCGGTCCCACCGCGGCGGCGGCGGCGCGCCGCGGGTGGCGGCGGTGGGGCCGGCGGAGGCGGCGGCGATGCAGCAGAGCTGCTGGGCGCAGCTGCCGCCCGAGCTGCTCCGGGAGGTGCTGGTGAGGATCGAGGAGTCGGAGGTGTGGTGGCCGTCGCGGAGGGACGTGGTGGCGTGCGCCGGCGTCTGCCGGAGCTGGAGGGGGATCACCAAGGAGATCGTCCGCGTCCCGGAGGCGTCCGGCAAGCTCACCTTCCCCATCTCGCTCAAGCAGCCTGGCCCAAGAGACGGCACTCTTAAATGTTTCATAAGAAGAAACCGGACTACT…
223	E3-F-box	OsFBT6	LOC_Os04g59130.1	OsFBT6 - F-box and tubby domain containing protein, expressed	1389	ATGTCTTTCCGCAGCATAGTTCGTGATTTCAGGGACAGTTTCGGGACTCTATCCAAGCGGAGTTTCGAGGTGAAAATTTCAGGCTTTTCGGGCCGTCACAGAGGGAAATCCATTGGACCATCAAGCGAGCTGGATGACACGCCCGTGGTAGCTCAGCAAAGCAAGTGGGCTGGTCTTCCTCCTGAATTACTTCGCGACGTGATGAAAAGGCTGGAGGAAGATGATAGCAATTGGCCCTCCCGCAAGGATGTTGTTGCCTGCGCTTCAGTTTGTACGACTTGGAGAGACATGTGCAAAGATATTGTCAGGAACCCTGAATTTTGTGGAAAGCTTACATTTCCAGTGTCTCTTAAGCAGCCTGGACCTCGAGATGGAGTAATCCAATGTTTCATAAAAAGG…
224	E3-F-box	OsFBT7	LOC_Os05g36190.1	OsFBT7 - F-box and tubby domain containing protein, expressed	1338	ATGTCGTTTCGCAGCATTGTTCGTGATGTTAGGGATAGTTTTGGTAGCCTGTCGAGGCGAAGCTTTGAGGTCACCCTGGCTGGTCTATCGGGGCTTACCGGCCACCATAGAGGCAAGTCTCAGAGTACGGTTCACGAGCTCTGTGATGCAGATCTCATAATCCAGGAGAGTCGTTGGGCTAGCCTCCCTCCTGAGCTCCTCCGCGATGTGATCCGGAGGCTGGAGGCTAGTGAGAGCACCTGGCCGTCACGCAAGGATGTCGTGTCCTGTGCTGCCGTCTGTAAGGCATGGAGGGAGATGTGTAAAGAGATTGTGCTGAGCCCGGAGTTTTGCGGGAAGCTTACCTTCCCGCTCTCTCTAAAGCAGCCTGGCCCTCGAGATGGAATGATTCAATGTTTC…
225	E3-F-box	OsFBT8	LOC_Os05g40520.1	OsFBT8 - F-box and tubby domain containing protein, expressed	1212	ATGGACGCGCGATGGTGCGACCTCAACGCCGACGTCCTCCGCCTCGTCCACAAGCGCCTCCCGTGCCTCGTCGACCGGCGCAACATGCGCCGAGCCTGCAAGTCCTGGCGCGCGGCCGTCGCGGCGCCGGCGCCGCCGCAGCAGCGCCCGCTCCCGTGGATCCTCGTGCCGAGCTCCGGCGGCCCTACCTTCTCGTGCGCCGTCGGCGGCTGCCGCAGACACGACTTCGGCGTCCCGGACTACGCGCGCGAAGCACGCTACTTCGGCACGTACAGCGGCGGCTGGCTCTTCCTCGACTTCGGCAACACCCGCGGCCACGGCCGGCACGGCCTCCTCAACCTCCGCACCAAGTACTGCATCAGCATCCCCGGAATCGTCTGCCTCGACCTGAATCCTAGC…
226	E3-F-box	OsFBT9	LOC_Os05g43850.1	OsFBT9 - F-box and tubby domain containing protein, expressed	1119	ATGGCGCTGTGGCGGTGTAGCTCCTCGTGGCTCTCGTCGGTGTCGCGCTCGTCGGGGGGAGTCGGCGGCGGCGAATCGAAGGTGTCGCCGGAGATCGCGCCGGTGAGCGGCGGGGAGGGGGAGGGAGAGGAGGAGGAGGGGGAGGAGGAGAGGTGGTCGCGGCTGCTGCCGGAGCTGCTCACGGAGATCATGCGGCGCGTGGACGCCGGCGCCGAGCGGTGGCCGCCGCGGCGGGACGTGGTGGCCTGCGCCTGCGTCTGCCGCCGGTGGAGGGACGCCGCGGTGTCCGTCGTGCGGCCGCCGCTGGAGTGCGGGCGGATCACGTTCCCTTCCTCGCTGAAGCAGCCTGGACCAAGGGATGCTCCGATGCACTGCTTCATCAGGAGGAACAAAAAGAAC…
227	E3-F-box	OsFBW1	LOC_Os04g52870.1	OsFBW1 - F-box domain and WD40 repeat containing protein, expressed	1689	ATGGACTTTGATTGCAAAACAGCAAGAGGAGACTCTTCATCTGTGAATCGTTCATGCATTGTCACTGAAGGCACTGTCGTCCAGGCAAAGCCCGTTTCTCACAACGGGAAAGCTAAACACTGGAATAGCCTCAGTACATTGAATAACCAGAAGTGCAGTTATGAATTACTTTCCGACCCAAAGAAAAATGTTGAAACAAGTGATGGTGAGACCGCCTCAAAGTGTGACTCATGGTGCTTCACTGATTTGCCATCCGCATTGGTCTGTGAAGTGCTTGAACACCTCGATCCAAAGGAACTTGGCATTGTATCTTGCGTCTCCACCCTACTGCATACCCTAGCCACAGATCATCAGGGGTGGAAGAAGTTCTACTGTGAAAGGTGGGGGATTCCTACTCCT…
228	E3-F-box	OsFBW2	LOC_Os11g07970.1	OsFBW2 - F-box domain and WD40 repeat containing protein, expressed	1317	ATGGAGACGAGCAGCAGCCGGGGACGGAGCGGGAGCGCGGGATTGAAGCGCCGCAGGGGCCCCGGCGGCGGCGGCGGCGGGTCGGGGTCGACGGCGCAGGCGCTGAACGACGACACCCTCCGCTCCGTCTTCTCCCGCCTCGACGACCACTTCGACCTCGCCCGCTGCTCCACCGTCTGCAACTCATGGAATAGAGTTATTGACACAGCTCATCTGATGAGGGATCTATATTACAAGAGGAATCCACAAGCAAGAAGTTCAGGGTCTAATACTTCAATAAAGAGTTACTTCAAGGAGCTTGCACTTGATGAACATGCATCGTCTTTCTCTAGAGGTCCTGCTGAAGTTTATCAGTGGATTGGTCATCCTAACCAGGCCACCATATGCCGCATGAAGAGT…
229	E3-F-box	OsFBX1	LOC_Os01g05880.1	OsFBX1 - F-box domain containing protein, expressed	1227	ATGGCGGACGACGGCGGCATCATCGCGGCATTGCCGGAGGACGTCCTCCTCCAGGTCCTCTCCCGCGTGGCCAGCGTCAAGAGCCTCTTCATGCTCGCCGCCACATGCCGCCGCTGGCTGCGCCGCTTCACCGACCGCGCCTTCCTCCTCGACCTCTGGGGCGGCCAGCGCGCCGGCGACCTCCTCGGCTTCTTCTTCCACCTGCAGCGCATCAAGGTCTCGACATTCGGCTTCCTGCCGGTGCCGAGCTCGCCGCTCCGCCCCCTCGCCTCCTCCGGCTCCTCCAACTCCGTCCAGCCACTGGCGGCGCGCCGCGGCGTCCTCCTGATGCGGCTTCCCATCACCCGCCTCCTCTTCCTCTCCAACCCCGTCACCGGCGAGCGCCACGTGGTCCCGCGC…
230	E3-F-box	OsFBX10	LOC_Os01g33490.1	OsFBX10 - F-box domain containing protein, expressed	1011	ATGGCCGCCGCCTGCGCGTGGGACGCCCTCCCGGAGCACCTCCAGGAGCGGATCCTCTCTCTCCTCCCGCTCACCGCGCTGCTCCCCGTCGCCGCCGCCTCCCGCGCGCTCCGCCGCCTCCTCCGCTCCCGGGCCTTCCACGCCCTCCTCACCCCGCACCGCCTCGACGCCTTCTTCCTCCTCTCCCCGCGCCTCGCCTTCCACCCGCTCTCCCGCCGCCTCCTCCCCGCCCCGCCCGCCGCCTCCCCTCCCGTCGTCTCCTCCCCCTCCCACCTCGTCACCGCCGCCTCGCTCCTCCGCCTCCCGCCCCTCCCCGCCACCTCCTACCTCCTCGCCGTCGTCCTCCCCATCCCGGCCTCCTCCTCCTCCTCCTCCTCATGCTCCCGCGAGTTTACCCTC…
231	E3-F-box	OsFBX100	LOC_Os03g46120.1	OsFBX100 - F-box domain containing protein	726	ATGGAGCAGCTGCTGCTACCCGACGATGTGCTCGCCAACATCCTTGGCCGCCTTCCGCCGCGCAGCCTCGCCGCGGCGCGGTGCGTCTGCGCGGACTGGCGGGCCGTCATCGATGACCGCCGGCTGCTACGCACGGACCTTCTCCCGCTCTCGGAGTTGAACCCAATCGTGCAGGAATTAGAATGGCCACCATCGCGATTGATCACACGTGTTTTCTCATCGGCTACAAAGCGATGGGAGGATCGACCATTCGTGAGAGAAGGGGAAGCTGCGGGCACCGTCGGCCACCTACAGAAATTATCGGAATATGGAGAATACCGTGCTGTCTACTGGCCGGGAGCTCTTTACGTGCATCATTTTAGTTATGTTATAAGGTTATCCATGTCGGATGGAAAATAT…
232	E3-F-box	OsFBX101	LOC_Os03g46140.1	OsFBX101 - F-box domain containing protein, expressed	1383	ATGACGATCAACTATCTGCTACCCGACGACGTGCTCGCTGACGTCCTCGGCCGCCTCCCACCACGCAGCCTCGCCGCCGCACGGTGCGTCTGCGCGGCCTGGCGGGCCACCATCGACGACCGCCGCCTGCTGCGCACGGATCTCCTCCCGCTCTCGCTCGCCGGCATCTTCATCCACTTCGATGACCTCAGGTTCCCAGAATTCTTCTCCCGCCCGTCGACGCCAACGACCCCTGCAATCAGCGGCAAGCTTGACTACATGCCTAACAAATATGCGCTCTACGCCGTGAATGATCATTGCAACGGTCTCCTCCTGCTATACACCCACGTGGTTAATCCGGCCACGCGACGGTGCGTGACCTTGCCCCTACTGCCACCGTCTCGGGGTACCTTTAGCGAT…
[truncated: 498 more rows]

## Sheet: BTB
Number	Type	Name	Gene_LOC	Putative Function	CDS length (bp)	CDS Sequence
[truncated: 145 more rows]

[truncated: 2 more sheets: DWD, APC ]
