# Supplementary material for: An ORFeome of rice E3 ubiquitin ligases for global analysis of the ubiquitination interactome
Source: Genome Biol. 2022 Jul 11;23:154. doi: 10.1186/s13059-022-02717-8 (PMC9277809; doi:10.1186/s13059-022-02717-8)
Supplement: Supplementary file 5 — Additional file 5. Table S4. Expression analysis of all E3 ligase encoding genes. [file 13059_2022_2717_MOESM5_ESM.xlsx]

## Sheet: E3 gene expression analysis
	Type	Name	Gene_LOC	Detected In	Max	Min	Mean
1	E3-RING	OsRING1	LOC_Os01g01420.2	10,929 of 11,726 libraries	394.5	0	54.8
2	E3-RING	OsRING2	LOC_Os02g55200.1	10,978 of 11,726 libraries	343.8	0	51.9
3	E3-RING	OsRING3	LOC_Os06g03800.1	10,564 of 11,726 libraries	240.3	0	22.6
4	E3-RING	OsRING4	LOC_Os03g27360.1	5,173 of 11,726 libraries	97.7	0	1.5
5	E3-RING	OsRING5	LOC_Os01g03100.1	10,404 of 11,726 libraries	419.6	0	8.8
6	E3-RING	OsRING6	LOC_Os03g07790.1	9,553 of 11,726 libraries	147.9	0	9.8
7	E3-RING	OsRING7	LOC_Os01g03290.1	4,497 of 11,726 libraries	197.9	0	2
8	E3-RING	OsRING8	LOC_Os04g01490.1	10,639 of 11,726 libraries	443.1	0	26.3
9	E3-RING	OsRING9	LOC_Os06g19680.1	10,982 of 11,726 libraries	189.4	0	46.3
10	E3-RING	OsRING10	LOC_Os07g30100.1	10,933 of 11,726 libraries	183.4	0	39.3
11	E3-RING	OsRING11	LOC_Os06g14650.1	289 of 11,726 libraries	16.8	0	0
12	E3-RING	OsRING12	LOC_Os06g17280.1	10,609 of 11,726 libraries	62.5	0	9.2
13	E3-RING	OsRING13	LOC_Os01g03400.1	187 of 11,726 libraries	34.6	0	0.1
14	E3-RING	OsRING14	LOC_Os09g33670.1	10,876 of 11,726 libraries	303.1	0	31.4
15	E3-RING	OsRING15	LOC_Os08g01040.1	10,732 of 11,726 libraries	63.2	0	10
16	E3-RING	OsRING16	LOC_Os06g34650.1	10,103 of 11,726 libraries	758.5	0	4.2
17	E3-RING	OsRING17	LOC_Os08g05560.1	10,364 of 11,726 libraries	67.7	0	6.4
18	E3-RING	OsRING18	LOC_Os01g06590.2	11,001 of 11,726 libraries	247.5	0	31.3
19	E3-RING	OsRING19	LOC_Os11g36560.1	2,437 of 11,726 libraries	39.9	0	0.3
20	E3-RING	OsRING20	LOC_Os05g07070.1	10,996 of 11,726 libraries	186.2	0	24.6
21	E3-RING	OsRING21	LOC_Os03g26300.1	625 of 11,726 libraries	197	0	0.4
22	E3-RING	OsRING22	LOC_Os09g20550.1	10,920 of 11,726 libraries	177.9	0	20
23	E3-RING	OsRING23	LOC_Os11g02260.1	774 of 11,726 libraries	44.7	0	0.1
24	E3-RING	OsRING24	LOC_Os12g02220.1	1,146 of 11,726 libraries	60.6	0	0.1
25	E3-RING	OsRING25	LOC_Os01g07390.1	10,643 of 11,726 libraries	245.2	0	24.2
26	E3-RING	OsRING26	LOC_Os05g25180.1	10,916 of 11,726 libraries	176.4	0	30.4
27	E3-RING	OsRING27	LOC_Os02g03220.1	10,747 of 11,726 libraries	90.4	0	20
28	E3-RING	OsRING28	LOC_Os10g05230.2	10,833 of 11,726 libraries	432	0	29.9
29	E3-RING	OsRING29	LOC_Os11g18947.1	10,941 of 11,726 libraries	172.1	0	39.2
30	E3-RING	OsRING30	LOC_Os03g40170.1	10,013 of 11,726 libraries	63.9	0	4.5
31	E3-RING	OsRING31	LOC_Os01g70160.1	10,678 of 11,726 libraries	168.3	0	27.1
32	E3-RING	OsRING32	LOC_Os11g41140.1	10,955 of 11,726 libraries	1116.2	0	27.2
33	E3-RING	OsRING33	LOC_Os02g45240.1	10,755 of 11,726 libraries	264.8	0	33.9
34	E3-RING	OsRING34	LOC_Os04g48050.1	11,081 of 11,726 libraries	215	0	45.8
35	E3-RING	OsRING35	LOC_Os07g27950.1	10,379 of 11,726 libraries	312.7	0	28.5
36	E3-RING	OsRING36	LOC_Os05g08610.1	10,543 of 11,726 libraries	225	0	19.1
37	E3-RING	OsRING37	LOC_Os01g08340.1	10,433 of 11,726 libraries	351.1	0	6.7
38	E3-RING	OsRING38	LOC_Os02g54624.1	11,121 of 11,726 libraries	233.9	0	39.3
39	E3-RING	OsRING39	LOC_Os09g15430.3	10,867 of 11,726 libraries	214.2	0	38.9
40	E3-RING	OsRING40	LOC_Os02g36330.1	10,714 of 11,726 libraries	247.4	0	8.1
41	E3-RING	OsRING41	LOC_Os01g11460.1	8,591 of 11,726 libraries	276.4	0	3.8
42	E3-RING	OsRING42	LOC_Os02g15120.1	10,782 of 11,726 libraries	3122.7	0	13
43	E3-RING	OsRING43	LOC_Os01g11480.1	5,226 of 11,726 libraries	359.6	0	2.3
44	E3-RING	OsRING44	LOC_Os12g42540.1	8,542 of 11,726 libraries	167.3	0	5.5
45	E3-RING	OsRING45	LOC_Os05g05280.1	10,262 of 11,726 libraries	133.6	0	15.7
46	E3-RING	OsRING46	LOC_Os02g45780.1	10,662 of 11,726 libraries	2731.6	0	19.3
47	E3-RING	OsRING47	LOC_Os04g49160.1	10,599 of 11,726 libraries	1543.7	0	13.9
48	E3-RING	OsRING48	LOC_Os01g11490.1	2,019 of 11,726 libraries	122	0	0.4
49	E3-RING	OsRING49	LOC_Os05g11860.1	1,396 of 11,726 libraries	317.3	0	0.5
50	E3-RING	OsRING50	LOC_Os02g50930.1	11,037 of 11,726 libraries	521.2	0	14
51	E3-RING	OsRING51	LOC_Os06g07100.2	10,770 of 11,726 libraries	4913.5	0	7.9
52	E3-RING	OsRING52	LOC_Os06g12680.1	11,084 of 11,726 libraries	201	0	15.9
53	E3-RING	OsRING53	LOC_Os01g11500.1	4,304 of 11,726 libraries	4283.4	0	1.6
54	E3-RING	OsRING54	LOC_Os12g01750.1	4,117 of 11,726 libraries	764	0	0.9
55	E3-RING	OsRING55	LOC_Os02g15080.1	732 of 11,726 libraries	62.7	0	0.1
56	E3-RING	OsRING56	LOC_Os01g61470.1	4,710 of 11,726 libraries	238.2	0	1.2
57	E3-RING	OsRING57	LOC_Os05g39260.1	10,761 of 11,726 libraries	1825	0	11.9
58	E3-RING	OsRING58	LOC_Os03g22080.1	1,680 of 11,726 libraries	154.2	0	0.2
59	E3-RING	OsRING59	LOC_Os01g60730.2	10,757 of 11,726 libraries	713.1	0	19.2
60	E3-RING	OsRING60	LOC_Os10g39450.1	11,181 of 11,726 libraries	653.4	0	22.1
61	E3-RING	OsRING61	LOC_Os09g38110.1	9,433 of 11,726 libraries	2253.9	0	10.2
62	E3-RING	OsRING62	LOC_Os02g35347.1	409 of 11,726 libraries	2.3	0	0
63	E3-RING	OsRING63	LOC_Os07g42610.1	8,975 of 11,726 libraries	159.1	0	6
64	E3-RING	OsRING64	LOC_Os02g35329.1	63 of 11,726 libraries	0.5	0	0
65	E3-RING	OsRING65	LOC_Os02g35440.1	2,883 of 11,726 libraries	83.3	0	1
66	E3-RING	OsRING66	LOC_Os02g35365.1	8 of 11,726 libraries	0.3	0	0
67	E3-RING	OsRING67	LOC_Os03g28080.1	10,900 of 11,726 libraries	416.1	0	13.7
68	E3-RING	OsRING68	LOC_Os01g11520.1	10,219 of 11,726 libraries	2522.2	0	9.2
69	E3-RING	OsRING69	LOC_Os05g40020.1	9,270 of 11,726 libraries	238.4	0	7.1
70	E3-RING	OsRING70	LOC_Os10g41660.1	9,889 of 11,726 libraries	297.7	0	3.4
71	E3-RING	OsRING71	LOC_Os02g46340.1	10,646 of 11,726 libraries	797.5	0	12
72	E3-RING	OsRING72	LOC_Os04g49700.1	8,314 of 11,726 libraries	415.7	0	2.3
73	E3-RING	OsRING73	LOC_Os03g07130.2	10,902 of 11,726 libraries	656.8	0	27.1
74	E3-RING	OsRING74	LOC_Os05g39940.1	1,768 of 11,726 libraries	284.9	0	0.2
75	E3-RING	OsRING75	LOC_Os02g03620.1	10,465 of 11,726 libraries	189.3	0	20
76	E3-RING	OsRING76	LOC_Os05g14860.1	10,843 of 11,726 libraries	259.8	0	46.4
77	E3-RING	OsRING77	LOC_Os02g19140.1	10,996 of 11,726 libraries	332.3	0	40.4
78	E3-RING	OsRING78	LOC_Os07g46560.1	7,591 of 11,726 libraries	153.6	0	5.1
79	E3-RING	OsRING79	LOC_Os01g13370.1	10,970 of 11,726 libraries	820.9	0	31.1
80	E3-RING	OsRING80	LOC_Os03g24040.1	10,526 of 11,726 libraries	254.1	0	19.9
81	E3-RING	OsRING81	LOC_Os03g10890.1	10,809 of 11,726 libraries	189.8	0	20.7
82	E3-RING	OsRING82	LOC_Os07g49030.2	10,805 of 11,726 libraries	311.7	0	33.8
83	E3-RING	OsRING83	LOC_Os04g41050.1	7,164 of 11,726 libraries	248.2	0	1.6
84	E3-RING	OsRING84	LOC_Os06g40650.1	10,996 of 11,726 libraries	335.8	0	51.6
85	E3-RING	OsRING85	LOC_Os12g19030.1	10,868 of 11,726 libraries	413.7	0	28.5
86	E3-RING	OsRING86	LOC_Os01g68060.1	10,923 of 11,726 libraries	409.2	0	37.3
87	E3-RING	OsRING87	LOC_Os08g04130.1	10,542 of 11,726 libraries	204.6	0	12.9
88	E3-RING	OsRING88	LOC_Os01g73000.1	10,901 of 11,726 libraries	809.5	0	38.3
89	E3-RING	OsRING89	LOC_Os08g38600.1	7,421 of 11,726 libraries	339.3	0	6
90	E3-RING	OsRING90	LOC_Os01g15630.1	11,104 of 11,726 libraries	298.2	0	46.2
91	E3-RING	OsRING91	LOC_Os01g20910.1	10,511 of 11,726 libraries	202.7	0	8.2
92	E3-RING	OsRING92	LOC_Os01g35120.1	785 of 11,726 libraries	79.5	0	0.2
93	E3-RING	OsRING93	LOC_Os06g14200.1	5,378 of 11,726 libraries	70.4	0	0.7
94	E3-RING	OsRING94	LOC_Os04g48310.1	10,683 of 11,726 libraries	180.3	0	20.1
95	E3-RING	OsRING95	LOC_Os01g16120.1	9,742 of 11,726 libraries	5766.5	0	7
96	E3-RING	OsRING96	LOC_Os01g53500.1	10,093 of 11,726 libraries	347.7	0	10.3
97	E3-RING	OsRING97	LOC_Os05g45060.1	10,555 of 11,726 libraries	177.2	0	5.7
98	E3-RING	OsRING98	LOC_Os01g16950.1	10,492 of 11,726 libraries	801.1	0	16.6
99	E3-RING	OsRING99	LOC_Os07g43380.1	10,802 of 11,726 libraries	196.8	0	30.1
100	E3-RING	OsRING100	LOC_Os02g50290.1	10,919 of 11,726 libraries	810.9	0	44.5
101	E3-RING	OsRING101	LOC_Os09g17610.1	9,271 of 11,726 libraries	108.9	0	6.6
102	E3-RING	OsRING102	LOC_Os01g19800.1	9,906 of 11,726 libraries	332.4	0	15.3
103	E3-RING	OsRING103	LOC_Os01g24880.1	10,957 of 11,726 libraries	685.9	0	40
104	E3-RING	OsRING104	LOC_Os02g56280.1	11,056 of 11,726 libraries	259.4	0	41.3
105	E3-RING	OsRING105	LOC_Os11g07450.1	10,037 of 11,726 libraries	101.3	0	10.1
106	E3-RING	OsRING106	LOC_Os06g06150.1	1,408 of 11,726 libraries	124.5	0	0.2
107	E3-RING	OsRING107	LOC_Os02g43120.1	5,834 of 11,726 libraries	126.3	0	1.2
108	E3-RING	OsRING108	LOC_Os01g20930.1	9,827 of 11,726 libraries	114.7	0	7.4
109	E3-RING	OsRING109	LOC_Os12g24490.1	7,895 of 11,726 libraries	408.2	0	5.5
110	E3-RING	OsRING110	LOC_Os03g15000.1	10,990 of 11,726 libraries	268.9	0	44.8
111	E3-RING	OsRING111	LOC_Os10g13670.1	11,040 of 11,726 libraries	208.2	0	34.4
112	E3-RING	OsRING112	LOC_Os01g27720.1	10,843 of 11,726 libraries	206.4	0	20.5
113	E3-RING	OsRING113	LOC_Os03g26370.1	595 of 11,726 libraries	7939.6	0	0.9
114	E3-RING	OsRING114	LOC_Os05g33000.2	10,792 of 11,726 libraries	184.9	0	26.7
115	E3-RING	OsRING115	LOC_Os01g38720.1	237 of 11,726 libraries	13.1	0	0
116	E3-RING	OsRING116	LOC_Os01g38700.1	249 of 11,726 libraries	189.4	0	0.1
117	E3-RING	OsRING117	LOC_Os01g38710.1	450 of 11,726 libraries	46.4	0	0.1
118	E3-RING	OsRING118	LOC_Os07g43840.1	284 of 11,726 libraries	24.8	0	0.1
119	E3-RING	OsRING119	LOC_Os07g43830.1	776 of 11,726 libraries	40.1	0	0.1
120	E3-RING	OsRING120	LOC_Os07g43850.1	283 of 11,726 libraries	26.8	0	0
121	E3-RING	OsRING121	LOC_Os01g35100.1	1,982 of 11,726 libraries	1012.7	0	0.4
122	E3-RING	OsRING122	LOC_Os03g44642.1	5,945 of 11,726 libraries	5842.5	0	2
123	E3-RING	OsRING123	LOC_Os10g26610.1	10,840 of 11,726 libraries	158.6	0	24.4
124	E3-RING	OsRING124	LOC_Os06g05200.1	714 of 11,726 libraries	17637.3	0	13.1
125	E3-RING	OsRING125	LOC_Os08g31720.1	2,422 of 11,726 libraries	22.4	0	0.3
126	E3-RING	OsRING126	LOC_Os07g43740.1	10,514 of 11,726 libraries	2177.5	0	18.6
127	E3-RING	OsRING127	LOC_Os01g38690.1	465 of 11,726 libraries	24.4	0	0
128	E3-RING	OsRING128	LOC_Os03g59540.1	10,626 of 11,726 libraries	164.5	0	14
129	E3-RING	OsRING129	LOC_Os03g04890.1	9,278 of 11,726 libraries	448.3	0	5.2
130	E3-RING	OsRING130	LOC_Os04g48260.1	10,067 of 11,726 libraries	113.2	0	10.6
131	E3-RING	OsRING131	LOC_Os03g58390.1	10,603 of 11,726 libraries	181.6	0	10.1
132	E3-RING	OsRING132	LOC_Os01g38760.1	586 of 11,726 libraries	102.9	0	0.1
133	E3-RING	OsRING133	LOC_Os03g49900.1	10,918 of 11,726 libraries	282.7	0	43
134	E3-RING	OsRING134	LOC_Os10g35190.1	10,688 of 11,726 libraries	226.4	0	25.3
135	E3-RING	OsRING135	LOC_Os02g03950.3	10,732 of 11,726 libraries	158.3	0	18.4
136	E3-RING	OsRING136	LOC_Os01g42500.1	10,720 of 11,726 libraries	152.8	0	18
137	E3-RING	OsRING137	LOC_Os08g29590.1	10,672 of 11,726 libraries	342.1	0	23.4
138	E3-RING	OsRING138	LOC_Os08g03270.1	2,735 of 11,726 libraries	94.7	0	0.2
139	E3-RING	OsRING139	LOC_Os01g44240.1	3,052 of 11,726 libraries	78.2	0	0.5
140	E3-RING	OsRING140	LOC_Os02g49710.1	9,260 of 11,726 libraries	209.7	0	3.3
141	E3-RING	OsRING141	LOC_Os06g16060.1	3,202 of 11,726 libraries	498.9	0	2.8
142	E3-RING	OsRING142	LOC_Os08g36170.1	10,827 of 11,726 libraries	383.6	0	21.6
143	E3-RING	OsRING143	LOC_Os09g27380.1	506 of 11,726 libraries	14.1	0	0
144	E3-RING	OsRING144	LOC_Os05g47670.1	10,789 of 11,726 libraries	493.9	0	36.2
145	E3-RING	OsRING145	LOC_Os01g47740.1	10,966 of 11,726 libraries	678.5	0	35.8
146	E3-RING	OsRING146	LOC_Os01g49770.1	10,774 of 11,726 libraries	257.4	0	34
147	E3-RING	OsRING147	LOC_Os09g32690.2	10,947 of 11,726 libraries	1200.6	0	49.8
148	E3-RING	OsRING148	LOC_Os03g08000.1	10,733 of 11,726 libraries	1661.3	0	21.1
149	E3-RING	OsRING149	LOC_Os01g49470.1	10,963 of 11,726 libraries	280.3	0	37.1
150	E3-RING	OsRING150	LOC_Os05g47780.1	10,790 of 11,726 libraries	387.4	0	25.9
151	E3-RING	OsRING151	LOC_Os01g50750.1	7,734 of 11,726 libraries	490.2	0	6.2
152	E3-RING	OsRING152	LOC_Os07g41800.1	10,693 of 11,726 libraries	236.3	0	18.8
153	E3-RING	OsRING153	LOC_Os02g36320.1	5,028 of 11,726 libraries	103.9	0	0.9
154	E3-RING	OsRING154	LOC_Os05g34780.1	9,312 of 11,726 libraries	173.6	0	3.9
155	E3-RING	OsRING155	LOC_Os11g02670.1	8,337 of 11,726 libraries	33.3	0	4.8
156	E3-RING	OsRING156	LOC_Os12g02620.1	10,479 of 11,726 libraries	101.7	0	8.6
157	E3-RING	OsRING157	LOC_Os03g22680.1	9,632 of 11,726 libraries	870.2	0	15.3
158	E3-RING	OsRING158	LOC_Os12g35320.1	10,882 of 11,726 libraries	339.4	0	38.5
159	E3-RING	OsRING159	LOC_Os03g05270.1	10,100 of 11,726 libraries	393.3	0	12.6
160	E3-RING	OsRING160	LOC_Os01g52110.1	11,225 of 11,726 libraries	1106	0	80
161	E3-RING	OsRING161	LOC_Os10g31850.1	10,636 of 11,726 libraries	1801.7	0	41.3
162	E3-RING	OsRING162	LOC_Os01g53130.2	10,468 of 11,726 libraries	65.8	0	3.4
163	E3-RING	OsRING163	LOC_Os01g55110.1	10,932 of 11,726 libraries	1223.2	0	18.7
164	E3-RING	OsRING164	LOC_Os07g44800.1	10,650 of 11,726 libraries	50.3	0	8.5
165	E3-RING	OsRING165	LOC_Os03g47500.2	11,260 of 11,726 libraries	2199.4	0	32.2
166	E3-RING	OsRING166	LOC_Os01g56070.3	11,144 of 11,726 libraries	3615.7	0	22.8
167	E3-RING	OsRING167	LOC_Os02g32420.1	10,138 of 11,726 libraries	287.3	0	6.2
168	E3-RING	OsRING168	LOC_Os04g32980.1	10,893 of 11,726 libraries	389.7	0	25.5
169	E3-RING	OsRING169	LOC_Os04g33030.1	10,914 of 11,726 libraries	455.7	0	33.1
170	E3-RING	OsRING170	LOC_Os01g68900.1	8,378 of 11,726 libraries	799.7	0	7.3
171	E3-RING	OsRING171	LOC_Os01g58400.1	10,553 of 11,726 libraries	109.6	0	11.2
172	E3-RING	OsRING172	LOC_Os05g41795.1	10,922 of 11,726 libraries	225	0	21.7
173	E3-RING	OsRING173	LOC_Os03g57410.1	5,895 of 11,726 libraries	114.9	0	1.6
174	E3-RING	OsRING174	LOC_Os07g06560.1	8,598 of 11,726 libraries	3745.1	0	2.8
175	E3-RING	OsRING175	LOC_Os12g39110.1	10,577 of 11,726 libraries	118	0	15.2
176	E3-RING	OsRING176	LOC_Os01g58780.1	10,486 of 11,726 libraries	220.4	0	11.4
177	E3-RING	OsRING177	LOC_Os03g22830.2	11,093 of 11,726 libraries	448.5	0	49.4
178	E3-RING	OsRING178	LOC_Os04g31390.1	10,809 of 11,726 libraries	93	0	14.9
179	E3-RING	OsRING179	LOC_Os01g61420.1	11,095 of 11,726 libraries	739.4	0	14.9
180	E3-RING	OsRING180	LOC_Os05g39380.1	11,264 of 11,726 libraries	508.9	0	38.2
181	E3-RING	OsRING181	LOC_Os01g62640.1	5,951 of 11,726 libraries	66	0	0.7
182	E3-RING	OsRING182	LOC_Os10g32760.1	10,131 of 11,726 libraries	359.8	0	3.6
183	E3-RING	OsRING183	LOC_Os10g41580.1	10,575 of 11,726 libraries	152.1	0	13.8
184	E3-RING	OsRING184	LOC_Os01g74610.1	10,899 of 11,726 libraries	213	0	27.9
185	E3-RING	OsRING185	LOC_Os01g63150.1	10,250 of 11,726 libraries	60.2	0	2.8
186	E3-RING	OsRING186	LOC_Os05g19480.1	10,604 of 11,726 libraries	228.1	0	16.2
187	E3-RING	OsRING187	LOC_Os06g34400.1	6,592 of 11,726 libraries	163.8	0	2.4
188	E3-RING	OsRING188	LOC_Os12g24530.1	8,026 of 11,726 libraries	116	0	2.2
189	E3-RING	OsRING189	LOC_Os01g64620.1	7,420 of 11,726 libraries	1900.9	0	6.7
190	E3-RING	OsRING190	LOC_Os03g22110.1	1,091 of 11,726 libraries	89.6	0	0.2
191	E3-RING	OsRING191	LOC_Os06g45580.1	9,101 of 11,726 libraries	145.4	0	2.2
192	E3-RING	OsRING192	LOC_Os04g34230.1	9,571 of 11,726 libraries	224.8	0	6.4
193	E3-RING	OsRING193	LOC_Os05g36310.1	9,746 of 11,726 libraries	422.5	0	10.2
194	E3-RING	OsRING194	LOC_Os02g33720.1	6,642 of 11,726 libraries	351.4	0	2.1
195	E3-RING	OsRING195	LOC_Os06g34560.1	1,810 of 11,726 libraries	63	0	0.7
196	E3-RING	OsRING196	LOC_Os06g34530.1	3,023 of 11,726 libraries	214.4	0	1.5
197	E3-RING	OsRING197	LOC_Os06g34880.1	1,673 of 11,726 libraries	56.5	0	0.6
198	E3-RING	OsRING198	LOC_Os03g16570.2	10,809 of 11,726 libraries	418.2	0	18.2
199	E3-RING	OsRING199	LOC_Os11g04680.1	3,701 of 11,726 libraries	75	0	0.6
200	E3-RING	OsRING200	LOC_Os01g66970.1	10,349 of 11,726 libraries	232.7	0	21.2
201	E3-RING	OsRING201	LOC_Os12g04090.1	1,036 of 11,726 libraries	39.4	0	0.1
202	E3-RING	OsRING202	LOC_Os11g04280.1	1,869 of 11,726 libraries	130	0	0.3
203	E3-RING	OsRING203	LOC_Os11g04281.1	1,828 of 11,726 libraries	140.2	0	0.2
204	E3-RING	OsRING204	LOC_Os01g67850.1	10,838 of 11,726 libraries	711	0	48.4
205	E3-RING	OsRING205	LOC_Os07g46700.1	11,065 of 11,726 libraries	169.3	0	24.4
206	E3-RING	OsRING206	LOC_Os10g30850.1	10,446 of 11,726 libraries	526.5	0	31.7
207	E3-RING	OsRING207	LOC_Os10g35670.1	10,739 of 11,726 libraries	267.8	0	28
208	E3-RING	OsRING208	LOC_Os08g38060.1	11,174 of 11,726 libraries	7956.4	0	31.1
209	E3-RING	OsRING209	LOC_Os10g32740.1	8,658 of 11,726 libraries	218	0	3.8
210	E3-RING	OsRING210	LOC_Os01g69040.1	10,841 of 11,726 libraries	498.1	0	23.7
211	E3-RING	OsRING211	LOC_Os11g05200.1	490 of 11,726 libraries	114.5	0	0.1
212	E3-RING	OsRING212	LOC_Os12g10250.1	1,016 of 11,726 libraries	39	0	0.1
213	E3-RING	OsRING213	LOC_Os01g72480.1	10,950 of 11,726 libraries	551.9	0	44.5
214	E3-RING	OsRING214	LOC_Os04g10680.1	10,935 of 11,726 libraries	651.1	0	36.7
215	E3-RING	OsRING215	LOC_Os09g25190.1	8,324 of 11,726 libraries	133.2	0	1.8
216	E3-RING	OsRING216	LOC_Os12g40460.1	9,528 of 11,726 libraries	89.9	0	6.8
217	E3-RING	OsRING217	LOC_Os01g74040.1	10,826 of 11,726 libraries	786.8	0	11.4
218	E3-RING	OsRING218	LOC_Os03g59760.1	11,178 of 11,726 libraries	474.8	0	54.6
219	E3-RING	OsRING219	LOC_Os05g40980.1	10,810 of 11,726 libraries	122.6	0	16.2
220	E3-RING	OsRING220	LOC_Os03g15730.1	10,978 of 11,726 libraries	505.1	0	48
221	E3-RING	OsRING221	LOC_Os03g16780.1	10,093 of 11,726 libraries	215.1	0	22.5
222	E3-RING	OsRING222	LOC_Os01g74320.1	10,900 of 11,726 libraries	2393.7	0	18.1
223	E3-RING	OsRING223	LOC_Os05g02130.1	11,099 of 11,726 libraries	326.9	0	39.2
224	E3-RING	OsRING224	LOC_Os02g15060.1	2,490 of 11,726 libraries	17.1	0	0.2
225	E3-RING	OsRING225	LOC_Os02g03760.2	10,935 of 11,726 libraries	634.2	0	23.6
226	E3-RING	OsRING226	LOC_Os04g41080.1	399 of 11,726 libraries	48.3	0	0.1
227	E3-RING	OsRING227	LOC_Os11g34020.1	10,398 of 11,726 libraries	433.7	0	6.9
228	E3-RING	OsRING228	LOC_Os11g34080.1	10,551 of 11,726 libraries	230.1	0	18.5
229	E3-RING	OsRING229	LOC_Os02g05692.1	10,669 of 11,726 libraries	132.1	0	19.2
230	E3-RING	OsRING230	LOC_Os06g48040.1	10,983 of 11,726 libraries	232.2	0	26.2
231	E3-RING	OsRING231	LOC_Os05g28730.1	10,322 of 11,726 libraries	196	0	14.2
232	E3-RING	OsRING232	LOC_Os08g14320.1	9,728 of 11,726 libraries	129.1	0	4.4
233	E3-RING	OsRING233	LOC_Os02g40810.1	10,898 of 11,726 libraries	341.6	0	30.2
234	E3-RING	OsRING234	LOC_Os02g06920.2	10,808 of 11,726 libraries	123.7	0	24.1
235	E3-RING	OsRING235	LOC_Os06g46366.1	10,835 of 11,726 libraries	148.4	0	29.3
236	E3-RING	OsRING236	LOC_Os02g08200.1	9,408 of 11,726 libraries	328.2	0	9.6
237	E3-RING	OsRING237	LOC_Os09g36500.1	4,143 of 11,726 libraries	216.7	0	3
238	E3-RING	OsRING238	LOC_Os10g30310.1	5,717 of 11,726 libraries	214.7	0	2
239	E3-RING	OsRING239	LOC_Os02g09060.1	10,900 of 11,726 libraries	263.7	0	35.8
240	E3-RING	OsRING240	LOC_Os03g43360.2	10,708 of 11,726 libraries	219.4	0	18.9
241	E3-RING	OsRING241	LOC_Os02g09820.1	10,235 of 11,726 libraries	90.8	0	4.2
242	E3-RING	OsRING242	LOC_Os06g03580.2	11,078 of 11,726 libraries	886.3	0	39.4
243	E3-RING	OsRING243	LOC_Os08g43480.1	10,749 of 11,726 libraries	342.5	0	24.4
244	E3-RING	OsRING244	LOC_Os09g36460.1	10,916 of 11,726 libraries	256.5	0	42.3
245	E3-RING	OsRING245	LOC_Os03g20870.1	10,296 of 11,726 libraries	313.4	0	16
246	E3-RING	OsRING246	LOC_Os03g16480.1	11,172 of 11,726 libraries	354.6	0	30.5
247	E3-RING	OsRING247	LOC_Os06g01200.1	10,922 of 11,726 libraries	360.4	0	28.4
248	E3-RING	OsRING248	LOC_Os10g34590.1	10,795 of 11,726 libraries	129	0	15.4
249	E3-RING	OsRING249	LOC_Os02g52870.1	7,548 of 11,726 libraries	107.9	0	1.8
250	E3-RING	OsRING250	LOC_Os06g10800.1	6,874 of 11,726 libraries	188.3	0	0.7
251	E3-RING	OsRING251	LOC_Os02g15020.1	6,248 of 11,726 libraries	246.9	0	1.6
252	E3-RING	OsRING252	LOC_Os08g01360.2	10,970 of 11,726 libraries	199.4	0	40.9
253	E3-RING	OsRING253	LOC_Os06g34430.1	8,045 of 11,726 libraries	197.6	0	2.4
254	E3-RING	OsRING254	LOC_Os02g14990.1	9,724 of 11,726 libraries	389.9	0	9.7
255	E3-RING	OsRING255	LOC_Os06g09310.1	10,739 of 11,726 libraries	562.6	0	14.2
256	E3-RING	OsRING256	LOC_Os02g15010.1	4,201 of 11,726 libraries	101.5	0	0.7
257	E3-RING	OsRING257	LOC_Os06g34640.1	1,076 of 11,726 libraries	89.9	0	0.1
258	E3-RING	OsRING258	LOC_Os08g44950.1	8,097 of 11,726 libraries	115.3	0	2
259	E3-RING	OsRING259	LOC_Os02g15000.1	5,694 of 11,726 libraries	65	0	0.7
260	E3-RING	OsRING260	LOC_Os02g57460.1	10,673 of 11,726 libraries	187.6	0	3.9
261	E3-RING	OsRING261	LOC_Os02g15110.1	8,294 of 11,726 libraries	145.9	0	4.5
262	E3-RING	OsRING262	LOC_Os06g34360.1	3,373 of 11,726 libraries	71.8	0	0.2
263	E3-RING	OsRING263	LOC_Os05g15170.1	2,341 of 11,726 libraries	127.7	0	1.4
264	E3-RING	OsRING264	LOC_Os02g15100.1	3,915 of 11,726 libraries	34.1	0	0.8
265	E3-RING	OsRING265	LOC_Os06g34620.1	2,716 of 11,726 libraries	53.8	0	0.6
266	E3-RING	OsRING266	LOC_Os06g34860.1	2,069 of 11,726 libraries	37.9	0	0.4
267	E3-RING	OsRING267	LOC_Os06g34870.1	1,385 of 11,726 libraries	35.8	0	0.3
268	E3-RING	OsRING268	LOC_Os02g19804.1	10,732 of 11,726 libraries	227.4	0	16.8
269	E3-RING	OsRING269	LOC_Os07g47590.2	10,678 of 11,726 libraries	553.3	0	23
270	E3-RING	OsRING270	LOC_Os07g26490.1	10,939 of 11,726 libraries	551.9	0	39.7
271	E3-RING	OsRING271	LOC_Os11g36430.3	10,978 of 11,726 libraries	1001.1	0	58.2
272	E3-RING	OsRING272	LOC_Os04g01160.1	10,584 of 11,726 libraries	160.5	0	12.2
273	E3-RING	OsRING273	LOC_Os06g48065.1	7,225 of 11,726 libraries	278.3	0	5.1
274	E3-RING	OsRING274	LOC_Os02g31150.1	10,871 of 11,726 libraries	115.5	0	37.7
275	E3-RING	OsRING275	LOC_Os04g55510.1	10,940 of 11,726 libraries	372.7	0	42.5
276	E3-RING	OsRING276	LOC_Os03g01720.1	7,479 of 11,726 libraries	27.9	0	1.4
277	E3-RING	OsRING277	LOC_Os06g23274.1	10,627 of 11,726 libraries	368.1	0	9.4
278	E3-RING	OsRING278	LOC_Os08g38460.1	11,293 of 11,726 libraries	4749.1	0	38.2
279	E3-RING	OsRING279	LOC_Os09g30160.1	11,189 of 11,726 libraries	17720.6	0	37
280	E3-RING	OsRING280	LOC_Os03g26420.1	665 of 11,726 libraries	32.3	0	0.1
281	E3-RING	OsRING281	LOC_Os02g46220.1	11,021 of 11,726 libraries	226.8	0	42.8
282	E3-RING	OsRING282	LOC_Os03g20980.1	11,198 of 11,726 libraries	421.4	0	54.8
283	E3-RING	OsRING283	LOC_Os02g32570.1	10,409 of 11,726 libraries	84.7	0	9.4
284	E3-RING	OsRING284	LOC_Os04g09800.1	6,037 of 11,726 libraries	55.2	0	1.8
285	E3-RING	OsRING285	LOC_Os05g43610.1	8,351 of 11,726 libraries	146.2	0	3.8
286	E3-RING	OsRING286	LOC_Os02g35144.1	10,722 of 11,726 libraries	330	0	17.4
287	E3-RING	OsRING287	LOC_Os02g58540.1	10,658 of 11,726 libraries	413.5	0	8.6
288	E3-RING	OsRING288	LOC_Os11g05300.1	9,894 of 11,726 libraries	114.8	0	5
289	E3-RING	OsRING289	LOC_Os12g05370.1	10,165 of 11,726 libraries	253.5	0	7.9
290	E3-RING	OsRING290	LOC_Os07g23970.1	10,784 of 11,726 libraries	565.4	0	11.4
291	E3-RING	OsRING291	LOC_Os09g35690.1	10,987 of 11,726 libraries	296.9	0	36.5
292	E3-RING	OsRING292	LOC_Os03g44636.1	6,445 of 11,726 libraries	256.1	0	2.5
293	E3-RING	OsRING293	LOC_Os04g49170.1	8,764 of 11,726 libraries	112.7	0	3
294	E3-RING	OsRING294	LOC_Os05g28470.1	9,357 of 11,726 libraries	38.2	0	1.4
295	E3-RING	OsRING295	LOC_Os08g37760.1	10,002 of 11,726 libraries	1132	0	4.3
296	E3-RING	OsRING296	LOC_Os06g12560.1	9,216 of 11,726 libraries	1029.8	0	6.5
297	E3-RING	OsRING297	LOC_Os02g36300.1	9,495 of 11,726 libraries	131.8	0	2.2
298	E3-RING	OsRING298	LOC_Os04g37730.1	10,907 of 11,726 libraries	476	0	8
299	E3-RING	OsRING299	LOC_Os03g05560.1	8,805 of 11,726 libraries	197.6	0	2.7
300	E3-RING	OsRING300	LOC_Os03g05570.1	10,018 of 11,726 libraries	305.1	0	7.5
301	E3-RING	OsRING301	LOC_Os09g29370.1	11,058 of 11,726 libraries	701.6	0	13.6
302	E3-RING	OsRING302	LOC_Os02g54830.1	9,760 of 11,726 libraries	384.9	0	5.4
303	E3-RING	OsRING303	LOC_Os04g50100.1	10,962 of 11,726 libraries	349.6	0	12.9
304	E3-RING	OsRING304	LOC_Os09g29310.1	10,983 of 11,726 libraries	1456.4	0	11.3
305	E3-RING	OsRING305	LOC_Os02g46600.1	11,070 of 11,726 libraries	277.5	0	13.2
306	E3-RING	OsRING306	LOC_Os08g34550.1	10,458 of 11,726 libraries	329.3	0	7.3
307	E3-RING	OsRING307	LOC_Os12g01190.2	10,929 of 11,726 libraries	97.9	0	27.3
308	E3-RING	OsRING308	LOC_Os05g04950.1	10,850 of 11,726 libraries	235.7	0	19.8
309	E3-RING	OsRING309	LOC_Os05g47900.1	6,741 of 11,726 libraries	67.5	0	2.2
310	E3-RING	OsRING310	LOC_Os05g51780.1	9,606 of 11,726 libraries	1122.1	0	7
311	E3-RING	OsRING311	LOC_Os07g31850.1	11,011 of 11,726 libraries	234.2	0	50
312	E3-RING	OsRING312	LOC_Os11g38800.1	10,965 of 11,726 libraries	453.8	0	40.8
313	E3-RING	OsRING313	LOC_Os08g33860.1	1,147 of 11,726 libraries	483.1	0	2.4
314	E3-RING	OsRING314	LOC_Os02g36740.1	10,708 of 11,726 libraries	275	0	35.2
315	E3-RING	OsRING315	LOC_Os09g24650.2	10,878 of 11,726 libraries	344.2	0	42.7
316	E3-RING	OsRING316	LOC_Os02g40664.1	10,533 of 11,726 libraries	128.7	0	8.1
317	E3-RING	OsRING317	LOC_Os04g42980.1	10,801 of 11,726 libraries	220.8	0	16
318	E3-RING	OsRING318	LOC_Os06g42700.1	11,026 of 11,726 libraries	335.2	0	13.5
319	E3-RING	OsRING319	LOC_Os02g42690.3	11,217 of 11,726 libraries	269.4	0	18
320	E3-RING	OsRING320	LOC_Os04g44820.1	11,279 of 11,726 libraries	856.5	0	49.4
321	E3-RING	OsRING321	LOC_Os02g57750.1	10,881 of 11,726 libraries	122.5	0	22.8
322	E3-RING	OsRING322	LOC_Os09g39690.1	10,906 of 11,726 libraries	89.5	0	20.4
323	E3-RING	OsRING323	LOC_Os02g45390.1	9,450 of 11,726 libraries	126.8	0	5.5
324	E3-RING	OsRING324	LOC_Os08g06090.1	11,044 of 11,726 libraries	1195.6	0	24.4
325	E3-RING	OsRING325	LOC_Os04g16970.1	8,651 of 11,726 libraries	597.5	0	7.3
326	E3-RING	OsRING326	LOC_Os07g48680.1	8,746 of 11,726 libraries	478.8	0	5.3
327	E3-RING	OsRING327	LOC_Os02g45710.1	11,124 of 11,726 libraries	3447.5	0	33.1
328	E3-RING	OsRING328	LOC_Os04g49000.1	11,103 of 11,726 libraries	2503	0	18.5
329	E3-RING	OsRING329	LOC_Os02g46100.1	10,611 of 11,726 libraries	602.5	0	10.2
330	E3-RING	OsRING330	LOC_Os12g02350.1	9,002 of 11,726 libraries	280.5	0	7.4
331	E3-RING	OsRING331	LOC_Os04g37740.1	10,952 of 11,726 libraries	315.5	0	14.3
332	E3-RING	OsRING332	LOC_Os05g07140.1	10,606 of 11,726 libraries	666.6	0	9
333	E3-RING	OsRING333	LOC_Os11g39640.1	11,170 of 11,726 libraries	1560.8	0	20.2
334	E3-RING	OsRING334	LOC_Os06g34390.1	9,765 of 11,726 libraries	1950.9	0	5.4
335	E3-RING	OsRING335	LOC_Os10g42390.1	6,241 of 11,726 libraries	80.7	0	3.3
336	E3-RING	OsRING336	LOC_Os05g41520.1	6,769 of 11,726 libraries	8649.8	0	9.3
337	E3-RING	OsRING337	LOC_Os09g12720.1	8,860 of 11,726 libraries	178.1	0	9.3
338	E3-RING	OsRING338	LOC_Os02g49550.1	10,991 of 11,726 libraries	495.6	0	10.5
339	E3-RING	OsRING339	LOC_Os09g06740.1	10,975 of 11,726 libraries	540.7	0	11
340	E3-RING	OsRING340	LOC_Os09g06770.1	8,361 of 11,726 libraries	469.8	0	6.1
341	E3-RING	OsRING341	LOC_Os02g52210.1	10,899 of 11,726 libraries	1619.3	0	27.2
342	E3-RING	OsRING342	LOC_Os06g11450.1	10,712 of 11,726 libraries	448.7	0	9
343	E3-RING	OsRING343	LOC_Os12g16690.1	10,636 of 11,726 libraries	92.5	0	9.1
344	E3-RING	OsRING344	LOC_Os08g42640.1	10,840 of 11,726 libraries	857.2	0	19.8
345	E3-RING	OsRING345	LOC_Os02g54860.1	10,575 of 11,726 libraries	206.2	0	17.8
346	E3-RING	OsRING346	LOC_Os10g37730.1	10,379 of 11,726 libraries	241.6	0	26.1
347	E3-RING	OsRING347	LOC_Os02g53140.1	10,952 of 11,726 libraries	231.7	0	40.8
348	E3-RING	OsRING348	LOC_Os03g44810.1	10,107 of 11,726 libraries	237.6	0	10.9
349	E3-RING	OsRING349	LOC_Os02g55480.1	10,857 of 11,726 libraries	196.3	0	28.8
350	E3-RING	OsRING350	LOC_Os08g15840.5	10,705 of 11,726 libraries	279.8	0	24.6
351	E3-RING	OsRING351	LOC_Os05g33830.1	7,768 of 11,726 libraries	69	0	1.7
352	E3-RING	OsRING352	LOC_Os06g08250.1	10,380 of 11,726 libraries	266.2	0	22.9
353	E3-RING	OsRING353	LOC_Os02g55520.1	10,904 of 11,726 libraries	299.4	0	35.2
354	E3-RING	OsRING354	LOC_Os04g43220.1	10,977 of 11,726 libraries	185.8	0	31.3
355	E3-RING	OsRING355	LOC_Os03g08920.1	9,985 of 11,726 libraries	242.2	0	3.9
356	E3-RING	OsRING356	LOC_Os09g37050.1	4,574 of 11,726 libraries	126.7	0	3.5
357	E3-RING	OsRING357	LOC_Os06g16940.1	1,129 of 11,726 libraries	12.4	0	0.1
358	E3-RING	OsRING358	LOC_Os07g29600.1	10,682 of 11,726 libraries	268.2	0	22.2
359	E3-RING	OsRING359	LOC_Os03g11260.1	10,864 of 11,726 libraries	165.4	0	23
360	E3-RING	OsRING360	LOC_Os05g37900.1	10,435 of 11,726 libraries	86	0	9.6
361	E3-RING	OsRING361	LOC_Os07g32730.1	10,296 of 11,726 libraries	191.4	0	11.3
362	E3-RING	OsRING362	LOC_Os04g51400.2	11,047 of 11,726 libraries	426.7	0	56.4
363	E3-RING	OsRING363	LOC_Os03g17170.1	10,856 of 11,726 libraries	364.5	0	26.5
364	E3-RING	OsRING364	LOC_Os03g53080.1	10,563 of 11,726 libraries	192.6	0	8.4
365	E3-RING	OsRING365	LOC_Os03g19020.1	10,969 of 11,726 libraries	393.3	0	34.5
366	E3-RING	OsRING366	LOC_Os10g39936.1	9,878 of 11,726 libraries	286.9	0	10.2
367	E3-RING	OsRING367	LOC_Os06g34450.1	10,993 of 11,726 libraries	1391.2	0	19.3
368	E3-RING	OsRING368	LOC_Os11g47690.1	6,663 of 11,726 libraries	84.6	0	1
369	E3-RING	OsRING369	LOC_Os03g28040.1	8,416 of 11,726 libraries	464.5	0	3.6
370	E3-RING	OsRING370	LOC_Os05g29676.1	8,045 of 11,726 libraries	100.7	0	3.6
371	E3-RING	OsRING371	LOC_Os05g29710.1	9,338 of 11,726 libraries	1617	0	12.6
372	E3-RING	OsRING372	LOC_Os09g20980.1	9,794 of 11,726 libraries	4648.4	0	4.8
373	E3-RING	OsRING373	LOC_Os03g57500.1	10,977 of 11,726 libraries	375.8	0	41.3
374	E3-RING	OsRING374	LOC_Os12g10700.1	10,936 of 11,726 libraries	160	0	24.4
375	E3-RING	OsRING375	LOC_Os04g22240.1	1,848 of 11,726 libraries	118.9	0	0.4
376	E3-RING	OsRING376	LOC_Os05g01230.1	10,420 of 11,726 libraries	695.4	0	13
377	E3-RING	OsRING377	LOC_Os04g46450.1	10,934 of 11,726 libraries	169.7	0	38.8
378	E3-RING	OsRING378	LOC_Os10g41590.1	10,893 of 11,726 libraries	167.8	0	33
379	E3-RING	OsRING379	LOC_Os08g41520.1	10,222 of 11,726 libraries	122.5	0	6.4
380	E3-RING	OsRING380	LOC_Os09g32730.1	9,793 of 11,726 libraries	188.5	0	6.7
381	E3-RING	OsRING381	LOC_Os04g41070.1	618 of 11,726 libraries	85.7	0	0.3
382	E3-RING	OsRING382	LOC_Os05g06270.1	10,933 of 11,726 libraries	255.3	0	50.6
383	E3-RING	OsRING383	LOC_Os07g45350.1	10,886 of 11,726 libraries	167.5	0	34.7
384	E3-RING	OsRING384	LOC_Os08g31930.1	6,016 of 11,726 libraries	171.9	0	1.8
385	E3-RING	OsRING385	LOC_Os04g43300.1	9,945 of 11,726 libraries	204.2	0	10.1
386	E3-RING	OsRING386	LOC_Os05g34880.1	10,693 of 11,726 libraries	50.1	0	9.6
387	E3-RING	OsRING387	LOC_Os06g21390.1	10,995 of 11,726 libraries	1414.1	0	32.3
388	E3-RING	OsRING388	LOC_Os11g02250.1	4,033 of 11,726 libraries	1005.4	0	0.7
389	E3-RING	OsRING389	LOC_Os12g02210.1	8,655 of 11,726 libraries	575.8	0	4.8
390	E3-RING	OsRING390	LOC_Os04g49550.1	10,987 of 11,726 libraries	2126.4	0	17.6
391	E3-RING	OsRING391	LOC_Os08g06510.1	11,109 of 11,726 libraries	408.3	0	13.2
392	E3-RING	OsRING392	LOC_Os11g37230.1	11,260 of 11,726 libraries	4170.2	0	40.9
393	E3-RING	OsRING393	LOC_Os05g01940.1	11,299 of 11,726 libraries	4131.5	0	34.2
394	E3-RING	OsRING394	LOC_Os12g04590.1	9,804 of 11,726 libraries	100.1	0	5.2
395	E3-RING	OsRING395	LOC_Os12g04660.1	4,401 of 11,726 libraries	38.6	0	0.4
396	E3-RING	OsRING396	LOC_Os05g11720.1	9,466 of 11,726 libraries	154.1	0	5.5
397	E3-RING	OsRING397	LOC_Os06g50370.1	10,538 of 11,726 libraries	212.3	0	24.8
398	E3-RING	OsRING398	LOC_Os05g19970.1	11,045 of 11,726 libraries	228.9	0	32.3
399	E3-RING	OsRING399	LOC_Os05g32350.1	9,793 of 11,726 libraries	86.3	0	9.3
400	E3-RING	OsRING400	LOC_Os05g48970.1	10,752 of 11,726 libraries	225.5	0	23
401	E3-RING	OsRING401	LOC_Os10g20600.1	10,754 of 11,726 libraries	192.8	0	28.9
402	E3-RING	OsRING402	LOC_Os06g14640.1	866 of 11,726 libraries	254.5	0	0.2
403	E3-RING	OsRING403	LOC_Os06g08820.1	4,512 of 11,726 libraries	324.5	0	0.6
404	E3-RING	OsRING404	LOC_Os09g33740.1	7,400 of 11,726 libraries	45.7	0	3.7
405	E3-RING	OsRING405	LOC_Os06g34470.1	813 of 11,726 libraries	51.5	0	0.1
406	E3-RING	OsRING406	LOC_Os11g47700.1	4,767 of 11,726 libraries	2871.8	0	0.9
407	E3-RING	OsRING407	LOC_Os06g43210.1	11,219 of 11,726 libraries	431.1	0	61.7
408	E3-RING	OsRING408	LOC_Os09g26400.1	11,017 of 11,726 libraries	482.7	0	65.6
409	E3-RING	OsRING409	LOC_Os07g06540.1	1,130 of 11,726 libraries	139.7	0	0.1
410	E3-RING	OsRING410	LOC_Os12g04650.3	10,721 of 11,726 libraries	904.2	0	11.9
411	E3-RING	OsRING411	LOC_Os11g39130.1	10,695 of 11,726 libraries	280.3	0	36.3
412	E3-RING	OsRING412	LOC_Os07g31650.1	10,474 of 11,726 libraries	190.3	0	9.6
413	E3-RING	OsRING413	LOC_Os10g36880.1	10,334 of 11,726 libraries	7376.2	0	20.3
414	E3-RING	OsRING414	LOC_Os08g43670.1	10,583 of 11,726 libraries	359.8	0	27.2
415	E3-RING	OsRING415	LOC_Os10g39770.1	10,256 of 11,726 libraries	187.8	0	5.2
416	E3-RING	OsRING416	LOC_Os10g32750.1	1,338 of 11,726 libraries	39.1	0	0.1
417	E3-RING	OsRING417	LOC_Os12g43930.1	10,950 of 11,726 libraries	374	0	31
418	E3-RING	OsRING418	LOC_Os01g49280.1	9,306 of 11,726 libraries	248.5	0	4.7
419	E3-RING	OsRING419	LOC_Os06g47270.1	6,859 of 11,726 libraries	94.4	0	1.1
420	E3-RING	OsRING420	LOC_Os01g48310.1	10,742 of 11,726 libraries	117.8	0	15.9
421	E3-RING	OsRING421	LOC_Os03g01790.1	10,125 of 11,726 libraries	194.2	0	7
422	E3-RING	OsRING422	LOC_Os10g39850.1	7,744 of 11,726 libraries	50.5	0	2.1
423	E3-RING	OsRING423	LOC_Os04g55480.1	10,749 of 11,726 libraries	133.1	0	18.5
424	E3-RING	OsRING424	LOC_Os11g35870.1	10,669 of 11,726 libraries	191.4	0	25.6
425	E3-RING	OsRING425	LOC_Os01g06550.1	10,655 of 11,726 libraries	183.3	0	16.6
426	E3-RING	OsRING426	LOC_Os12g34330.1	10,921 of 11,726 libraries	86.5	0	21.7
427	E3-RING	OsRING427	LOC_Os03g22540.1	10,903 of 11,726 libraries	130.2	0	23.4
428	E3-RING	OsRING428	LOC_Os06g44275.1	4,994 of 11,726 libraries	61.4	0	0.9
429	E3-RING	OsRING429	LOC_Os02g14720.1	10,772 of 11,726 libraries	492.1	0	15.4
430	E3-RING	OsRING430	LOC_Os12g38460.1	5,389 of 11,726 libraries	101.8	0	1.7
431	E3-RING	OsRING431	LOC_Os01g57110.1	10,963 of 11,726 libraries	250.3	0	34.4
432	E3-RING	OsRING432	LOC_Os04g53720.1	9,997 of 11,726 libraries	287.4	0	6.7
433	E3-RING	OsRING433	LOC_Os08g08220.1	10,990 of 11,726 libraries	188.3	0	27.7
434	E3-RING	OsRING434	LOC_Os02g13810.1	10,472 of 11,726 libraries	133.8	0	8.2
435	E3-RING	OsRING435	LOC_Os12g04450.1	2,775 of 11,726 libraries	72.3	0	0.3
436	E3-RING	OsRING436	LOC_Os04g59580.1	10,754 of 11,726 libraries	101.6	0	19.7
437	E3-RING	OsRING437	LOC_Os12g05270.1	3,226 of 11,726 libraries	50	0	0.3
438	E3-RING	OsRING438	LOC_Os12g05280.1	3,222 of 11,726 libraries	64.9	0	0.3
439	E3-RING	OsRING439	LOC_Os11g01240.1	6,463 of 11,726 libraries	44.2	0	1.7
440	E3-RING	OsRING440	LOC_Os12g01230.1	5,235 of 11,726 libraries	43.5	0	0.4
441	E3-RING	OsRING441	LOC_Os01g01700.1	10,878 of 11,726 libraries	446.1	0	62.5
442	E3-RING	OsRING442	LOC_Os02g47870.1	10,891 of 11,726 libraries	614.4	0	63
443	E3-RING	OsRING443	LOC_Os02g37030.1	11,020 of 11,726 libraries	302.8	0	46
444	E3-RING	OsRING444	LOC_Os04g38970.2	10,899 of 11,726 libraries	211.5	0	20.5
445	E3-RING	OsRING445	LOC_Os02g58210.1	9,500 of 11,726 libraries	119.7	0	4.9
446	E3-RING	OsRING446	LOC_Os07g37140.1	10,842 of 11,726 libraries	270.2	0	20.8
447	E3-RING	OsRING447	LOC_Os11g36970.1	2,023 of 11,726 libraries	6.1	0	0.2
448	E3-RING	OsRING448	LOC_Os02g46720.1	10,669 of 11,726 libraries	61.2	0	13.5
449	E3-RING	OsRING449	LOC_Os11g19500.1	306 of 11,726 libraries	55.2	0	0.1
450	E3-RING	OsRING450	LOC_Os09g38640.1	1,067 of 11,726 libraries	48.2	0	0.1
451	E3-RING	OsRING451	LOC_Os09g38630.1	1,996 of 11,726 libraries	155.5	0	0.2
452	E3-RING	OsRING452	LOC_Os04g41470.1	10,858 of 11,726 libraries	379.4	0	45.2
453	E3-RING	OsRING453	LOC_Os03g13100.1	10,885 of 11,726 libraries	86.8	0	19.8
454	E3-RING	OsRING454	LOC_Os03g42760.1	9,960 of 11,726 libraries	77.2	0	4.8
455	E3-RING	OsRING455	LOC_Os03g42780.1	3,961 of 11,726 libraries	62.1	0	0.3
456	E3-RING	OsRING456	LOC_Os03g42790.1	4,043 of 11,726 libraries	103.6	0	0.3
457	E3-RING	OsRING457	LOC_Os02g44700.1	4,318 of 11,726 libraries	121.7	0	0.8
458	E3-RING	OsRING458	LOC_Os02g46740.1	6,626 of 11,726 libraries	31.9	0	0.4
459	E3-RING	OsRING459	LOC_Os08g08060.1	10,833 of 11,726 libraries	84.1	0	24.3
460	E3-RING	OsRING460	LOC_Os06g36030.1	8,379 of 11,726 libraries	215	0	2.2
461	E3-RING	OsRING461	LOC_Os11g05230.1	1,176 of 11,726 libraries	70.6	0	0.2
462	E3-RING	OsRING462	LOC_Os11g04690.1	607 of 11,726 libraries	50.7	0	0.1
463	E3-RING	OsRING463	LOC_Os12g04460.1	1,993 of 11,726 libraries	42.5	0	0.3
464	E3-RING	OsRING464	LOC_Os07g42900.1	10,897 of 11,726 libraries	648.1	0	14.3
465	E3-RING	OsRING465	LOC_Os10g34030.1	10,377 of 11,726 libraries	178.1	0	20.7
466	E3-RING	OsRING466	LOC_Os12g01340.1	114 of 11,726 libraries	9.1	0	0
467	E3-RING	OsRING467	LOC_Os12g43560.1	10,485 of 11,726 libraries	191.5	0	22.9
468	E3-RING	OsRING468	LOC_Os09g26470.1	1,281 of 11,726 libraries	86.8	0	0.5
469	E3-RING	OsRING469	LOC_Os09g25220.1	2,453 of 11,726 libraries	33.2	0	0.3
470	E3-RING	OsRING470	LOC_Os09g25260.1	10,552 of 11,726 libraries	77.3	0	8.8
471	E3-RING	OsRING471	LOC_Os09g25200.1	5,731 of 11,726 libraries	38.8	0	0.7
472	E3-RING	OsRING472	LOC_Os09g26460.1	10,143 of 11,726 libraries	118.2	0	7.6
473	E3-RING	OsRING473	LOC_Os11g38710.1	2,032 of 11,726 libraries	49	0	0.4
474	E3-RING	OsRING474	LOC_Os08g35070.1	820 of 11,726 libraries	189.2	0	0.2
475	E3-RING	OsRING475	LOC_Os08g35060.1	1,377 of 11,726 libraries	264.9	0	0.5
476	E3-RING	OsRING476	LOC_Os09g11170.1	8,889 of 11,726 libraries	163	0	2.6
477	E3-HECT	OsHECT1	LOC_Os02g01170.1	11,090 of 11,726 libraries	275	0	48.4
478	E3-HECT	OsHECT2	LOC_Os03g47949.1	10,564 of 11,726 libraries	156.6	0	17.4
479	E3-HECT	OsHECT3	LOC_Os05g03100.1	6,602 of 11,726 libraries	41.6	0	0.5
480	E3-HECT	OsHECT4	LOC_Os05g06690.1	10,801 of 11,726 libraries	176.6	0	32.8
481	E3-HECT	OsHECT5	LOC_Os05g38830.1	10,920 of 11,726 libraries	351.2	0	35.5
482	E3-HECT	OsHECT6	LOC_Os09g07900.1	11,036 of 11,726 libraries	349	0	28.3
483	E3-HECT	OsHECT7	LOC_Os09g31090.2	10,992 of 11,726 libraries	94.7	0	16.1
484	E3-HECT	OsHECT8	LOC_Os12g24080.1	11,027 of 11,726 libraries	269.7	0	63.5
485	E3-U-box	OsPUB1	LOC_Os03g31400.1	10,915 of 11,726 libraries	121.5	0	27.4
486	E3-U-box	OsPUB2	LOC_Os05g39930.1	11,159 of 11,726 libraries	980.2	0	21.9
487	E3-U-box	OsPUB3	LOC_Os01g60860.1	11,024 of 11,726 libraries	1362.9	0	18.6
488	E3-U-box	OsPUB4	LOC_Os02g13960.1	11,261 of 11,726 libraries	889.2	0	29.1
489	E3-U-box	OsPUB5	LOC_Os08g32060.1	10,347 of 11,726 libraries	419.8	0	4.9
490	E3-U-box	OsPUB6	LOC_Os09g21120.1	9,546 of 11,726 libraries	1098.1	0	5.9
491	E3-U-box	OsPUB7	LOC_Os04g28100.1	10,717 of 11,726 libraries	110.5	0	11
492	E3-U-box	OsPUB8	LOC_Os02g28720.1	11,034 of 11,726 libraries	257.4	0	45.2
493	E3-U-box	OsPUB9	LOC_Os02g49950.1	10,209 of 11,726 libraries	149.4	0	12.6
494	E3-U-box	OsPUB10	LOC_Os03g16824.1	10,863 of 11,726 libraries	131.4	0	17
495	E3-U-box	OsPUB11/SPL11	LOC_Os12g38210.1	10,942 of 11,726 libraries	279	0	47.6
496	E3-U-box	OsPUB12	LOC_Os06g01304.1	10,872 of 11,726 libraries	183.7	0	37.1
497	E3-U-box	OsPUB13	LOC_Os06g51130.1	896 of 11,726 libraries	177.9	0	0.8
498	E3-U-box	OsPUB14	LOC_Os08g37570.1	6,759 of 11,726 libraries	336.6	0	1.6
499	E3-U-box	OsPUB15	LOC_Os08g01900.1	10,853 of 11,726 libraries	183.6	0	24.2
500	E3-U-box	OsPUB16	LOC_Os01g66130.1	10,473 of 11,726 libraries	159.2	0	8.5
501	E3-U-box	OsPUB17	LOC_Os08g32610.1	10,405 of 11,726 libraries	201.7	0	10.8
502	E3-U-box	OsPUB18	LOC_Os09g21740.1	11,160 of 11,726 libraries	455.6	0	22.6
503	E3-U-box	OsPUB19	LOC_Os06g13090.1	9,685 of 11,726 libraries	830.9	0	3.3
504	E3-U-box	OsPUB20	LOC_Os06g13080.1	10,987 of 11,726 libraries	657.9	0	12.1
505	E3-U-box	OsPUB21	LOC_Os02g49520.1	10,572 of 11,726 libraries	70.4	0	11.1
506	E3-U-box	OsPUB22	LOC_Os06g16410.1	10,861 of 11,726 libraries	148.3	0	15.7
507	E3-U-box	OsPUB23	LOC_Os12g17900.1	10,925 of 11,726 libraries	84	0	23.3
508	E3-U-box	OsPUB24	LOC_Os03g45420.1	11,101 of 11,726 libraries	269.8	0	14.2
509	E3-U-box	OsPUB25	LOC_Os12g17880.1	10,373 of 11,726 libraries	75.9	0	7.1
510	E3-U-box	OsPUB26	LOC_Os03g60140.1	10,499 of 11,726 libraries	81.2	0	14.3
511	E3-U-box	OsPUB27	LOC_Os04g41250.1	6,276 of 11,726 libraries	1854.1	0	5
512	E3-U-box	OsPUB28	LOC_Os01g67500.1	10,700 of 11,726 libraries	124.2	0	15
513	E3-U-box	OsPUB29	LOC_Os02g47670.1	10,928 of 11,726 libraries	276.7	0	23.2
514	E3-U-box	OsPUB30	LOC_Os08g04470.1	11,136 of 11,726 libraries	594	0	17.8
515	E3-U-box	OsPUB31	LOC_Os01g64570.1	9,497 of 11,726 libraries	244.7	0	3
516	E3-U-box	OsPUB32	LOC_Os04g58920.1	8,476 of 11,726 libraries	468.5	0	6.6
517	E3-U-box	OsPUB33	LOC_Os02g33590.1	7,771 of 11,726 libraries	445.4	0	3.5
518	E3-U-box	OsPUB34	LOC_Os04g34030.1	4,964 of 11,726 libraries	230.9	0	1.2
519	E3-U-box	OsPUB35	LOC_Os04g49970.1	6,098 of 11,726 libraries	108.9	0	1.9
520	E3-U-box	OsPUB36	LOC_Os02g46500.1	6,515 of 11,726 libraries	273.3	0	1.5
521	E3-U-box	OsPUB37	LOC_Os12g06410.1	9,338 of 11,726 libraries	188.1	0	2.5
522	E3-U-box	OsPUB38	LOC_Os04g35680.1	9,019 of 11,726 libraries	124.7	0	2.1
523	E3-U-box	OsPUB39	LOC_Os06g13870.1	10,331 of 11,726 libraries	876.8	0	12.2
524	E3-U-box	OsPUB40	LOC_Os02g50460.1	9,280 of 11,726 libraries	582.8	0	3.9
525	E3-U-box	OsPUB41	LOC_Os03g13740.1	9,390 of 11,726 libraries	9812.6	0	5.7
526	E3-U-box	OsPUB42	LOC_Os10g03440.1	9,091 of 11,726 libraries	159.7	0	3.7
527	E3-U-box	OsPUB43	LOC_Os02g34410.1	10,663 of 11,726 libraries	1584.7	0	18.8
528	E3-U-box	OsPUB44	LOC_Os05g36360.1	11,186 of 11,726 libraries	558.7	0	37.6
529	E3-U-box	OsPUB45/P3IP1	LOC_Os02g33680.1	11,138 of 11,726 libraries	954.8	0	17.7
530	E3-U-box	OsPUB46	LOC_Os04g34140.1	11,208 of 11,726 libraries	1122.7	0	22.5
531	E3-U-box	OsPUB47	LOC_Os06g37620.1	10,800 of 11,726 libraries	162.2	0	18
532	E3-U-box	OsPUB48	LOC_Os02g12670.1	9,264 of 11,726 libraries	81	0	2.5
533	E3-U-box	OsPUB49	LOC_Os10g41220.1	9,907 of 11,726 libraries	70.7	0	3.2
534	E3-U-box	OsPUB50	LOC_Os03g01160.2	9,957 of 11,726 libraries	62.1	0	3.7
535	E3-U-box	OsPUB51	LOC_Os06g04880.1	10,960 of 11,726 libraries	154.5	0	30.7
536	E3-U-box	OsPUB52	LOC_Os09g39620.1	9,737 of 11,726 libraries	91	0	5.1
537	E3-U-box	OsPUB53	LOC_Os10g40060.1	10,661 of 11,726 libraries	142.9	0	18
538	E3-U-box	OsPUB54	LOC_Os10g40100.1	10,537 of 11,726 libraries	128.2	0	12.9
539	E3-U-box	OsPUB55	LOC_Os02g44610.1	10,371 of 11,726 libraries	59.7	0	5
540	E3-U-box	OsPUB56	LOC_Os09g39640.1	10,589 of 11,726 libraries	110.9	0	12.2
541	E3-U-box	OsPUB67	LOC_Os10g40490.1	9,473 of 11,726 libraries	253.6	0	16.2
542	E3-U-box	OsPUB57	LOC_Os03g31070.1	10,467 of 11,726 libraries	81.6	0	10.4
543	E3-U-box	OsPUB58	LOC_Os10g40120.1	8,826 of 11,726 libraries	160.4	0	2.5
544	E3-U-box	OsPUB59	LOC_Os03g31000.1	523 of 11,726 libraries	21.1	0	0
545	E3-U-box	OsPUB60	LOC_Os02g44599.4	10,897 of 11,726 libraries	178.7	0	10.9
546	E3-U-box	OsPUB61	LOC_Os10g01060.1	10,597 of 11,726 libraries	125.3	0	10.7
547	E3-U-box	OsPUB62	LOC_Os02g57700.1	8,276 of 11,726 libraries	93.4	0	3.3
548	E3-U-box	OsPUB63	LOC_Os06g06490.1	9,924 of 11,726 libraries	353.2	0	18.4
549	E3-U-box	OsPUB64	LOC_Os06g06470.1	10,374 of 11,726 libraries	358	0	23.2
550	E3-U-box	OsPUB65	LOC_Os06g06450.1	7,603 of 11,726 libraries	51.9	0	1.6
551	E3-U-box	OsPUB66	LOC_Os05g01460.1	10,637 of 11,726 libraries	672.1	0	17.2
552	E3-U-box	OsPUB68	LOC_Os08g02140.2	10,649 of 11,726 libraries	160.2	0	21.3
553	E3-U-box	OsPUB69	LOC_Os08g13780.1	8,584 of 11,726 libraries	43.5	0	3
554	E3-U-box	OsPUB70	LOC_Os06g06760.1	10,721 of 11,726 libraries	85.4	0	18.8
555	E3-U-box	OsPUB71	LOC_Os01g12930.1	8,610 of 11,726 libraries	88.3	0	0.6
556	E3-U-box	OsPUB72	LOC_Os10g32880.1	10,468 of 11,726 libraries	357.3	0	60.2
557	E3-U-box	OsPUB73	LOC_Os02g28870.1	7,821 of 11,726 libraries	176	0	1
558	E3-U-box	OsPUB74	LOC_Os06g28590.1	10,863 of 11,726 libraries	115.9	0	18.6
559	E3-U-box	OsPUB75	LOC_Os03g13010.1	11,162 of 11,726 libraries	3028.8	0	31.4
560	E3-U-box	OsPUB76	LOC_Os04g30470.1	1,602 of 11,726 libraries	110.8	0	0.5
561	E3-U-box	OsPUB77	LOC_Os04g49500.1	7,636 of 11,726 libraries	63.5	0	0.9
562	E3-F-box	OsFBA1	LOC_Os02g10600.1	10,811 of 11,726 libraries	127.5	0	14.2
563	E3-F-box	OsFBA2	LOC_Os07g09870.1	11,024 of 11,726 libraries	322.9	0	43.8
564	E3-F-box	OsFBA3	LOC_Os09g27570.1	10,696 of 11,726 libraries	68.9	0	8.8
565	E3-F-box	OsFBA4	LOC_Os12g30920.1	685 of 11,726 libraries	37.8	0	0.1
566	E3-F-box	OsFBD1	LOC_Os01g39670.1	8,394 of 11,726 libraries	50.8	0	3.4
567	E3-F-box	OsFBD10	LOC_Os04g13170.1	5,131 of 11,726 libraries	26.4	0	0.7
568	E3-F-box	OsFBD11	LOC_Os06g29700.1	8,867 of 11,726 libraries	38.5	0	2.1
569	E3-F-box	OsFBD12	LOC_Os06g29710.1	6,905 of 11,726 libraries	28.4	0	1.4
570	E3-F-box	OsFBD13	LOC_Os07g02760.1	10,585 of 11,726 libraries	151.3	0	7.1
571	E3-F-box	OsFBD14	LOC_Os08g35960.1	10,720 of 11,726 libraries	99.1	0	13.2
572	E3-F-box	OsFBD15	LOC_Os12g31340.1	2,581 of 11,726 libraries	28.8	0	0.3
573	E3-F-box	OsFBD16	LOC_Os12g37110.1	3,776 of 11,726 libraries	239.8	0	3
574	E3-F-box	OsFBD17	LOC_Os12g37130.1	301 of 11,726 libraries	28.4	0	0
575	E3-F-box	OsFBD2	LOC_Os01g41260.1	3,172 of 11,726 libraries	36.6	0	0.6
576	E3-F-box	OsFBD3	LOC_Os01g41270.1	2,975 of 11,726 libraries	32.2	0	0.5
577	E3-F-box	OsFBD4	LOC_Os01g41280.1	2,001 of 11,726 libraries	74	0	1.1
578	E3-F-box	OsFBD5	LOC_Os01g41290.1	3,926 of 11,726 libraries	71.3	0	1.9
579	E3-F-box	OsFBD6	LOC_Os02g08160.1	10,207 of 11,726 libraries	74.2	0	3.4
580	E3-F-box	OsFBD7	LOC_Os02g33310.1	7,240 of 11,726 libraries	126.3	0	1.3
581	E3-F-box	OsFBD8	LOC_Os02g46690.1	9,441 of 11,726 libraries	248.7	0	5
582	E3-F-box	OsFBD9	LOC_Os04g13160.1	5,995 of 11,726 libraries	64	0	2.3
583	E3-F-box	OsFBDUF1	LOC_Os01g08830.1	10,731 of 11,726 libraries	343	0	35.1
584	E3-F-box	OsFBDUF10	LOC_Os01g71440.1	852 of 11,726 libraries	49.6	0	0.1
585	E3-F-box	OsFBDUF11	LOC_Os01g71460.1	6,244 of 11,726 libraries	67.9	0	1
586	E3-F-box	OsFBDUF12	LOC_Os02g03660.1	2,201 of 11,726 libraries	53.7	0	0.3
587	E3-F-box	OsFBDUF13	LOC_Os02g44990.1	11,012 of 11,726 libraries	2165.5	0	11.7
588	E3-F-box	OsFBDUF14	LOC_Os02g54330.1	5,651 of 11,726 libraries	99.7	0	0.5
589	E3-F-box	OsFBDUF15	LOC_Os03g40370.1	4,944 of 11,726 libraries	43.2	0	0.7
590	E3-F-box	OsFBDUF16	LOC_Os03g50050.1	10,856 of 11,726 libraries	158.9	0	7
591	E3-F-box	OsFBDUF17	LOC_Os03g51090.1	10,127 of 11,726 libraries	56.2	0	6.3
592	E3-F-box	OsFBDUF18	LOC_Os03g58764.1	9,892 of 11,726 libraries	677.1	0	4.3
593	E3-F-box	OsFBDUF19	LOC_Os03g63850.1	10,854 of 11,726 libraries	1406.5	0	12.9
594	E3-F-box	OsFBDUF20	LOC_Os04g25140.1	9,628 of 11,726 libraries	67.2	0	2.9
595	E3-F-box	OsFBDUF21	LOC_Os04g26240.1	9,750 of 11,726 libraries	46.5	0	2.8
596	E3-F-box	OsFBDUF22	LOC_Os04g39660.1	11,168 of 11,726 libraries	1286.5	0	49.2
597	E3-F-box	OsFBDUF23	LOC_Os05g03210.1	9,218 of 11,726 libraries	89	0	3.3
598	E3-F-box	OsFBDUF24	LOC_Os05g18660.1	10,799 of 11,726 libraries	250.4	0	28.4
599	E3-F-box	OsFBDUF25	LOC_Os05g40610.1	2,564 of 11,726 libraries	51.2	0	0.6
600	E3-F-box	OsFBDUF26	LOC_Os05g46050.1	6,143 of 11,726 libraries	78.6	0	0.9
601	E3-F-box	OsFBDUF27	LOC_Os05g46060.1	1,670 of 11,726 libraries	207.4	0	0.6
602	E3-F-box	OsFBDUF28	LOC_Os05g46150.1	3,534 of 11,726 libraries	82.4	0	0.5
603	E3-F-box	OsFBDUF29	LOC_Os05g46160.1	2,327 of 11,726 libraries	104.7	0	0.7
604	E3-F-box	OsFBDUF3	LOC_Os01g22430.1	10,192 of 11,726 libraries	153.4	0	10.5
605	E3-F-box	OsFBDUF30	LOC_Os06g05580.1	10,231 of 11,726 libraries	167.1	0	4.7
606	E3-F-box	OsFBDUF31	LOC_Os06g05600.1	10,928 of 11,726 libraries	380.5	0	8.4
607	E3-F-box	OsFBDUF32	LOC_Os06g05610.1	4,795 of 11,726 libraries	32	0	0.4
608	E3-F-box	OsFBDUF33	LOC_Os06g05620.1	2,335 of 11,726 libraries	36	0	0.3
609	E3-F-box	OsFBDUF34	LOC_Os06g44920.1	3,426 of 11,726 libraries	90.8	0	0.6
610	E3-F-box	OsFBDUF35	LOC_Os06g49340.1	5,846 of 11,726 libraries	208.4	0	3.6
611	E3-F-box	OsFBDUF36	LOC_Os07g23890.1	1,361 of 11,726 libraries	43.6	0	0.2
612	E3-F-box	OsFBDUF37	LOC_Os07g25800.1	8,900 of 11,726 libraries	94	0	2.4
613	E3-F-box	OsFBDUF39	LOC_Os07g48940.1	407 of 11,726 libraries	20.1	0	0
614	E3-F-box	OsFBDUF4	LOC_Os01g22480.2	10,402 of 11,726 libraries	38.8	0	5.7
615	E3-F-box	OsFBDUF40	LOC_Os08g03300.1	5,249 of 11,726 libraries	199.4	0	0.6
616	E3-F-box	OsFBDUF41	LOC_Os08g03320.1	1,160 of 11,726 libraries	87	0	0.1
617	E3-F-box	OsFBDUF42	LOC_Os08g06710.1	988 of 11,726 libraries	697.4	0	0.3
618	E3-F-box	OsFBDUF43	LOC_Os08g06780.1	352 of 11,726 libraries	30.3	0	0
619	E3-F-box	OsFBDUF44	LOC_Os08g24830.1	639 of 11,726 libraries	21.8	0	0.1
620	E3-F-box	OsFBDUF45	LOC_Os08g33010.1	639 of 11,726 libraries	19.3	0	0.1
621	E3-F-box	OsFBDUF46	LOC_Os08g34890.1	9,072 of 11,726 libraries	39.2	0	1.5
622	E3-F-box	OsFBDUF47	LOC_Os09g37590.1	9,177 of 11,726 libraries	44.7	0	1.5
623	E3-F-box	OsFBDUF48	LOC_Os10g37540.1	2,235 of 11,726 libraries	96.4	0	0.5
624	E3-F-box	OsFBDUF49	LOC_Os10g37570.1	8,002 of 11,726 libraries	297.3	0	4.3
625	E3-F-box	OsFBDUF5	LOC_Os01g48250.1	11,012 of 11,726 libraries	2473.6	0	8.8
626	E3-F-box	OsFBDUF50	LOC_Os11g36350.1	2,177 of 11,726 libraries	25.6	0	0.1
627	E3-F-box	OsFBDUF51	LOC_Os11g36610.1	3,963 of 11,726 libraries	35.5	0	0.5
628	E3-F-box	OsFBDUF52	LOC_Os11g37060.1	8,772 of 11,726 libraries	120.4	0	4.2
629	E3-F-box	OsFBDUF53	LOC_Os11g37300.1	10,270 of 11,726 libraries	28.7	0	4.9
630	E3-F-box	OsFBDUF54	LOC_Os11g37390.1	10,185 of 11,726 libraries	63.6	0	6
631	E3-F-box	OsFBDUF55	LOC_Os11g38100.1	827 of 11,726 libraries	102.7	0	0.1
632	E3-F-box	OsFBDUF56	LOC_Os11g38120.1	966 of 11,726 libraries	132.9	0	0.1
633	E3-F-box	OsFBDUF57	LOC_Os11g38130.1	3,035 of 11,726 libraries	111.6	0	0.3
634	E3-F-box	OsFBDUF58	LOC_Os11g38140.1	9,742 of 11,726 libraries	68	0	5.1
635	E3-F-box	OsFBDUF59	LOC_Os11g38180.1	740 of 11,726 libraries	49.8	0	0.1
636	E3-F-box	OsFBDUF6	LOC_Os01g56710.1	1,886 of 11,726 libraries	61.5	0	0.3
637	E3-F-box	OsFBDUF60	LOC_Os11g38200.1	6,967 of 11,726 libraries	36.9	0	1.2
638	E3-F-box	OsFBDUF61	LOC_Os11g38230.1	6,181 of 11,726 libraries	27.1	0	0.6
639	E3-F-box	OsFBDUF62	LOC_Os11g38500.1	7,584 of 11,726 libraries	62.6	0	2.7
640	E3-F-box	OsFBDUF64	LOC_Os11g39609.1	86 of 11,726 libraries	33.8	0	0
641	E3-F-box	OsFBDUF66	LOC_Os12g39520.1	10,659 of 11,726 libraries	1479.4	0	9.4
642	E3-F-box	OsFBDUF7	LOC_Os01g56740.1	5,722 of 11,726 libraries	101.1	0	0.6
643	E3-F-box	OsFBDUF8	LOC_Os01g56750.1	7,827 of 11,726 libraries	65	0	0.8
644	E3-F-box	OsFBDUF9	LOC_Os01g71430.1	1,138 of 11,726 libraries	31.8	0	0.1
645	E3-F-box	OsFBK1	LOC_Os01g47050.1	10,229 of 11,726 libraries	110.9	0	6.5
646	E3-F-box	OsFBK10	LOC_Os02g51350.1	11,078 of 11,726 libraries	694.2	0	41.6
647	E3-F-box	OsFBK11	LOC_Os03g07160.1	10,773 of 11,726 libraries	113.9	0	12.9
648	E3-F-box	OsFBK12	LOC_Os03g07530.1	11,388 of 11,726 libraries	482.6	0	62.9
649	E3-F-box	OsFBK13	LOC_Os03g30160.1	5,659 of 11,726 libraries	47.6	0	0.7
650	E3-F-box	OsFBK14	LOC_Os04g31120.3	10,970 of 11,726 libraries	770.1	0	26.4
651	E3-F-box	OsFBK15	LOC_Os04g52830.1	10,695 of 11,726 libraries	174.1	0	28.6
652	E3-F-box	OsFBK16	LOC_Os06g39370.1	11,050 of 11,726 libraries	3547.6	0	29.2
653	E3-F-box	OsFBK17	LOC_Os06g44500.1	11,212 of 11,726 libraries	1092	0	36.7
654	E3-F-box	OsFBK18	LOC_Os07g05880.1	10,903 of 11,726 libraries	301.6	0	39.1
655	E3-F-box	OsFBK19	LOC_Os07g47650.1	10,534 of 11,726 libraries	135.1	0	9.4
656	E3-F-box	OsFBK2	LOC_Os02g02350.1	10,768 of 11,726 libraries	327.5	0	29.2
657	E3-F-box	OsFBK20	LOC_Os09g38300.1	10,421 of 11,726 libraries	83.2	0	7.6
658	E3-F-box	OsFBK21	LOC_Os10g21930.2	10,953 of 11,726 libraries	357.2	0	38.7
659	E3-F-box	OsFBK22	LOC_Os10g24900.1	10,872 of 11,726 libraries	269.9	0	26.7
660	E3-F-box	OsFBK23	LOC_Os10g26990.1	10,954 of 11,726 libraries	299.6	0	38.3
661	E3-F-box	OsFBK24	LOC_Os11g04330.1	8,841 of 11,726 libraries	177.1	0	1.6
662	E3-F-box	OsFBK25	LOC_Os11g14140.1	11,288 of 11,726 libraries	1974.7	0	66.1
663	E3-F-box	OsFBK3	LOC_Os02g10850.1	9,895 of 11,726 libraries	89.6	0	6.5
664	E3-F-box	OsFBK4	LOC_Os02g11790.1	8,459 of 11,726 libraries	162.2	0	4.8
665	E3-F-box	OsFBK5	LOC_Os02g15950.1	10,947 of 11,726 libraries	104.2	0	9.8
666	E3-F-box	OsFBK6	LOC_Os02g21110.1	10,659 of 11,726 libraries	133.6	0	12.9
667	E3-F-box	OsFBK7	LOC_Os02g30210.1	11,000 of 11,726 libraries	271.8	0	48.3
668	E3-F-box	OsFBK8	LOC_Os02g35530.1	7,319 of 11,726 libraries	122.2	0	1.9
669	E3-F-box	OsFBK9	LOC_Os02g36520.1	10,981 of 11,726 libraries	115.2	0	18.5
670	E3-F-box	OsFBL1	LOC_Os01g41340.1	482 of 11,726 libraries	35.4	0	0.1
671	E3-F-box	OsFBL10	LOC_Os03g04270.1	10,858 of 11,726 libraries	107	0	18.5
672	E3-F-box	OsFBL11	LOC_Os04g19750.1	6,642 of 11,726 libraries	129.6	0	0.6
673	E3-F-box	OsFBL12	LOC_Os04g19810.1	2,819 of 11,726 libraries	30.9	0	0.3
674	E3-F-box	OsFBL13	LOC_Os04g19920.1	268 of 11,726 libraries	21.5	0	0
675	E3-F-box	OsFBL14	LOC_Os04g30200.1	6,467 of 11,726 libraries	58.5	0	4.5
676	E3-F-box	OsFBL15	LOC_Os04g30210.1	10,331 of 11,726 libraries	117.6	0	5.6
677	E3-F-box	OsFBL16	LOC_Os04g32460.1	10,828 of 11,726 libraries	309.7	0	49.7
678	E3-F-box	OsFBL17	LOC_Os04g35970.1	190 of 11,726 libraries	37.9	0	0
679	E3-F-box	OsFBL18	LOC_Os04g40800.1	547 of 11,726 libraries	36.4	0	0.1
680	E3-F-box	OsFBL19	LOC_Os04g42670.1	11,197 of 11,726 libraries	1743.1	0	22.5
681	E3-F-box	OsFBL2	LOC_Os01g41530.1	9,472 of 11,726 libraries	47.5	0	2.4
682	E3-F-box	OsFBL20	LOC_Os04g53510.1	10,573 of 11,726 libraries	106	0	16
683	E3-F-box	OsFBL21	LOC_Os05g05800.1	10,512 of 11,726 libraries	137.5	0	32.6
684	E3-F-box	OsFBL22	LOC_Os05g35110.1	11,077 of 11,726 libraries	463.6	0	58.1
685	E3-F-box	OsFBL23	LOC_Os05g37690.1	11,179 of 11,726 libraries	366	0	57.4
686	E3-F-box	OsFBL24	LOC_Os05g39300.1	745 of 11,726 libraries	16.7	0	0
687	E3-F-box	OsFBL25	LOC_Os05g45870.1	5,313 of 11,726 libraries	45.3	0	1
688	E3-F-box	OsFBL26	LOC_Os05g49980.1	10,403 of 11,726 libraries	106.5	0	4.4
689	E3-F-box	OsFBL27	LOC_Os06g06050.1	10,775 of 11,726 libraries	146.6	0	19.7
690	E3-F-box	OsFBL28	LOC_Os06g07000.1	10,889 of 11,726 libraries	412.4	0	24.5
691	E3-F-box	OsFBL29	LOC_Os06g10300.1	8,416 of 11,726 libraries	54.8	0	1
692	E3-F-box	OsFBL3	LOC_Os01g57920.1	5,246 of 11,726 libraries	76.5	0	1.6
693	E3-F-box	OsFBL30	LOC_Os06g40360.1	11,063 of 11,726 libraries	623.7	0	44.5
694	E3-F-box	OsFBL31	LOC_Os06g50280.1	688 of 11,726 libraries	15.9	0	0
695	E3-F-box	OsFBL32	LOC_Os07g02770.1	10,603 of 11,726 libraries	165.6	0	16.5
696	E3-F-box	OsFBL33	LOC_Os07g02910.1	10,317 of 11,726 libraries	135.1	0	6.1
697	E3-F-box	OsFBL34	LOC_Os07g06500.1	10,453 of 11,726 libraries	192.6	0	20.3
698	E3-F-box	OsFBL35	LOC_Os07g06670.1	10,284 of 11,726 libraries	430.5	0	11.2
699	E3-F-box	OsFBL36	LOC_Os07g17460.1	1,185 of 11,726 libraries	38.4	0	0.4
700	E3-F-box	OsFBL37	LOC_Os07g18600.1	2,146 of 11,726 libraries	163.7	0	0.3
701	E3-F-box	OsFBL38	LOC_Os07g31680.1	1,364 of 11,726 libraries	152.2	0	0.1
702	E3-F-box	OsFBL39	LOC_Os07g36900.1	406 of 11,726 libraries	26.6	0	0
703	E3-F-box	OsFBL4	LOC_Os01g63420.1	11,079 of 11,726 libraries	313.7	0	48.5
704	E3-F-box	OsFBL40	LOC_Os08g05460.1	323 of 11,726 libraries	29.9	0	0
705	E3-F-box	OsFBL41	LOC_Os08g09450.1	5,247 of 11,726 libraries	35.8	0	1.5
706	E3-F-box	OsFBL42	LOC_Os08g09590.1	164 of 11,726 libraries	17.1	0	0
707	E3-F-box	OsFBL43	LOC_Os08g09640.1	2,493 of 11,726 libraries	87.2	0	0.7
708	E3-F-box	OsFBL44	LOC_Os08g09750.1	7,938 of 11,726 libraries	48.1	0	2.1
709	E3-F-box	OsFBL45	LOC_Os08g16840.1	10,844 of 11,726 libraries	134.4	0	28
710	E3-F-box	OsFBL46	LOC_Os08g23960.1	2,848 of 11,726 libraries	40.2	0	0.2
711	E3-F-box	OsFBL47	LOC_Os08g24140.1	630 of 11,726 libraries	34.9	0	0.1
712	E3-F-box	OsFBL48	LOC_Os08g35870.2	10,321 of 11,726 libraries	84.4	0	7.2
713	E3-F-box	OsFBL49	LOC_Os08g35900.2	10,601 of 11,726 libraries	180.5	0	14.6
714	E3-F-box	OsFBL5	LOC_Os01g64030.2	10,861 of 11,726 libraries	209.3	0	21.9
715	E3-F-box	OsFBL50	LOC_Os08g35930.1	10,278 of 11,726 libraries	333	0	8.6
716	E3-F-box	OsFBL51	LOC_Os08g36000.1	1,913 of 11,726 libraries	113.5	0	0.2
717	E3-F-box	OsFBL52	LOC_Os10g25680.1	10,974 of 11,726 libraries	357.1	0	37.4
718	E3-F-box	OsFBL53	LOC_Os11g09580.1	946 of 11,726 libraries	35.7	0	0.1
719	E3-F-box	OsFBL54	LOC_Os11g12480.1	1,981 of 11,726 libraries	32.6	0	0.2
720	E3-F-box	OsFBL55	LOC_Os11g31620.1	10,917 of 11,726 libraries	90.7	0	18.9
721	E3-F-box	OsFBL56	LOC_Os11g33180.1	3,662 of 11,726 libraries	59	0	0.5
722	E3-F-box	OsFBL57	LOC_Os11g33210.1	916 of 11,726 libraries	95.1	0	0.1
723	E3-F-box	OsFBL58	LOC_Os11g42310.1	2,069 of 11,726 libraries	598	0	0.3
724	E3-F-box	OsFBL59	LOC_Os12g33210.1	9,253 of 11,726 libraries	43.7	0	2.3
725	E3-F-box	OsFBL6	LOC_Os02g01550.1	9,939 of 11,726 libraries	158.4	0	4.1
726	E3-F-box	OsFBL60	LOC_Os12g33230.1	7,219 of 11,726 libraries	117.7	0	1.9
727	E3-F-box	OsFBL61	LOC_Os12g34220.1	5,235 of 11,726 libraries	41.1	0	1.1
728	E3-F-box	OsFBL62	LOC_Os03g43390.1	10,698 of 11,726 libraries	132.8	0	27.2
729	E3-F-box	OsFBL63	LOC_Os12g01760.1	10,587 of 11,726 libraries	163.8	0	15.2
730	E3-F-box	OsFBL64	LOC_Os02g55550.1	10,098 of 11,726 libraries	66.5	0	6.8
731	E3-F-box	OsFBL65	LOC_Os01g65920.1	10,978 of 11,726 libraries	488.3	0	50.6
732	E3-F-box	OsFBL66	LOC_Os11g01780.1	10,630 of 11,726 libraries	205.2	0	16.5
733	E3-F-box	OsFBL67	LOC_Os11g42160.1	10,621 of 11,726 libraries	145.7	0	20.6
734	E3-F-box	OsFBL68	LOC_Os11g32810.1	10,125 of 11,726 libraries	138.7	0	13.5
735	E3-F-box	OsFBL69	LOC_Os10g05800.2	10,544 of 11,726 libraries	106.4	0	11.2
736	E3-F-box	OsFBL7	LOC_Os02g10700.1	11,119 of 11,726 libraries	1165.6	0	76.3
737	E3-F-box	OsFBL70	LOC_Os03g08850.1	10,923 of 11,726 libraries	159.9	0	19.9
738	E3-F-box	OsFBL71	LOC_Os02g52230.1	11,054 of 11,726 libraries	206.4	0	38.6
739	E3-F-box	OsFBL8	LOC_Os02g21260.1	9,361 of 11,726 libraries	181	0	9.1
740	E3-F-box	OsFBL9	LOC_Os02g33400.1	10,473 of 11,726 libraries	196	0	11
741	E3-F-box	OsFBLD1	LOC_Os02g06520.1	10,782 of 11,726 libraries	154.4	0	26.2
742	E3-F-box	OsFBLD2	LOC_Os04g33400.1	7,307 of 11,726 libraries	23.6	0	1.2
743	E3-F-box	OsFBLD3	LOC_Os07g06900.1	8,096 of 11,726 libraries	43.3	0	1.1
744	E3-F-box	OsFBLD4	LOC_Os07g13900.1	5,463 of 11,726 libraries	55.1	0	0.7
745	E3-F-box	OsFBLD5	LOC_Os07g18510.1	9,956 of 11,726 libraries	73.2	0	3.9
746	E3-F-box	OsFBLD6	LOC_Os07g18560.1	6,054 of 11,726 libraries	43.6	0	1.1
747	E3-F-box	OsFBLD7	LOC_Os07g18610.1	667 of 11,726 libraries	41.8	0	0.2
748	E3-F-box	OsFBLD8	LOC_Os07g18710.1	10,087 of 11,726 libraries	90.9	0	4
749	E3-F-box	OsFBLD9	LOC_Os09g27090.1	2,297 of 11,726 libraries	19.5	0	0.1
750	E3-F-box	OsFBO1	LOC_Os01g05970.1	10,791 of 11,726 libraries	557.6	0	57.8
751	E3-F-box	OsFBO10	LOC_Os11g34460.1	10,486 of 11,726 libraries	749.9	0	19.9
752	E3-F-box	OsFBO11	LOC_Os02g29150.1	8,517 of 11,726 libraries	72.9	0	5.4
753	E3-F-box	OsFBO12	LOC_Os02g41910.1	6,634 of 11,726 libraries	92.7	0	1.7
754	E3-F-box	OsFBO13	LOC_Os03g12940.1	11,185 of 11,726 libraries	1305.8	0	30.1
755	E3-F-box	OsFBO14	LOC_Os03g27250.1	10,835 of 11,726 libraries	137.9	0	23.9
756	E3-F-box	OsFBO15	LOC_Os11g36450.1	10,289 of 11,726 libraries	62.7	0	5.7
757	E3-F-box	OsFBO16	LOC_Os03g49250.1	10,809 of 11,726 libraries	260.8	0	30
758	E3-F-box	OsFBO17	LOC_Os04g40030.1	10,638 of 11,726 libraries	115.7	0	10.7
759	E3-F-box	OsFBO18	LOC_Os06g02400.1	9,665 of 11,726 libraries	55.8	0	2
760	E3-F-box	OsFBO19	LOC_Os07g36360.1	6,439 of 11,726 libraries	55	0	0.7
761	E3-F-box	OsFBO2	LOC_Os01g69270.1	10,691 of 11,726 libraries	890.2	0	27.4
762	E3-F-box	OsFBO20	LOC_Os08g20480.1	2,032 of 11,726 libraries	51.7	0	0.5
763	E3-F-box	OsFBO21	LOC_Os09g27660.3	10,728 of 11,726 libraries	179	0	10.2
764	E3-F-box	OsFBO22	LOC_Os09g39190.1	9,299 of 11,726 libraries	619.7	0	4.1
765	E3-F-box	OsFBO23	LOC_Os12g04130.1	6,728 of 11,726 libraries	39.2	0	1
766	E3-F-box	OsFBO24	LOC_Os12g05609.1	7,201 of 11,726 libraries	208.5	0	1.4
767	E3-F-box	OsFBO3	LOC_Os04g31610.1	9,925 of 11,726 libraries	229.7	0	10.7
768	E3-F-box	OsFBO4	LOC_Os11g29710.1	10,000 of 11,726 libraries	245.8	0	6.3
769	E3-F-box	OsFBO5	LOC_Os10g04850.1	395 of 11,726 libraries	23.8	0	0
770	E3-F-box	OsFBO6	LOC_Os11g36790.1	9,828 of 11,726 libraries	30.8	0	2.5
771	E3-F-box	OsFBO7	LOC_Os01g72310.1	10,904 of 11,726 libraries	146.4	0	17.4
772	E3-F-box	OsFBO8	LOC_Os02g05700.2	11,113 of 11,726 libraries	249.2	0	39.9
773	E3-F-box	OsFBO9	LOC_Os06g47890.2	11,079 of 11,726 libraries	220.6	0	57.2
774	E3-F-box	OsFBT1	LOC_Os01g48370.1	10,920 of 11,726 libraries	268	0	34.7
775	E3-F-box	OsFBT10	LOC_Os05g48670.1	10,302 of 11,726 libraries	141.4	0	8.4
776	E3-F-box	OsFBT11	LOC_Os07g47110.1	10,877 of 11,726 libraries	324.6	0	19.7
777	E3-F-box	OsFBT12	LOC_Os08g01290.5	11,104 of 11,726 libraries	207.1	0	24.9
778	E3-F-box	OsFBT13	LOC_Os11g06420.1	10,748 of 11,726 libraries	136.7	0	20.1
779	E3-F-box	OsFBT14	LOC_Os12g06630.2	10,898 of 11,726 libraries	176.9	0	28.5
780	E3-F-box	OsFBT2	LOC_Os01g55430.2	3,204 of 11,726 libraries	146.2	0	0.7
781	E3-F-box	OsFBT3	LOC_Os01g64700.2	11,095 of 11,726 libraries	1229.3	0	44.3
782	E3-F-box	OsFBT4	LOC_Os02g47640.1	10,687 of 11,726 libraries	115.8	0	19.2
783	E3-F-box	OsFBT5	LOC_Os03g22800.1	10,792 of 11,726 libraries	342.9	0	30.6
784	E3-F-box	OsFBT6	LOC_Os04g59130.1	10,861 of 11,726 libraries	264.4	0	33.4
785	E3-F-box	OsFBT7	LOC_Os05g36190.1	11,023 of 11,726 libraries	335.3	0	27.2
786	E3-F-box	OsFBT8	LOC_Os05g40520.1	1,540 of 11,726 libraries	103.6	0	0.5
787	E3-F-box	OsFBT9	LOC_Os05g43850.1	11,043 of 11,726 libraries	1053.7	0	57
788	E3-F-box	OsFBW1	LOC_Os04g52870.1	11,022 of 11,726 libraries	216.6	0	26.9
789	E3-F-box	OsFBW2	LOC_Os11g07970.1	10,758 of 11,726 libraries	167.9	0	18.3
790	E3-F-box	OsFBX1	LOC_Os01g05880.1	2,757 of 11,726 libraries	37.2	0	0.1
791	E3-F-box	OsFBX10	LOC_Os01g33490.1	10,869 of 11,726 libraries	165.9	0	5.9
792	E3-F-box	OsFBX100	LOC_Os03g46120.1	117 of 11,726 libraries	7.7	0	0
793	E3-F-box	OsFBX101	LOC_Os03g46140.1	333 of 11,726 libraries	25.9	0	0.1
794	E3-F-box	OsFBX102	LOC_Os03g46500.1	134 of 11,726 libraries	10.6	0	0
795	E3-F-box	OsFBX103	LOC_Os03g46510.1	10,744 of 11,726 libraries	93.3	0	9
796	E3-F-box	OsFBX104	LOC_Os03g46530.1	422 of 11,726 libraries	14.1	0	0
797	E3-F-box	OsFBX105	LOC_Os03g46690.1	2,104 of 11,726 libraries	77.2	0	0.7
798	E3-F-box	OsFBX106	LOC_Os03g46720.1	1,337 of 11,726 libraries	19.2	0	0.1
799	E3-F-box	OsFBX107	LOC_Os03g47420.1	660 of 11,726 libraries	36.9	0	0.1
800	E3-F-box	OsFBX108	LOC_Os03g51270.1	10,863 of 11,726 libraries	98.4	0	13
801	E3-F-box	OsFBX109	LOC_Os03g51760.1	9,654 of 11,726 libraries	229.6	0	4.3
802	E3-F-box	OsFBX11	LOC_Os01g34220.1	230 of 11,726 libraries	85.3	0	0
803	E3-F-box	OsFBX110	LOC_Os03g56440.1	1,467 of 11,726 libraries	36.3	0	0.1
804	E3-F-box	OsFBX111	LOC_Os03g56450.1	1,422 of 11,726 libraries	95.5	0	0.2
805	E3-F-box	OsFBX112	LOC_Os03g56510.1	753 of 11,726 libraries	155.4	0	0.1
806	E3-F-box	OsFBX113	LOC_Os03g64360.1	10,945 of 11,726 libraries	546.2	0	67.8
807	E3-F-box	OsFBX114	LOC_Os04g02280.1	10,093 of 11,726 libraries	72.9	0	8.3
808	E3-F-box	OsFBX115	LOC_Os04g08460.1	7,529 of 11,726 libraries	97.2	0	1.3
809	E3-F-box	OsFBX116	LOC_Os04g08470.1	631 of 11,726 libraries	21.6	0	0.1
810	E3-F-box	OsFBX117	LOC_Os04g08510.1	778 of 11,726 libraries	39.5	0	0.1
811	E3-F-box	OsFBX118	LOC_Os04g11450.1	10,981 of 11,726 libraries	1109.7	0	10.8
812	E3-F-box	OsFBX119	LOC_Os04g11660.1	9,076 of 11,726 libraries	80.4	0	0.9
813	E3-F-box	OsFBX12	LOC_Os01g34270.1	289 of 11,726 libraries	44.2	0	0
814	E3-F-box	OsFBX120	LOC_Os04g11790.1	10,369 of 11,726 libraries	1338.6	0	4
815	E3-F-box	OsFBX121	LOC_Os04g11890.1	9,547 of 11,726 libraries	161.2	0	2.4
816	E3-F-box	OsFBX122	LOC_Os04g12990.1	4,220 of 11,726 libraries	17.4	0	0.3
817	E3-F-box	OsFBX123	LOC_Os04g13010.1	366 of 11,726 libraries	75.5	0	0.1
818	E3-F-box	OsFBX124	LOC_Os04g13040.1	590 of 11,726 libraries	45.8	0	0.1
819	E3-F-box	OsFBX125	LOC_Os04g13150.1	4,952 of 11,726 libraries	115.1	0	1.2
820	E3-F-box	OsFBX126	LOC_Os04g18790.1	10,168 of 11,726 libraries	106.5	0	2.6
821	E3-F-box	OsFBX127	LOC_Os04g24820.1	317 of 11,726 libraries	50.4	0	0.1
822	E3-F-box	OsFBX128	LOC_Os04g25840.1	263 of 11,726 libraries	119	0	0
823	E3-F-box	OsFBX129	LOC_Os04g30810.1	5,627 of 11,726 libraries	25	0	0.3
824	E3-F-box	OsFBX13	LOC_Os01g36940.1	10,698 of 11,726 libraries	140.5	0	15.6
825	E3-F-box	OsFBX130	LOC_Os04g31540.1	828 of 11,726 libraries	28	0	0.1
826	E3-F-box	OsFBX131	LOC_Os04g31580.1	1,669 of 11,726 libraries	60.9	0	0.2
827	E3-F-box	OsFBX132	LOC_Os04g33820.1	9,879 of 11,726 libraries	1587.1	0	9.9
828	E3-F-box	OsFBX133	LOC_Os04g35190.1	10,388 of 11,726 libraries	261.8	0	42.8
829	E3-F-box	OsFBX134	LOC_Os04g35930.1	1,216 of 11,726 libraries	49.4	0	0.1
830	E3-F-box	OsFBX135	LOC_Os04g35940.1	9,511 of 11,726 libraries	146.1	0	3.8
831	E3-F-box	OsFBX136	LOC_Os04g35990.1	423 of 11,726 libraries	13.5	0	0
832	E3-F-box	OsFBX137	LOC_Os04g36000.1	441 of 11,726 libraries	48.6	0	0
833	E3-F-box	OsFBX138	LOC_Os04g36020.1	163 of 11,726 libraries	19.9	0	0
834	E3-F-box	OsFBX139	LOC_Os04g39070.1	853 of 11,726 libraries	39.8	0	0.1
835	E3-F-box	OsFBX14	LOC_Os01g37260.2	8,195 of 11,726 libraries	111.2	0	9.2
836	E3-F-box	OsFBX140	LOC_Os04g39080.1	10,595 of 11,726 libraries	212.2	0	12.7
837	E3-F-box	OsFBX141	LOC_Os04g40330.1	10,413 of 11,726 libraries	131	0	10
838	E3-F-box	OsFBX142	LOC_Os04g40370.1	10,378 of 11,726 libraries	193.9	0	9.2
839	E3-F-box	OsFBX143	LOC_Os04g40760.1	507 of 11,726 libraries	17.2	0	0
840	E3-F-box	OsFBX144	LOC_Os04g40770.1	844 of 11,726 libraries	20.1	0	0.1
841	E3-F-box	OsFBX145	LOC_Os04g40780.1	351 of 11,726 libraries	17.2	0	0
842	E3-F-box	OsFBX146	LOC_Os04g40910.1	11,002 of 11,726 libraries	334.5	0	31.3
843	E3-F-box	OsFBX147	LOC_Os04g40960.1	2,792 of 11,726 libraries	53	0	0.2
844	E3-F-box	OsFBX148	LOC_Os04g48270.3	10,645 of 11,726 libraries	233.7	0	16.9
845	E3-F-box	OsFBX149	LOC_Os04g49360.1	9,900 of 11,726 libraries	172.9	0	2.1
846	E3-F-box	OsFBX15	LOC_Os01g37670.1	10,724 of 11,726 libraries	199.6	0	4.7
847	E3-F-box	OsFBX150	LOC_Os04g49950.1	9,885 of 11,726 libraries	93.2	0	3.2
848	E3-F-box	OsFBX151	LOC_Os04g50200.1	4,927 of 11,726 libraries	662.7	0	0.7
849	E3-F-box	OsFBX152	LOC_Os04g56250.1	3,799 of 11,726 libraries	73	0	0.3
850	E3-F-box	OsFBX153	LOC_Os04g57290.1	11,079 of 11,726 libraries	269	0	13.9
851	E3-F-box	OsFBX154	LOC_Os04g57920.1	10,332 of 11,726 libraries	48.3	0	9.2
852	E3-F-box	OsFBX155	LOC_Os05g01620.1	990 of 11,726 libraries	18	0	0
853	E3-F-box	OsFBX156	LOC_Os05g01630.1	10,233 of 11,726 libraries	43.6	0	4
854	E3-F-box	OsFBX157	LOC_Os05g04750.1	9,652 of 11,726 libraries	58.6	0	2.8
855	E3-F-box	OsFBX158	LOC_Os05g04770.1	8,760 of 11,726 libraries	150.3	0	2.5
856	E3-F-box	OsFBX159	LOC_Os05g05500.1	10,182 of 11,726 libraries	60.9	0	4.9
857	E3-F-box	OsFBX16	LOC_Os01g40160.1	737 of 11,726 libraries	37.9	0	0.1
858	E3-F-box	OsFBX160	LOC_Os05g07950.1	8,379 of 11,726 libraries	80.9	0	2.9
859	E3-F-box	OsFBX161	LOC_Os05g08010.1	8,807 of 11,726 libraries	137.1	0	4.5
860	E3-F-box	OsFBX162	LOC_Os05g08350.1	9,214 of 11,726 libraries	60.7	0	2.1
861	E3-F-box	OsFBX163	LOC_Os05g08440.1	10,041 of 11,726 libraries	75.6	0	3.8
862	E3-F-box	OsFBX164	LOC_Os05g08460.1	5,925 of 11,726 libraries	68	0	1.5
863	E3-F-box	OsFBX165	LOC_Os05g25580.1	10,227 of 11,726 libraries	103.1	0	7.6
864	E3-F-box	OsFBX166	LOC_Os05g27550.1	578 of 11,726 libraries	12.7	0	0
865	E3-F-box	OsFBX167	LOC_Os05g30920.1	10,585 of 11,726 libraries	129.1	0	19.7
866	E3-F-box	OsFBX168	LOC_Os05g41130.1	10,846 of 11,726 libraries	1214.7	0	23.9
867	E3-F-box	OsFBX169	LOC_Os05g43490.2	11,160 of 11,726 libraries	653.5	0	17.7
868	E3-F-box	OsFBX17	LOC_Os01g41250.1	9,853 of 11,726 libraries	97	0	3.9
869	E3-F-box	OsFBX170	LOC_Os05g45040.1	10,423 of 11,726 libraries	257.4	0	12.8
870	E3-F-box	OsFBX171	LOC_Os05g45990.1	10,803 of 11,726 libraries	254.3	0	6
871	E3-F-box	OsFBX172	LOC_Os05g46300.1	8,456 of 11,726 libraries	68.4	0	0.7
872	E3-F-box	OsFBX173	LOC_Os05g46320.1	10,861 of 11,726 libraries	107.2	0	10.4
873	E3-F-box	OsFBX174	LOC_Os05g46380.1	10,408 of 11,726 libraries	179.6	0	2.7
874	E3-F-box	OsFBX175	LOC_Os05g46390.1	1,438 of 11,726 libraries	51.7	0	0.1
875	E3-F-box	OsFBX176	LOC_Os05g49400.1	832 of 11,726 libraries	173.3	0	0.1
876	E3-F-box	OsFBX177	LOC_Os05g49450.1	1,906 of 11,726 libraries	252.2	0	0.4
877	E3-F-box	OsFBX178	LOC_Os05g49680.1	10,606 of 11,726 libraries	346.8	0	24
878	E3-F-box	OsFBX179	LOC_Os05g51100.1	605 of 11,726 libraries	119.5	0	0.1
879	E3-F-box	OsFBX18	LOC_Os01g41310.1	3,621 of 11,726 libraries	123.4	0	2.1
880	E3-F-box	OsFBX180	LOC_Os06g02054.1	472 of 11,726 libraries	37.9	0	0
881	E3-F-box	OsFBX181	LOC_Os06g02100.1	10,438 of 11,726 libraries	60.6	0	6.4
882	E3-F-box	OsFBX182	LOC_Os06g02110.1	4,515 of 11,726 libraries	202.5	0	2.1
883	E3-F-box	OsFBX183	LOC_Os06g02340.1	10,016 of 11,726 libraries	362.8	0	10.2
884	E3-F-box	OsFBX184	LOC_Os06g04690.1	9,549 of 11,726 libraries	382.7	0	10.8
885	E3-F-box	OsFBX185	LOC_Os06g04980.1	9,332 of 11,726 libraries	129.9	0	2.8
886	E3-F-box	OsFBX186	LOC_Os06g05590.1	7,766 of 11,726 libraries	76	0	1.3
887	E3-F-box	OsFBX187	LOC_Os06g06600.1	10,439 of 11,726 libraries	68.8	0	12.9
888	E3-F-box	OsFBX188	LOC_Os06g07380.1	543 of 11,726 libraries	36	0	0.1
889	E3-F-box	OsFBX189	LOC_Os06g07430.1	355 of 11,726 libraries	19.5	0	0
890	E3-F-box	OsFBX19	LOC_Os01g45650.1	1,444 of 11,726 libraries	74.8	0	0.1
891	E3-F-box	OsFBX190	LOC_Os06g07460.1	1,568 of 11,726 libraries	103.9	0	0.1
892	E3-F-box	OsFBX191	LOC_Os06g10290.1	8,030 of 11,726 libraries	66.9	0	1
893	E3-F-box	OsFBX192	LOC_Os06g11630.1	10,806 of 11,726 libraries	102.7	0	18
894	E3-F-box	OsFBX193	LOC_Os06g13850.1	1,243 of 11,726 libraries	148.5	0	0.6
895	E3-F-box	OsFBX194	LOC_Os06g13960.1	313 of 11,726 libraries	16.2	0	0
896	E3-F-box	OsFBX195	LOC_Os06g13990.1	1,185 of 11,726 libraries	154.4	0	0.2
897	E3-F-box	OsFBX196	LOC_Os06g19670.1	448 of 11,726 libraries	14.7	0	0
898	E3-F-box	OsFBX197	LOC_Os06g29740.1	449 of 11,726 libraries	13.6	0	0.1
899	E3-F-box	OsFBX198	LOC_Os06g36220.1	10,062 of 11,726 libraries	105.4	0	6.5
900	E3-F-box	OsFBX199	LOC_Os06g40220.1	5,895 of 11,726 libraries	46.3	0	0.9
901	E3-F-box	OsFBX2	LOC_Os01g05890.1	4,019 of 11,726 libraries	118.2	0	0.4
902	E3-F-box	OsFBX20	LOC_Os01g45900.1	10,731 of 11,726 libraries	170.9	0	16.5
903	E3-F-box	OsFBX200	LOC_Os06g41520.1	1,153 of 11,726 libraries	70.6	0	0.1
904	E3-F-box	OsFBX201	LOC_Os06g43740.1	1,287 of 11,726 libraries	23	0	0.1
905	E3-F-box	OsFBX202	LOC_Os06g45460.1	536 of 11,726 libraries	16.9	0	0.1
906	E3-F-box	OsFBX203	LOC_Os06g47100.1	4,256 of 11,726 libraries	61.2	0	0.7
907	E3-F-box	OsFBX204	LOC_Os06g47400.1	718 of 11,726 libraries	150.3	0	0.1
908	E3-F-box	OsFBX205	LOC_Os06g47680.1	450 of 11,726 libraries	17.3	0	0
909	E3-F-box	OsFBX206	LOC_Os06g49530.1	10,894 of 11,726 libraries	243.5	0	41.7
910	E3-F-box	OsFBX207	LOC_Os06g49930.1	6,032 of 11,726 libraries	149.1	0	6
911	E3-F-box	OsFBX208	LOC_Os07g02290.1	1,589 of 11,726 libraries	42.9	0	0.1
912	E3-F-box	OsFBX209	LOC_Os07g02890.1	4,591 of 11,726 libraries	83	0	0.8
913	E3-F-box	OsFBX21	LOC_Os01g46500.1	10,786 of 11,726 libraries	279.2	0	16.4
914	E3-F-box	OsFBX210	LOC_Os07g02930.1	7,706 of 11,726 libraries	68.6	0	2
915	E3-F-box	OsFBX211	LOC_Os07g03090.1	514 of 11,726 libraries	26.6	0	0.1
916	E3-F-box	OsFBX212	LOC_Os07g03100.1	10,970 of 11,726 libraries	2238	0	7.2
917	E3-F-box	OsFBX213	LOC_Os07g03110.1	10,514 of 11,726 libraries	214.4	0	5.2
918	E3-F-box	OsFBX214	LOC_Os07g04750.1	1,530 of 11,726 libraries	16.7	0	0.1
919	E3-F-box	OsFBX215	LOC_Os07g04790.1	518 of 11,726 libraries	106.5	0	0.1
920	E3-F-box	OsFBX216	LOC_Os07g06730.1	3,218 of 11,726 libraries	34.2	0	0.3
921	E3-F-box	OsFBX217	LOC_Os07g07520.1	9,236 of 11,726 libraries	152.8	0	7.4
922	E3-F-box	OsFBX218	LOC_Os07g08570.1	342 of 11,726 libraries	15	0	0
923	E3-F-box	OsFBX219	LOC_Os07g09110.1	1,868 of 11,726 libraries	179.8	0	0.7
924	E3-F-box	OsFBX22	LOC_Os01g52970.1	7,064 of 11,726 libraries	49.1	0	1.4
925	E3-F-box	OsFBX220	LOC_Os07g09710.1	8,896 of 11,726 libraries	131	0	5.3
926	E3-F-box	OsFBX221	LOC_Os07g09814.2	9,429 of 11,726 libraries	203.7	0	7.7
927	E3-F-box	OsFBX222	LOC_Os07g09950.1	9,543 of 11,726 libraries	111.7	0	5.2
928	E3-F-box	OsFBX223	LOC_Os07g10710.1	925 of 11,726 libraries	78.9	0	0.1
929	E3-F-box	OsFBX224	LOC_Os07g12560.1	9,029 of 11,726 libraries	490.5	0	3
930	E3-F-box	OsFBX225	LOC_Os07g12590.2	9,907 of 11,726 libraries	77.2	0	1.4
931	E3-F-box	OsFBX226	LOC_Os07g12600.1	10,441 of 11,726 libraries	41	0	4.7
932	E3-F-box	OsFBX227	LOC_Os07g12610.1	8,758 of 11,726 libraries	47.3	0	1.7
933	E3-F-box	OsFBX228	LOC_Os07g13830.1	4,960 of 11,726 libraries	217.7	0	1
934	E3-F-box	OsFBX229	LOC_Os07g13870.1	9,306 of 11,726 libraries	84.1	0	4.6
935	E3-F-box	OsFBX23	LOC_Os01g52980.1	10,193 of 11,726 libraries	152.7	0	5.8
936	E3-F-box	OsFBX230	LOC_Os07g13890.1	10,551 of 11,726 libraries	139.7	0	10.4
937	E3-F-box	OsFBX231	LOC_Os07g13930.1	1,496 of 11,726 libraries	164.6	0	0.2
938	E3-F-box	OsFBX232	LOC_Os07g16420.1	1,565 of 11,726 libraries	21	0	0
939	E3-F-box	OsFBX233	LOC_Os07g16800.1	930 of 11,726 libraries	24.4	0	0
940	E3-F-box	OsFBX234	LOC_Os07g23900.1	10,177 of 11,726 libraries	79.2	0	4.6
941	E3-F-box	OsFBX235	LOC_Os07g26000.1	9,908 of 11,726 libraries	172.3	0	26.8
942	E3-F-box	OsFBX236	LOC_Os07g27030.1	1,839 of 11,726 libraries	44.2	0	0.5
943	E3-F-box	OsFBX237	LOC_Os07g35050.1	6,550 of 11,726 libraries	81.7	0	1.4
944	E3-F-box	OsFBX238	LOC_Os07g35060.2	9,392 of 11,726 libraries	36.8	0	3.4
945	E3-F-box	OsFBX239	LOC_Os07g35070.1	5,483 of 11,726 libraries	62.8	0	0.8
946	E3-F-box	OsFBX24	LOC_Os01g54850.1	10,319 of 11,726 libraries	112.5	0	12
947	E3-F-box	OsFBX240	LOC_Os07g35130.1	9,920 of 11,726 libraries	155.2	0	4.9
948	E3-F-box	OsFBX241	LOC_Os07g36280.1	110 of 11,726 libraries	10.9	0	0
949	E3-F-box	OsFBX242	LOC_Os07g36290.1	257 of 11,726 libraries	25.7	0	0
950	E3-F-box	OsFBX243	LOC_Os07g36300.1	1,458 of 11,726 libraries	170.2	0	0.1
951	E3-F-box	OsFBX244	LOC_Os07g36320.1	5,921 of 11,726 libraries	1081.8	0	0.7
952	E3-F-box	OsFBX245	LOC_Os07g36330.1	1,328 of 11,726 libraries	103.1	0	0.6
953	E3-F-box	OsFBX246	LOC_Os07g36340.1	2,485 of 11,726 libraries	66.8	0	0.4
954	E3-F-box	OsFBX247	LOC_Os07g36370.1	1,947 of 11,726 libraries	86.3	0	0.5
955	E3-F-box	OsFBX248	LOC_Os07g36520.1	556 of 11,726 libraries	69.2	0	0.1
956	E3-F-box	OsFBX249	LOC_Os07g36530.1	400 of 11,726 libraries	50.8	0	0
957	E3-F-box	OsFBX25	LOC_Os01g55210.1	1,731 of 11,726 libraries	25.7	0	0.1
958	E3-F-box	OsFBX250	LOC_Os07g36830.1	2,260 of 11,726 libraries	38.4	0	0.1
959	E3-F-box	OsFBX251	LOC_Os07g36840.1	2,648 of 11,726 libraries	1984.2	0	0.4
960	E3-F-box	OsFBX252	LOC_Os07g36870.1	10,037 of 11,726 libraries	59.9	0	4.3
961	E3-F-box	OsFBX253	LOC_Os07g36890.1	3,035 of 11,726 libraries	19.7	0	0.1
962	E3-F-box	OsFBX254	LOC_Os07g36910.2	7,549 of 11,726 libraries	47.3	0	1.2
963	E3-F-box	OsFBX255	LOC_Os07g36920.1	2,716 of 11,726 libraries	319.2	0	3.3
964	E3-F-box	OsFBX256	LOC_Os07g37080.1	1,761 of 11,726 libraries	45.4	0	0.2
965	E3-F-box	OsFBX257	LOC_Os07g37400.1	8,937 of 11,726 libraries	758.2	0	10.7
966	E3-F-box	OsFBX258	LOC_Os07g42590.1	10,894 of 11,726 libraries	323.2	0	9.9
967	E3-F-box	OsFBX259	LOC_Os07g47160.1	843 of 11,726 libraries	53.6	0	0.1
968	E3-F-box	OsFBX26	LOC_Os01g56390.1	10,869 of 11,726 libraries	1482.1	0	28.4
969	E3-F-box	OsFBX260	LOC_Os08g01430.1	10,545 of 11,726 libraries	107.8	0	8.3
970	E3-F-box	OsFBX261	LOC_Os08g05480.1	9,437 of 11,726 libraries	214.8	0	12.2
971	E3-F-box	OsFBX262	LOC_Os08g09220.1	685 of 11,726 libraries	335.3	0	0.2
972	E3-F-box	OsFBX263	LOC_Os08g09380.1	2,901 of 11,726 libraries	181.4	0	1.4
973	E3-F-box	OsFBX264	LOC_Os08g09390.1	4,119 of 11,726 libraries	62.9	0	1.7
974	E3-F-box	OsFBX265	LOC_Os08g09410.1	1,705 of 11,726 libraries	53.2	0	0.3
975	E3-F-box	OsFBX266	LOC_Os08g09420.1	8,482 of 11,726 libraries	48.6	0	2.1
976	E3-F-box	OsFBX267	LOC_Os08g09460.1	927 of 11,726 libraries	215	0	0.2
977	E3-F-box	OsFBX268	LOC_Os08g09480.1	758 of 11,726 libraries	193.4	0	0.2
978	E3-F-box	OsFBX269	LOC_Os08g09650.1	1,165 of 11,726 libraries	84.5	0	0.2
979	E3-F-box	OsFBX27	LOC_Os01g59180.1	10,720 of 11,726 libraries	126.3	0	14.7
980	E3-F-box	OsFBX270	LOC_Os08g09700.1	3,475 of 11,726 libraries	417.4	0	2.3
981	E3-F-box	OsFBX271	LOC_Os08g09710.1	10,012 of 11,726 libraries	68.6	0	4.5
982	E3-F-box	OsFBX272	LOC_Os08g09720.1	6,933 of 11,726 libraries	33.7	0	0.6
983	E3-F-box	OsFBX273	LOC_Os08g09730.1	7,165 of 11,726 libraries	63	0	0.9
984	E3-F-box	OsFBX274	LOC_Os08g09740.1	7,298 of 11,726 libraries	62.4	0	1
985	E3-F-box	OsFBX275	LOC_Os08g09760.1	9,758 of 11,726 libraries	66.5	0	6.8
986	E3-F-box	OsFBX276	LOC_Os08g09910.1	10,275 of 11,726 libraries	582.2	0	7.1
987	E3-F-box	OsFBX277	LOC_Os08g09920.1	10,724 of 11,726 libraries	102.3	0	9.8
988	E3-F-box	OsFBX278	LOC_Os08g10340.1	10,209 of 11,726 libraries	64.3	0	4.7
989	E3-F-box	OsFBX279	LOC_Os08g16630.1	587 of 11,726 libraries	92.6	0	0.3
990	E3-F-box	OsFBX28	LOC_Os01g59690.1	10,785 of 11,726 libraries	349.4	0	25.1
991	E3-F-box	OsFBX280	LOC_Os08g16670.1	9,548 of 11,726 libraries	51.7	0	2.1
992	E3-F-box	OsFBX281	LOC_Os08g16710.1	7,113 of 11,726 libraries	51.6	0	0.9
993	E3-F-box	OsFBX282	LOC_Os08g16860.1	1,060 of 11,726 libraries	333.4	0	0.8
994	E3-F-box	OsFBX283	LOC_Os08g18000.1	9,029 of 11,726 libraries	79.8	0	6.4
995	E3-F-box	OsFBX285	LOC_Os08g20492.1	7,619 of 11,726 libraries	30.9	0	1.8
996	E3-F-box	OsFBX286	LOC_Os08g24190.1	4,732 of 11,726 libraries	101.6	0	0.4
997	E3-F-box	OsFBX287	LOC_Os08g24370.1	801 of 11,726 libraries	26.7	0	0.1
998	E3-F-box	OsFBX288	LOC_Os08g27190.1	314 of 11,726 libraries	12.4	0	0
999	E3-F-box	OsFBX289	LOC_Os08g28940.1	1,005 of 11,726 libraries	405.9	0	1
1000	E3-F-box	OsFBX29	LOC_Os01g59910.1	10,835 of 11,726 libraries	224.7	0	22.7
1001	E3-F-box	OsFBX290	LOC_Os08g29400.1	10,523 of 11,726 libraries	162.6	0	5.7
1002	E3-F-box	OsFBX291	LOC_Os08g31690.1	10,253 of 11,726 libraries	144.6	0	3.8
1003	E3-F-box	OsFBX292	LOC_Os08g34820.1	681 of 11,726 libraries	31.8	0	0.1
1004	E3-F-box	OsFBX293	LOC_Os08g34860.1	2,074 of 11,726 libraries	48.3	0	0.2
1005	E3-F-box	OsFBX294	LOC_Os08g35880.1	10,272 of 11,726 libraries	87	0	8.6
1006	E3-F-box	OsFBX295	LOC_Os08g36010.1	9,870 of 11,726 libraries	152.9	0	5.2
1007	E3-F-box	OsFBX296	LOC_Os08g36960.1	5,920 of 11,726 libraries	99.7	0	0.3
1008	E3-F-box	OsFBX297	LOC_Os08g38330.1	2,795 of 11,726 libraries	52.1	0	0.2
1009	E3-F-box	OsFBX298	LOC_Os08g38360.1	344 of 11,726 libraries	26.7	0	0.1
1010	E3-F-box	OsFBX299	LOC_Os08g38470.1	447 of 11,726 libraries	75.4	0	0.2
1011	E3-F-box	OsFBX3	LOC_Os01g07160.1	1,113 of 11,726 libraries	51.1	0	0.1
1012	E3-F-box	OsFBX30	LOC_Os01g60920.1	10,527 of 11,726 libraries	129.5	0	9.6
1013	E3-F-box	OsFBX300	LOC_Os08g38480.1	663 of 11,726 libraries	43.2	0	0.2
1014	E3-F-box	OsFBX301	LOC_Os08g38490.1	817 of 11,726 libraries	19.3	0	0.1
1015	E3-F-box	OsFBX302	LOC_Os08g38520.1	383 of 11,726 libraries	41.7	0	0.1
1016	E3-F-box	OsFBX303	LOC_Os08g41750.1	5,197 of 11,726 libraries	177.3	0	2.3
1017	E3-F-box	OsFBX304	LOC_Os08g41760.1	3,860 of 11,726 libraries	84.8	0	0.5
1018	E3-F-box	OsFBX305	LOC_Os08g43220.1	1,551 of 11,726 libraries	75.9	0	0.2
1019	E3-F-box	OsFBX306	LOC_Os08g43530.1	1,839 of 11,726 libraries	25.7	0	0.2
1020	E3-F-box	OsFBX307	LOC_Os09g06620.1	5,247 of 11,726 libraries	74.1	0	0.9
1021	E3-F-box	OsFBX308	LOC_Os09g08550.1	5,570 of 11,726 libraries	114.2	0	1.7
1022	E3-F-box	OsFBX309	LOC_Os09g08620.1	9,713 of 11,726 libraries	232.7	0	4.3
1023	E3-F-box	OsFBX31	LOC_Os01g65510.1	9,732 of 11,726 libraries	1685.6	0	7.7
1024	E3-F-box	OsFBX310	LOC_Os09g12150.1	3,859 of 11,726 libraries	261.3	0	2.8
1025	E3-F-box	OsFBX311	LOC_Os09g15440.1	550 of 11,726 libraries	45.9	0	0.1
1026	E3-F-box	OsFBX312	LOC_Os09g15540.1	4,860 of 11,726 libraries	46.8	0	0.5
1027	E3-F-box	OsFBX313	LOC_Os09g15550.1	3,111 of 11,726 libraries	71.2	0	0.3
1028	E3-F-box	OsFBX314	LOC_Os09g15560.1	5,947 of 11,726 libraries	867.5	0	2.1
1029	E3-F-box	OsFBX315	LOC_Os09g15570.1	9,300 of 11,726 libraries	200.2	0	1.1
1030	E3-F-box	OsFBX316	LOC_Os09g15590.1	9,409 of 11,726 libraries	44.5	0	2.4
1031	E3-F-box	OsFBX317	LOC_Os09g16810.1	323 of 11,726 libraries	101.8	0	0
1032	E3-F-box	OsFBX318	LOC_Os09g17080.1	493 of 11,726 libraries	48.2	0	0.1
1033	E3-F-box	OsFBX319	LOC_Os09g17152.1	9,143 of 11,726 libraries	516.7	0	7.8
1034	E3-F-box	OsFBX32	LOC_Os01g69940.1	10,948 of 11,726 libraries	227.5	0	29.1
1035	E3-F-box	OsFBX320	LOC_Os09g17190.1	7,687 of 11,726 libraries	150.9	0	1.8
1036	E3-F-box	OsFBX321	LOC_Os09g17530.1	3,520 of 11,726 libraries	76.5	0	0.6
1037	E3-F-box	OsFBX322	LOC_Os09g17540.1	3,873 of 11,726 libraries	136.7	0	0.6
1038	E3-F-box	OsFBX323	LOC_Os09g20650.1	10,840 of 11,726 libraries	295.7	0	22
1039	E3-F-box	OsFBX324	LOC_Os09g21580.1	552 of 11,726 libraries	45.1	0	0.1
1040	E3-F-box	OsFBX325	LOC_Os09g21620.1	537 of 11,726 libraries	34.9	0	0.1
1041	E3-F-box	OsFBX326	LOC_Os09g21700.1	958 of 11,726 libraries	131.1	0	0.2
1042	E3-F-box	OsFBX328	LOC_Os09g22460.1	4,702 of 11,726 libraries	137.9	0	0.5
1043	E3-F-box	OsFBX329	LOC_Os09g27100.1	633 of 11,726 libraries	18	0	0
1044	E3-F-box	OsFBX33	LOC_Os01g71450.1	1,696 of 11,726 libraries	65.7	0	0.1
1045	E3-F-box	OsFBX330	LOC_Os09g28120.1	7,551 of 11,726 libraries	180.8	0	3.1
1046	E3-F-box	OsFBX331	LOC_Os09g30180.1	10,446 of 11,726 libraries	184.2	0	8.9
1047	E3-F-box	OsFBX332	LOC_Os09g32240.1	10,863 of 11,726 libraries	288.5	0	51.1
1048	E3-F-box	OsFBX333	LOC_Os09g32410.1	8,915 of 11,726 libraries	51.3	0	2.5
1049	E3-F-box	OsFBX334	LOC_Os09g32600.1	10,173 of 11,726 libraries	52.8	0	6.1
1050	E3-F-box	OsFBX335	LOC_Os09g32860.1	7,306 of 11,726 libraries	43.9	0	1.7
1051	E3-F-box	OsFBX336	LOC_Os09g32870.1	9,629 of 11,726 libraries	169.4	0	10.5
1052	E3-F-box	OsFBX337	LOC_Os09g32910.1	5,452 of 11,726 libraries	32	0	0.6
1053	E3-F-box	OsFBX338	LOC_Os09g34200.1	9,416 of 11,726 libraries	73.3	0	1.6
1054	E3-F-box	OsFBX339	LOC_Os09g35680.1	10,923 of 11,726 libraries	283.9	0	34
1055	E3-F-box	OsFBX34	LOC_Os02g03810.1	701 of 11,726 libraries	12.2	0	0
1056	E3-F-box	OsFBX340	LOC_Os09g37570.1	6,722 of 11,726 libraries	54.8	0	0.9
1057	E3-F-box	OsFBX341	LOC_Os09g39000.1	925 of 11,726 libraries	3295.2	0	0.5
1058	E3-F-box	OsFBX342	LOC_Os09g39050.1	4,143 of 11,726 libraries	35.2	0	0.5
1059	E3-F-box	OsFBX343	LOC_Os10g03600.1	8,979 of 11,726 libraries	121.8	0	5.7
1060	E3-F-box	OsFBX344	LOC_Os10g03620.1	8,064 of 11,726 libraries	94.1	0	2
1061	E3-F-box	OsFBX345	LOC_Os10g03660.1	8,926 of 11,726 libraries	31.6	0	0.9
1062	E3-F-box	OsFBX346	LOC_Os10g03690.1	10,738 of 11,726 libraries	214.2	0	13.8
1063	E3-F-box	OsFBX347	LOC_Os10g03730.1	8,674 of 11,726 libraries	129.3	0	2.5
1064	E3-F-box	OsFBX348	LOC_Os10g03740.2	7,628 of 11,726 libraries	75.4	0	1.8
1065	E3-F-box	OsFBX349	LOC_Os10g03750.1	7,478 of 11,726 libraries	106.4	0	1.5
1066	E3-F-box	OsFBX35	LOC_Os02g03910.1	1,961 of 11,726 libraries	16.4	0	0.1
1067	E3-F-box	OsFBX350	LOC_Os10g03760.1	4,071 of 11,726 libraries	47.4	0	0.3
1068	E3-F-box	OsFBX351	LOC_Os10g03780.1	9,989 of 11,726 libraries	69	0	3.3
1069	E3-F-box	OsFBX352	LOC_Os10g03850.1	9,885 of 11,726 libraries	376	0	12
1070	E3-F-box	OsFBX353	LOC_Os10g03870.1	4,132 of 11,726 libraries	85.9	0	0.7
1071	E3-F-box	OsFBX354	LOC_Os10g03910.1	8,875 of 11,726 libraries	175.5	0	2.1
1072	E3-F-box	OsFBX355	LOC_Os10g03930.1	8,723 of 11,726 libraries	97.3	0	1.7
1073	E3-F-box	OsFBX356	LOC_Os10g04020.1	3,113 of 11,726 libraries	796.2	0	1.5
1074	E3-F-box	OsFBX357	LOC_Os10g04370.1	7,094 of 11,726 libraries	72.3	0	0.8
1075	E3-F-box	OsFBX358	LOC_Os10g04590.1	10,439 of 11,726 libraries	104.7	0	8.4
1076	E3-F-box	OsFBX359	LOC_Os10g04600.2	10,640 of 11,726 libraries	115.3	0	9.5
1077	E3-F-box	OsFBX36	LOC_Os02g03980.1	449 of 11,726 libraries	38.5	0	0.1
1078	E3-F-box	OsFBX360	LOC_Os10g04610.1	10,894 of 11,726 libraries	118.3	0	5.8
1079	E3-F-box	OsFBX361	LOC_Os10g04700.2	10,202 of 11,726 libraries	140.1	0	7.1
1080	E3-F-box	OsFBX362	LOC_Os10g04750.1	7,576 of 11,726 libraries	52.5	0	3.5
1081	E3-F-box	OsFBX363	LOC_Os10g04780.1	10,287 of 11,726 libraries	224.4	0	5.6
1082	E3-F-box	OsFBX364	LOC_Os10g04900.1	1,306 of 11,726 libraries	109.9	0	1.1
1083	E3-F-box	OsFBX365	LOC_Os10g04980.1	731 of 11,726 libraries	130.6	0	1
1084	E3-F-box	OsFBX366	LOC_Os10g05000.1	9,272 of 11,726 libraries	41	0	3
1085	E3-F-box	OsFBX367	LOC_Os10g05200.1	9,765 of 11,726 libraries	60.6	0	3.1
1086	E3-F-box	OsFBX368	LOC_Os10g05210.1	10,868 of 11,726 libraries	191.9	0	18
1087	E3-F-box	OsFBX369	LOC_Os10g05240.1	10,626 of 11,726 libraries	287.6	0	4
1088	E3-F-box	OsFBX37	LOC_Os02g04000.1	749 of 11,726 libraries	38.3	0	0
1089	E3-F-box	OsFBX370	LOC_Os10g05500.1	662 of 11,726 libraries	71.7	0	0.4
1090	E3-F-box	OsFBX371	LOC_Os10g05520.1	3,857 of 11,726 libraries	45.8	0	0.5
1091	E3-F-box	OsFBX372	LOC_Os10g05530.1	10,448 of 11,726 libraries	86.6	0	5.3
1092	E3-F-box	OsFBX373	LOC_Os10g05540.1	10,093 of 11,726 libraries	93.4	0	4.3
1093	E3-F-box	OsFBX374	LOC_Os10g05590.1	2,899 of 11,726 libraries	22.9	0	0.2
1094	E3-F-box	OsFBX375	LOC_Os10g06700.1	10,879 of 11,726 libraries	224.1	0	10.8
1095	E3-F-box	OsFBX376	LOC_Os10g10390.1	271 of 11,726 libraries	76.4	0	0.1
1096	E3-F-box	OsFBX377	LOC_Os10g10410.1	2,605 of 11,726 libraries	127.7	0	0.2
1097	E3-F-box	OsFBX378	LOC_Os10g10420.1	2,671 of 11,726 libraries	204.4	0	0.7
1098	E3-F-box	OsFBX379	LOC_Os10g10980.1	9,095 of 11,726 libraries	132	0	4.5
1099	E3-F-box	OsFBX38	LOC_Os02g06470.1	2,076 of 11,726 libraries	168.1	0	0.8
1100	E3-F-box	OsFBX380	LOC_Os10g12200.1	2,056 of 11,726 libraries	44.2	0	0.1
1101	E3-F-box	OsFBX381	LOC_Os10g17930.1	3,514 of 11,726 libraries	114	0	1.3
1102	E3-F-box	OsFBX382	LOC_Os10g17940.1	9,632 of 11,726 libraries	296.7	0	4.4
1103	E3-F-box	OsFBX383	LOC_Os10g24010.1	620 of 11,726 libraries	17	0	0.1
1104	E3-F-box	OsFBX384	LOC_Os10g25210.1	10,560 of 11,726 libraries	194	0	8.8
1105	E3-F-box	OsFBX385	LOC_Os10g25660.1	10,588 of 11,726 libraries	187.7	0	4.1
1106	E3-F-box	OsFBX386	LOC_Os10g30280.1	6,459 of 11,726 libraries	95	0	4.2
1107	E3-F-box	OsFBX387	LOC_Os10g34300.1	7,312 of 11,726 libraries	33.9	0	0.6
1108	E3-F-box	OsFBX388	LOC_Os10g34340.1	3,357 of 11,726 libraries	47	0	0.1
1109	E3-F-box	OsFBX389	LOC_Os10g35920.1	10,773 of 11,726 libraries	761.3	0	26.8
1110	E3-F-box	OsFBX39	LOC_Os02g09580.1	1,982 of 11,726 libraries	11.4	0	0.1
1111	E3-F-box	OsFBX390	LOC_Os10g36310.1	1,495 of 11,726 libraries	31.2	0	0.1
1112	E3-F-box	OsFBX391	LOC_Os10g37830.1	11,085 of 11,726 libraries	425.9	0	50.6
1113	E3-F-box	OsFBX392	LOC_Os10g41650.1	10,702 of 11,726 libraries	194.3	0	21
1114	E3-F-box	OsFBX393	LOC_Os10g41829.1	711 of 11,726 libraries	17.9	0	0.1
1115	E3-F-box	OsFBX394	LOC_Os11g03610.1	5,823 of 11,726 libraries	24.6	0	0.8
1116	E3-F-box	OsFBX395	LOC_Os11g03680.1	10,802 of 11,726 libraries	229	0	9.6
1117	E3-F-box	OsFBX396	LOC_Os11g05660.1	10,458 of 11,726 libraries	178.1	0	7.3
1118	E3-F-box	OsFBX397	LOC_Os11g06580.1	9,802 of 11,726 libraries	30.6	0	3.1
1119	E3-F-box	OsFBX398	LOC_Os11g09360.1	3,905 of 11,726 libraries	27.2	0	0.4
1120	E3-F-box	OsFBX399	LOC_Os11g09418.1	7,909 of 11,726 libraries	17.2	0	0.8
1121	E3-F-box	OsFBX4	LOC_Os01g14270.1	222 of 11,726 libraries	49.2	0	0
1122	E3-F-box	OsFBX40	LOC_Os02g15160.1	9,109 of 11,726 libraries	67.5	0	3.5
1123	E3-F-box	OsFBX400	LOC_Os11g09474.1	10,141 of 11,726 libraries	52	0	4
1124	E3-F-box	OsFBX402	LOC_Os11g09478.1	7,822 of 11,726 libraries	33.5	0	1.4
1125	E3-F-box	OsFBX403	LOC_Os11g09510.1	2,165 of 11,726 libraries	10.7	0	0.1
1126	E3-F-box	OsFBX404	LOC_Os11g09590.1	6,379 of 11,726 libraries	94.3	0	8.3
1127	E3-F-box	OsFBX405	LOC_Os11g09600.1	1,714 of 11,726 libraries	16.6	0	0.2
1128	E3-F-box	OsFBX407	LOC_Os11g09630.1	2,303 of 11,726 libraries	90	0	0.5
1129	E3-F-box	OsFBX408	LOC_Os11g09640.1	10,712 of 11,726 libraries	220.4	0	9.4
1130	E3-F-box	OsFBX409	LOC_Os11g09670.1	8,222 of 11,726 libraries	168.6	0	2.5
1131	E3-F-box	OsFBX41	LOC_Os02g16760.1	702 of 11,726 libraries	30.4	0	0.1
1132	E3-F-box	OsFBX410	LOC_Os11g09690.1	9,688 of 11,726 libraries	90.4	0	3.8
1133	E3-F-box	OsFBX411	LOC_Os11g09970.1	10,321 of 11,726 libraries	43.6	0	5.6
1134	E3-F-box	OsFBX412	LOC_Os11g10180.1	9,570 of 11,726 libraries	27.9	0	2.4
1135	E3-F-box	OsFBX413	LOC_Os11g10200.1	3,601 of 11,726 libraries	96.2	0	0.6
1136	E3-F-box	OsFBX414	LOC_Os11g10240.1	9,091 of 11,726 libraries	48.9	0	2.7
1137	E3-F-box	OsFBX415	LOC_Os11g10300.1	7,113 of 11,726 libraries	47.2	0	1
1138	E3-F-box	OsFBX416	LOC_Os11g10330.1	8,435 of 11,726 libraries	52	0	1.9
1139	E3-F-box	OsFBX417	LOC_Os11g10340.1	10,071 of 11,726 libraries	209	0	5.2
1140	E3-F-box	OsFBX418	LOC_Os11g10370.1	8,242 of 11,726 libraries	47	0	1.1
1141	E3-F-box	OsFBX419	LOC_Os11g10400.2	8,975 of 11,726 libraries	131.7	0	2.7
1142	E3-F-box	OsFBX42	LOC_Os02g17180.1	493 of 11,726 libraries	204	0	0.1
1143	E3-F-box	OsFBX420	LOC_Os11g15620.1	1,673 of 11,726 libraries	260.3	0	1.1
1144	E3-F-box	OsFBX421	LOC_Os11g32940.1	10,202 of 11,726 libraries	110.9	0	19.3
1145	E3-F-box	OsFBX422	LOC_Os11g33190.1	3,028 of 11,726 libraries	41.4	0	0.4
1146	E3-F-box	OsFBX423	LOC_Os11g33220.1	2,019 of 11,726 libraries	645	0	0.2
1147	E3-F-box	OsFBX424	LOC_Os11g33310.1	3,521 of 11,726 libraries	54.4	0	3
1148	E3-F-box	OsFBX425	LOC_Os11g33320.1	6,853 of 11,726 libraries	91.6	0	4.5
1149	E3-F-box	OsFBX426	LOC_Os11g37340.1	4,943 of 11,726 libraries	39.5	0	0.2
1150	E3-F-box	OsFBX427	LOC_Os11g41560.1	10,135 of 11,726 libraries	82.7	0	3.5
1151	E3-F-box	OsFBX428	LOC_Os11g41570.1	1,993 of 11,726 libraries	107.9	0	0.3
1152	E3-F-box	OsFBX429	LOC_Os11g41860.1	1,427 of 11,726 libraries	170.3	0	0.6
1153	E3-F-box	OsFBX43	LOC_Os02g17210.1	1,398 of 11,726 libraries	1201.5	0	0.7
1154	E3-F-box	OsFBX430	LOC_Os11g42230.1	3,779 of 11,726 libraries	108.6	0	0.2
1155	E3-F-box	OsFBX431	LOC_Os11g42240.1	5,068 of 11,726 libraries	65.9	0	0.2
1156	E3-F-box	OsFBX432	LOC_Os11g42270.1	3,105 of 11,726 libraries	86.2	0	0.2
1157	E3-F-box	OsFBX433	LOC_Os11g42280.1	475 of 11,726 libraries	47	0	0.1
1158	E3-F-box	OsFBX434	LOC_Os11g42300.1	1,204 of 11,726 libraries	124.8	0	0.1
1159	E3-F-box	OsFBX435	LOC_Os12g03390.1	6,621 of 11,726 libraries	45	0	1.2
1160	E3-F-box	OsFBX436	LOC_Os12g03440.1	7,477 of 11,726 libraries	59.9	0	1.1
1161	E3-F-box	OsFBX437	LOC_Os12g03594.1	9,915 of 11,726 libraries	243.4	0	6.7
1162	E3-F-box	OsFBX438	LOC_Os12g03740.1	10,313 of 11,726 libraries	295.9	0	11
1163	E3-F-box	OsFBX439	LOC_Os12g06030.1	2,468 of 11,726 libraries	49.5	0	0.3
1164	E3-F-box	OsFBX44	LOC_Os02g18630.1	9,105 of 11,726 libraries	56	0	1.9
1165	E3-F-box	OsFBX440	LOC_Os12g06740.1	10,684 of 11,726 libraries	217.8	0	16.9
1166	E3-F-box	OsFBX441	LOC_Os12g27750.1	746 of 11,726 libraries	229.3	0	0.1
1167	E3-F-box	OsFBX442	LOC_Os12g27760.1	480 of 11,726 libraries	99.7	0	0.1
1168	E3-F-box	OsFBX443	LOC_Os12g27790.1	405 of 11,726 libraries	164.6	0	0.1
1169	E3-F-box	OsFBX444	LOC_Os12g27810.1	1,709 of 11,726 libraries	45.2	0	0.1
1170	E3-F-box	OsFBX445	LOC_Os12g30940.1	209 of 11,726 libraries	15	0	0
1171	E3-F-box	OsFBX447	LOC_Os12g30990.1	580 of 11,726 libraries	34.9	0	0.1
1172	E3-F-box	OsFBX448	LOC_Os12g32630.1	10,616 of 11,726 libraries	103.7	0	15.3
1173	E3-F-box	OsFBX449	LOC_Os12g33830.1	1,972 of 11,726 libraries	54	0	0.3
1174	E3-F-box	OsFBX45	LOC_Os02g18640.1	10,811 of 11,726 libraries	237.2	0	7.1
1175	E3-F-box	OsFBX450	LOC_Os12g34200.1	264 of 11,726 libraries	23.8	0	0
1176	E3-F-box	OsFBX451	LOC_Os12g34240.1	263 of 11,726 libraries	25.2	0	0
1177	E3-F-box	OsFBX452	LOC_Os12g34270.1	375 of 11,726 libraries	14.2	0	0
1178	E3-F-box	OsFBX453	LOC_Os12g34290.1	1,846 of 11,726 libraries	56	0	0.3
1179	E3-F-box	OsFBX454	LOC_Os12g34300.1	6,073 of 11,726 libraries	95.5	0	2
1180	E3-F-box	OsFBX455	LOC_Os12g34310.1	642 of 11,726 libraries	30.5	0	0.1
1181	E3-F-box	OsFBX456	LOC_Os12g38090.1	859 of 11,726 libraries	731.4	0	0.2
1182	E3-F-box	OsFBX457	LOC_Os12g40140.1	9,101 of 11,726 libraries	403.9	0	1.9
1183	E3-F-box	OsFBX458	LOC_Os12g40310.1	2,191 of 11,726 libraries	59.5	0	0.4
1184	E3-F-box	OsFBX459	LOC_Os12g40320.1	1,600 of 11,726 libraries	60.3	0	0.3
1185	E3-F-box	OsFBX46	LOC_Os02g19200.1	10,793 of 11,726 libraries	58	0	7.7
1186	E3-F-box	OsFBX460	LOC_Os12g40360.1	1,022 of 11,726 libraries	69.3	0	0.3
1187	E3-F-box	OsFBX461	LOC_Os12g40370.1	1,028 of 11,726 libraries	38.8	0	0.2
1188	E3-F-box	OsFBX462	LOC_Os12g41300.1	1,053 of 11,726 libraries	18.9	0	0.1
1189	E3-F-box	OsFBX463	LOC_Os12g41630.1	8,063 of 11,726 libraries	190.3	0	3
1190	E3-F-box	OsFBX464	LOC_Os12g42340.1	787 of 11,726 libraries	96	0	0.1
1191	E3-F-box	OsFBX465	LOC_Os12g43770.1	2,077 of 11,726 libraries	53.2	0	0.1
1192	E3-F-box	OsFBX466	LOC_Os02g38499.1	138 of 11,726 libraries	57.8	0	0.1
1193	E3-F-box	OsFBX467	LOC_Os02g21230.1	10,650 of 11,726 libraries	145.3	0	3.7
1194	E3-F-box	OsFBX468	LOC_Os02g57965.1	5,240 of 11,726 libraries	85.1	0	0.7
1195	E3-F-box	OsFBX469	LOC_Os03g36439.1	10,275 of 11,726 libraries	192	0	15.7
1196	E3-F-box	OsFBX47	LOC_Os02g19540.1	5,085 of 11,726 libraries	56.9	0	0.5
1197	E3-F-box	OsFBX470	LOC_Os04g19800.1	4,059 of 11,726 libraries	114.5	0	0.7
1198	E3-F-box	OsFBX471	LOC_Os04g30830.1	439 of 11,726 libraries	35.6	0	0.1
1199	E3-F-box	OsFBX472	LOC_Os04g59010.1	11,079 of 11,726 libraries	922.4	0	15.7
1200	E3-F-box	OsFBX473	LOC_Os05g02550.1	3,723 of 11,726 libraries	13	0	0.3
1201	E3-F-box	OsFBX474	LOC_Os05g40500.1	851 of 11,726 libraries	72.2	0	0.4
1202	E3-F-box	OsFBX475	LOC_Os05g49530.1	380 of 11,726 libraries	27.5	0	0.1
1203	E3-F-box	OsFBX476	LOC_Os06g35080.1	339 of 11,726 libraries	14.7	0	0
1204	E3-F-box	OsFBX477	LOC_Os07g46555.1	10,431 of 11,726 libraries	350.6	0	25
1205	E3-F-box	OsFBX478	LOC_Os08g09715.1	8,003 of 11,726 libraries	42.1	0	1
1206	E3-F-box	OsFBX479	LOC_Os08g33140.1	10,766 of 11,726 libraries	239.7	0	11.6
1207	E3-F-box	OsFBX48	LOC_Os02g21240.1	10,776 of 11,726 libraries	139.3	0	18.3
1208	E3-F-box	OsFBX480	LOC_Os11g16280.1	10,849 of 11,726 libraries	150.4	0	15
1209	E3-F-box	OsFBX481	LOC_Os12g05709.1	6,821 of 11,726 libraries	41.6	0	1.2
1210	E3-F-box	OsFBX482	LOC_Os01g45020.2	9,819 of 11,726 libraries	156.3	0	4.5
1211	E3-F-box	OsFBX483	LOC_Os05g02570.1	2,290 of 11,726 libraries	59.3	0	0.2
1212	E3-F-box	OsFBX484	LOC_Os12g30950.1	651 of 11,726 libraries	27.5	0	0.1
1213	E3-F-box	OsFBX485	LOC_Os01g27680.1	3,070 of 11,726 libraries	25.5	0	0.1
1214	E3-F-box	OsFBX486	LOC_Os03g02210.1	3,728 of 11,726 libraries	44.6	0	0.6
1215	E3-F-box	OsFBX487	LOC_Os04g40920.1	9,120 of 11,726 libraries	81.9	0	1.1
1216	E3-F-box	OsFBX488	LOC_Os07g36880.1	8,980 of 11,726 libraries	58.9	0	2.5
1217	E3-F-box	OsFBX489	LOC_Os07g47170.1	375 of 11,726 libraries	16.9	0	0
1218	E3-F-box	OsFBX49	LOC_Os02g27400.1	11,134 of 11,726 libraries	234.7	0	33.5
1219	E3-F-box	OsFBX490	LOC_Os11g05580.1	2,667 of 11,726 libraries	178.2	0	0.1
1220	E3-F-box	OsFBX491	LOC_Os11g05590.1	3,855 of 11,726 libraries	97	0	0.2
1221	E3-F-box	OsFBX492	LOC_Os11g16330.1	10,657 of 11,726 libraries	168.1	0	15.8
1222	E3-F-box	OsFBX493	LOC_Os04g57210.1	10,907 of 11,726 libraries	173.6	0	43.9
1223	E3-F-box	OsFBX494	LOC_Os01g34630.1	10,032 of 11,726 libraries	41.8	0	4.2
1224	E3-F-box	OsFBX495	LOC_Os05g49540.1	1,560 of 11,726 libraries	6.9	0	0
1225	E3-F-box	OsFBX496	LOC_Os08g40640.1	1,771 of 11,726 libraries	6.5	0	0
1226	E3-F-box	OsFBX497	LOC_Os11g10230.1	4,805 of 11,726 libraries	46.5	0	0.3
1227	E3-F-box	OsFBX498	LOC_Os06g07390.1	352 of 11,726 libraries	31.4	0	0.1
1228	E3-F-box	OsFBX499	LOC_Os09g15460.1	379 of 11,726 libraries	33.9	0	0.1
1229	E3-F-box	OsFBX5	LOC_Os01g17390.1	11,139 of 11,726 libraries	1963	0	63.4
1230	E3-F-box	OsFBX50	LOC_Os02g28600.1	603 of 11,726 libraries	20.1	0	0.1
1231	E3-F-box	OsFBX500	LOC_Os03g06100.1	1,255 of 11,726 libraries	11.5	0	0.1
1232	E3-F-box	OsFBX501	LOC_Os05g23810.1	264 of 11,726 libraries	47.3	0	0
1233	E3-F-box	OsFBX502	LOC_Os08g17130.1	1,104 of 11,726 libraries	13.6	0	0
1234	E3-F-box	OsFBX503	LOC_Os07g17570.1	642 of 11,726 libraries	42.3	0	0
1235	E3-F-box	OsFBX504	LOC_Os01g06360.1	774 of 11,726 libraries	16.8	0	0.1
1236	E3-F-box	OsFBX505	LOC_Os09g38900.1	5,043 of 11,726 libraries	28.7	0	0.8
1237	E3-F-box	OsFBX506	LOC_Os12g34210.1	461 of 11,726 libraries	5.7	0	0
1238	E3-F-box	OsFBX51	LOC_Os02g33240.1	8,728 of 11,726 libraries	541.9	0	6.4
1239	E3-F-box	OsFBX52	LOC_Os02g33840.1	3,460 of 11,726 libraries	1467.9	0	1
1240	E3-F-box	OsFBX53	LOC_Os02g35560.1	11,157 of 11,726 libraries	2224.5	0	18.5
1241	E3-F-box	OsFBX55	LOC_Os02g38589.1	345 of 11,726 libraries	55.7	0	0.1
1242	E3-F-box	OsFBX56	LOC_Os02g38720.1	473 of 11,726 libraries	100.6	0	0.1
1243	E3-F-box	OsFBX57	LOC_Os02g41930.1	1,951 of 11,726 libraries	60.7	0	0.1
1244	E3-F-box	OsFBX58	LOC_Os02g45320.1	10,789 of 11,726 libraries	174.2	0	24.1
1245	E3-F-box	OsFBX59	LOC_Os02g46140.1	10,119 of 11,726 libraries	107.3	0	9.8
1246	E3-F-box	OsFBX6	LOC_Os01g28150.1	10,542 of 11,726 libraries	106.4	0	7.1
1247	E3-F-box	OsFBX60	LOC_Os02g48300.1	551 of 11,726 libraries	4.6	0	0
1248	E3-F-box	OsFBX61	LOC_Os02g52130.5	10,434 of 11,726 libraries	198.1	0	17.4
1249	E3-F-box	OsFBX62	LOC_Os02g54240.1	4,198 of 11,726 libraries	463.6	0	1.8
1250	E3-F-box	OsFBX63	LOC_Os02g54550.1	470 of 11,726 libraries	26.5	0	0.1
1251	E3-F-box	OsFBX64	LOC_Os02g55050.1	9,905 of 11,726 libraries	96.9	0	3.5
1252	E3-F-box	OsFBX65	LOC_Os02g56750.1	9,170 of 11,726 libraries	96.5	0	4.4
1253	E3-F-box	OsFBX66	LOC_Os02g56760.1	1,333 of 11,726 libraries	152	0	0.2
1254	E3-F-box	OsFBX67	LOC_Os02g56770.1	2,843 of 11,726 libraries	92.9	0	1.3
1255	E3-F-box	OsFBX68	LOC_Os02g56810.1	9,863 of 11,726 libraries	201.5	0	10
1256	E3-F-box	OsFBX69	LOC_Os02g56820.1	9,600 of 11,726 libraries	94.9	0	2.8
1257	E3-F-box	OsFBX7	LOC_Os01g28300.1	4,523 of 11,726 libraries	200.5	0	5.5
1258	E3-F-box	OsFBX70	LOC_Os02g56840.1	10,789 of 11,726 libraries	270.8	0	37.1
1259	E3-F-box	OsFBX71	LOC_Os02g57860.1	4,687 of 11,726 libraries	83	0	5.2
1260	E3-F-box	OsFBX72	LOC_Os02g57890.1	2,897 of 11,726 libraries	26.8	0	0.3
1261	E3-F-box	OsFBX73	LOC_Os02g57910.1	7,089 of 11,726 libraries	84.5	0	6.2
1262	E3-F-box	OsFBX74	LOC_Os02g57940.1	10,174 of 11,726 libraries	60.5	0	3.6
1263	E3-F-box	OsFBX75	LOC_Os02g58040.1	1,220 of 11,726 libraries	18	0	0.1
1264	E3-F-box	OsFBX76	LOC_Os03g02550.1	10,447 of 11,726 libraries	266	0	17.2
1265	E3-F-box	OsFBX77	LOC_Os03g10040.1	8,933 of 11,726 libraries	125.1	0	3.9
1266	E3-F-box	OsFBX78	LOC_Os03g10540.1	9,049 of 11,726 libraries	181	0	8.4
1267	E3-F-box	OsFBX79	LOC_Os03g11790.1	10,674 of 11,726 libraries	124.6	0	18.7
1268	E3-F-box	OsFBX8	LOC_Os01g28520.1	937 of 11,726 libraries	78.2	0	0.1
1269	E3-F-box	OsFBX80	LOC_Os03g12190.1	217 of 11,726 libraries	21.8	0	0
1270	E3-F-box	OsFBX81	LOC_Os03g12200.1	676 of 11,726 libraries	25.4	0	0.1
1271	E3-F-box	OsFBX82	LOC_Os03g20500.1	10,939 of 11,726 libraries	2785.8	0	17.9
1272	E3-F-box	OsFBX83	LOC_Os03g22750.1	479 of 11,726 libraries	104	0	0.1
1273	E3-F-box	OsFBX84	LOC_Os03g22990.1	2,087 of 11,726 libraries	68.1	0	0.4
1274	E3-F-box	OsFBX85	LOC_Os03g24200.1	660 of 11,726 libraries	40.2	0	0.1
1275	E3-F-box	OsFBX86	LOC_Os03g25080.1	7,692 of 11,726 libraries	110.9	0	3.7
1276	E3-F-box	OsFBX87	LOC_Os03g25190.1	1,196 of 11,726 libraries	29.4	0	0.1
1277	E3-F-box	OsFBX88	LOC_Os03g25220.1	320 of 11,726 libraries	33.4	0	0
1278	E3-F-box	OsFBX89	LOC_Os03g25240.1	172 of 11,726 libraries	17.8	0	0
1279	E3-F-box	OsFBX9	LOC_Os01g32640.1	8,979 of 11,726 libraries	68	0	3.4
1280	E3-F-box	OsFBX90	LOC_Os03g25250.1	724 of 11,726 libraries	3779.2	0	0.8
1281	E3-F-box	OsFBX91	LOC_Os03g25640.1	2,918 of 11,726 libraries	46.2	0	0.2
1282	E3-F-box	OsFBX92	LOC_Os03g25650.1	329 of 11,726 libraries	16.7	0	0
1283	E3-F-box	OsFBX93	LOC_Os03g26840.1	3,405 of 11,726 libraries	71.8	0	0.4
1284	E3-F-box	OsFBX94	LOC_Os03g28130.1	7,840 of 11,726 libraries	222.2	0	2.2
1285	E3-F-box	OsFBX95	LOC_Os03g30920.1	10,726 of 11,726 libraries	251.7	0	16
1286	E3-F-box	OsFBX96	LOC_Os03g43060.1	1,376 of 11,726 libraries	26.3	0	0.1
1287	E3-F-box	OsFBX97	LOC_Os03g43770.1	10,436 of 11,726 libraries	193.7	0	5.9
1288	E3-F-box	OsFBX98	LOC_Os03g44920.1	533 of 11,726 libraries	111.1	0	0.1
1289	E3-F-box	OsFBX99	LOC_Os03g44980.1	663 of 11,726 libraries	42.6	0	0.1
1290	E3-BTB	BTBA2	LOC_Os01g56200.1	11,047 of 11,726 libraries	548.9	0	48.8
1291	E3-BTB	BTBZ1	LOC_Os01g66890.1	10,542 of 11,726 libraries	213.5	0	18.2
1292	E3-BTB	MBTB1	LOC_Os02g20590.1	911 of 11,726 libraries	96.7	0	0.2
1293	E3-BTB	BTBA4	LOC_Os03g46440.1	10,868 of 11,726 libraries	381.9	0	26.8
1294	E3-BTB	MBTB8	LOC_Os04g53430.1	2,291 of 11,726 libraries	41.5	0	0.2
1295	E3-BTB	BBF1	LOC_Os05g27880.2	10,902 of 11,726 libraries	116.5	0	33.9
1296	E3-BTB	MBTB21	LOC_Os08g13030.1	2,958 of 11,726 libraries	297.5	0	0.7
1297	E3-BTB	MBTB27	LOC_Os08g31430.1	558 of 11,726 libraries	58.8	0	0.1
1298	E3-BTB	MBTB28	LOC_Os08g31450.1	569 of 11,726 libraries	77.6	0	0.1
1299	E3-BTB	MBTB34	LOC_Os10g28770.1	637 of 11,726 libraries	105.8	0	0.1
1300	E3-BTB	MBTB35	LOC_Os10g28780.1	255 of 11,726 libraries	22.7	0	0
1301	E3-BTB	MBTB47	LOC_Os10g29180.1	10,268 of 11,726 libraries	85.7	0	2.3
1302	E3-BTB	MBTB48	LOC_Os10g29220.1	4,632 of 11,726 libraries	240.7	0	1.5
1303	E3-BTB	BTBT3	LOC_Os11g37520.1	10,772 of 11,726 libraries	302.6	0	25.6
1304	E3-BTB	MBTB-69	LOC_Os11g41260.1	4,381 of 11,726 libraries	43.3	0	0.1
1305	E3-BTB	H-BTB8	LOC_Os12g08720.1	9,748 of 11,726 libraries	72.2	0	8.5
1306	E3-BTB	MrBTB5	LOC_Os11g41290.1	640 of 11,726 libraries	41.3	0	0.1
1307	E3-BTB	BTBA1	LOC_Os01g09800.1	10,617 of 11,726 libraries	217	0	18.3
1308	E3-BTB	BTBN1	LOC_Os01g57230.1	4,531 of 11,726 libraries	115.6	0	0.6
1309	E3-BTB	BTBZ2	LOC_Os01g68020.1	10,771 of 11,726 libraries	535.8	0	49.7
1310	E3-BTB	BTBM1	LOC_Os01g70670.1	10,963 of 11,726 libraries	262.6	0	32.2
1311	E3-BTB	BTBA3	LOC_Os01g72020.1	10,247 of 11,726 libraries	92.9	0	10.1
1312	E3-BTB	E1-BTB1	LOC_Os02g16000.1	10,997 of 11,726 libraries	1223.8	0	44.1
1313	E3-BTB	MBTB2	LOC_Os02g20720.1	2,163 of 11,726 libraries	36	0	0.4
1314	E3-BTB	BTBN2	LOC_Os02g35970.1	8,894 of 11,726 libraries	2213.4	0	3.2
1315	E3-BTB	BTBN3	LOC_Os02g38120.1	10,330 of 11,726 libraries	171.9	0	11.8
1316	E3-BTB	BTBZ3	LOC_Os02g38320.1	7,380 of 11,726 libraries	86.5	0	3.4
1317	E3-BTB	B4-BTB1	LOC_Os02g39910.1	10,843 of 11,726 libraries	538.8	0	2.3
1318	E3-BTB	BTBP1	LOC_Os03g06160.1	10,635 of 11,726 libraries	300.9	0	25.3
1319	E3-BTB	BTBN4	LOC_Os03g10800.2	8,853 of 11,726 libraries	150.7	0	10.2
1320	E3-BTB	BTBN5	LOC_Os03g10880.1	10,591 of 11,726 libraries	265.9	0	34
1321	E3-BTB	B4-BTB2	LOC_Os03g15800.1	11,066 of 11,726 libraries	961.8	0	16.4
1322	E3-BTB	BTBT1	LOC_Os03g18360.1	10,256 of 11,726 libraries	270.7	0	6.5
1323	E3-BTB	BTBN6	LOC_Os03g22600.1	4,809 of 11,726 libraries	81	0	2.6
1324	E3-BTB	BTBN7	LOC_Os03g41350.2	10,741 of 11,726 libraries	116.4	0	16.9
1325	E3-BTB	BTBN8	LOC_Os03g43990.1	10,710 of 11,726 libraries	92.3	0	18
1326	E3-BTB	BTBN9	LOC_Os03g52880.1	10,602 of 11,726 libraries	118.8	0	10
1327	E3-BTB	BTBN10	LOC_Os03g55830.1	9,603 of 11,726 libraries	362.8	0	7.7
1328	E3-BTB	H-BTB1	LOC_Os03g55950.1	10,815 of 11,726 libraries	145.8	0	19.8
1329	E3-BTB	MBTB3	LOC_Os03g57854.1	10,474 of 11,726 libraries	194.6	0	37.2
1330	E3-BTB	H-BTB2	LOC_Os04g20920.1	10,931 of 11,726 libraries	173	0	17.8
1331	E3-BTB	MBTB4	LOC_Os04g35310.1	4,665 of 11,726 libraries	62.9	0	0.6
1332	E3-BTB	MrBTB1	LOC_Os04g35340.1	2,877 of 11,726 libraries	107.9	0	0.2
1333	E3-BTB	MBTB5	LOC_Os04g35370.1	1,716 of 11,726 libraries	20.9	0	0.1
1334	E3-BTB	BTBN11	LOC_Os04g40100.1	10,036 of 11,726 libraries	161.5	0	15.2
1335	E3-BTB	BTBZ4	LOC_Os04g40630.1	10,576 of 11,726 libraries	343.4	0	28.2
1336	E3-BTB	B4-BTB3	LOC_Os04g42310.1	10,851 of 11,726 libraries	185.7	0	9.1
1337	E3-BTB	H-BTB3	LOC_Os04g49060.1	10,583 of 11,726 libraries	115.7	0	11.8
1338	E3-BTB	MrBTB2	LOC_Os04g53390.1	879 of 11,726 libraries	87.3	0	0.1
1339	E3-BTB	MBTB6	LOC_Os04g53400.1	414 of 11,726 libraries	59.3	0	0.1
1340	E3-BTB	MBTB7	LOC_Os04g53410.1	10,721 of 11,726 libraries	2154.5	0	15.5
1341	E3-BTB	BTBN12	LOC_Os04g54400.1	6,239 of 11,726 libraries	32.7	0	0.6
1342	E3-BTB	MBTB9	LOC_Os04g56460.1	1,191 of 11,726 libraries	86.6	0	0.2
1343	E3-BTB	BTBN13	LOC_Os04g57800.1	10,179 of 11,726 libraries	101.3	0	5.9
1344	E3-BTB	BTB2	LOC_Os05g11190.1	2,683 of 11,726 libraries	46.8	0	0.3
1345	E3-BTB	ABTB1	LOC_Os05g33050.1	10,924 of 11,726 libraries	166.2	0	24.4
1346	E3-BTB	BTB3	LOC_Os05g44530.1	595 of 11,726 libraries	12.8	0	0
1347	E3-BTB	MrBTB3	LOC_Os05g44540.1	713 of 11,726 libraries	19.2	0	0
1348	E3-BTB	H-BTB4	LOC_Os06g03840.1	10,772 of 11,726 libraries	81.2	0	18.4
1349	E3-BTB	BTBN14	LOC_Os06g08550.1	8,055 of 11,726 libraries	85.7	0	4
1350	E3-BTB	MBTB10	LOC_Os06g14060.1	10,675 of 11,726 libraries	224	0	10.3
1351	E3-BTB	ABB1	LOC_Os06g21330.1	10,680 of 11,726 libraries	162.4	0	15.1
1352	E3-BTB	E1-BTB2	LOC_Os06g31100.1	10,955 of 11,726 libraries	261.3	0	32.5
1353	E3-BTB	MBTB11	LOC_Os06g45730.1	2,492 of 11,726 libraries	129.6	0	0.2
1354	E3-BTB	MBTB12	LOC_Os07g01140.1	10,907 of 11,726 libraries	177.7	0	28.7
1355	E3-BTB	H-BTB5	LOC_Os07g03150.3	7,785 of 11,726 libraries	72	0	4.2
1356	E3-BTB	MBTB13	LOC_Os07g07270.1	10,956 of 11,726 libraries	164.9	0	31.9
1357	E3-BTB	BTBT2	LOC_Os07g08120.2	11,037 of 11,726 libraries	113.7	0	27
1358	E3-BTB	C2-BTB1	LOC_Os07g15490.1	10,898 of 11,726 libraries	333.9	0	24.3
1359	E3-BTB	H-BTB6	LOC_Os07g15600.1	10,778 of 11,726 libraries	1586.5	0	25.3
1360	E3-BTB	B4-BTB4	LOC_Os07g23720.1	11,004 of 11,726 libraries	687.9	0	13.6
1361	E3-BTB	BTBN15	LOC_Os07g36230.1	10,507 of 11,726 libraries	136.1	0	11.4
1362	E3-BTB	BTBN16	LOC_Os07g39530.1	8,913 of 11,726 libraries	94.9	0	3.3
1363	E3-BTB	MBTB14	LOC_Os07g46160.1	11,080 of 11,726 libraries	308	0	55.3
1364	E3-BTB	H-BTB7	LOC_Os07g47260.1	11,066 of 11,726 libraries	456.8	0	7.7
1365	E3-BTB	C3-BTB1	LOC_Os08g01320.1	10,859 of 11,726 libraries	547.3	0	31.9
1366	E3-BTB	MBTB15	LOC_Os08g03470.1	1,465 of 11,726 libraries	191.7	0	1.1
1367	E3-BTB	MBTB16	LOC_Os08g03480.1	859 of 11,726 libraries	49.4	0	0.2
1368	E3-BTB	MBTB17	LOC_Os08g03500.1	455 of 11,726 libraries	133.7	0	0.1
1369	E3-BTB	MBTB18	LOC_Os08g03510.1	1,981 of 11,726 libraries	55.7	0	0.2
1370	E3-BTB	MBTB19	LOC_Os08g03530.1	1,032 of 11,726 libraries	57.2	0	0.1
1371	E3-BTB	BTBN17	LOC_Os08g03650.1	10,921 of 11,726 libraries	155.6	0	31.1
1372	E3-BTB	MBTB20	LOC_Os08g13000.1	2,256 of 11,726 libraries	70.7	0	0.5
1373	E3-BTB	MBTB22	LOC_Os08g13060.1	10,767 of 11,726 libraries	549	0	6.7
1374	E3-BTB	MBTB23	LOC_Os08g13070.1	8,755 of 11,726 libraries	62.9	0	6.5
1375	E3-BTB	MBTB24	LOC_Os08g13180.1	448 of 11,726 libraries	68.6	0	0.1
1376	E3-BTB	MBTB25	LOC_Os08g25240.1	931 of 11,726 libraries	35.8	0	0.1
1377	E3-BTB	MBTB26	LOC_Os08g31420.1	2,309 of 11,726 libraries	62.4	0	0.1
1378	E3-BTB	C3-BTB2	LOC_Os08g38700.1	10,760 of 11,726 libraries	346.8	0	26.9
1379	E3-BTB	BTB4	LOC_Os08g40460.1	146 of 11,726 libraries	17.8	0	0
1380	E3-BTB	MBTB29	LOC_Os08g41120.1	2,370 of 11,726 libraries	48.6	0	0.2
1381	E3-BTB	MBTB30	LOC_Os08g41150.1	424 of 11,726 libraries	250.1	0	0.2
1382	E3-BTB	MBTB31	LOC_Os08g41180.1	4,763 of 11,726 libraries	103.6	0	0.4
1383	E3-BTB	MBTB32	LOC_Os08g41190.1	457 of 11,726 libraries	234.3	0	0.1
1384	E3-BTB	BTB5	LOC_Os08g41230.1	2,007 of 11,726 libraries	216.2	0	0.1
1385	E3-BTB	MrBTB4	LOC_Os08g41240.1	1,625 of 11,726 libraries	142.2	0	0.1
1386	E3-BTB	BTBN18	LOC_Os09g09370.2	10,124 of 11,726 libraries	78	0	7
1387	E3-BTB	A3-BTB1	LOC_Os09g16850.1	1,637 of 11,726 libraries	89.8	0	0.2
1388	E3-BTB	A3-BTB2	LOC_Os09g16870.1	529 of 11,726 libraries	135.1	0	0.1
1389	E3-BTB	BTBN19	LOC_Os09g25330.1	10,644 of 11,726 libraries	93.5	0	10.7
1390	E3-BTB	MBTB33	LOC_Os10g28760.1	703 of 11,726 libraries	99.7	0	0.1
1391	E3-BTB	MBTB36	LOC_Os10g28790.1	563 of 11,726 libraries	107.3	0	0.1
1392	E3-BTB	MBTB37	LOC_Os10g28810.1	3,417 of 11,726 libraries	428.4	0	0.4
1393	E3-BTB	MBTB38	LOC_Os10g28820.1	415 of 11,726 libraries	32.2	0	0.1
1394	E3-BTB	MBTB39	LOC_Os10g28860.1	5,763 of 11,726 libraries	57.3	0	0.3
1395	E3-BTB	MBTB40	LOC_Os10g28870.1	9,190 of 11,726 libraries	175.3	0	1.7
1396	E3-BTB	BTB6	LOC_Os10g28970.2	10,152 of 11,726 libraries	971.7	0	2.6
1397	E3-BTB	MBTB42	LOC_Os10g28990.1	350 of 11,726 libraries	134.3	0	0
1398	E3-BTB	ATBPM2	LOC_Os10g29020.1	6,834 of 11,726 libraries	32.2	0	1.4
1399	E3-BTB	MBTB43	LOC_Os10g29050.1	3,913 of 11,726 libraries	30.2	0	0.4
1400	E3-BTB	BTB7	LOC_Os10g29060.1	1,913 of 11,726 libraries	23.2	0	0.2
1401	E3-BTB	MBTB44	LOC_Os10g29100.1	1,317 of 11,726 libraries	52.6	0	0.2
1402	E3-BTB	MBTB45	LOC_Os10g29110.1	2,906 of 11,726 libraries	67.3	0	0.2
1403	E3-BTB	MBTB46	LOC_Os10g29150.1	877 of 11,726 libraries	30.2	0	0.1
1404	E3-BTB	MBTB49	LOC_Os10g29230.1	7,171 of 11,726 libraries	55	0	0.5
1405	E3-BTB	MBTB50	LOC_Os10g29290.1	3,426 of 11,726 libraries	84	0	0.3
1406	E3-BTB	MBTB51	LOC_Os10g29310.1	10,353 of 11,726 libraries	237.1	0	4.9
1407	E3-BTB	MBTB52	LOC_Os10g29380.1	176 of 11,726 libraries	72.8	0	0.1
1408	E3-BTB	MBTB53	LOC_Os10g29410.1	601 of 11,726 libraries	183.2	0	0.2
1409	E3-BTB	MBTB55	LOC_Os10g29740.1	1,846 of 11,726 libraries	36.7	0	0.2
1410	E3-BTB	MBTB56	LOC_Os10g29750.1	3,977 of 11,726 libraries	109.7	0	0.2
1411	E3-BTB	MBTB57	LOC_Os10g29790.1	452 of 11,726 libraries	238	0	0.1
1412	E3-BTB	MBTB58	LOC_Os10g29810.1	417 of 11,726 libraries	41.7	0	0.1
1413	E3-BTB	MBTB59	LOC_Os10g29840.1	403 of 11,726 libraries	49.4	0	0.1
1414	E3-BTB	MBTB60	LOC_Os10g29850.1	10,080 of 11,726 libraries	35.8	0	2.9
1415	E3-BTB	BTBP2	LOC_Os10g30190.1	10,553 of 11,726 libraries	136.9	0	13.2
1416	E3-BTB	BTB8	LOC_Os11g02070.1	7,570 of 11,726 libraries	86.5	0	7
1417	E3-BTB	BTBN20	LOC_Os11g02610.1	10,279 of 11,726 libraries	315.6	0	22.5
1418	E3-BTB	BTBN21	LOC_Os11g02620.1	10,090 of 11,726 libraries	99.5	0	6.7
1419	E3-BTB	BTBA5	LOC_Os11g04600.1	5,811 of 11,726 libraries	78.7	0	3.9
1420	E3-BTB	MBTB61	LOC_Os11g24550.1	4,280 of 11,726 libraries	139.6	0	0.7
1421	E3-BTB	MBTB62	LOC_Os11g40220.1	660 of 11,726 libraries	141	0	0.1
1422	E3-BTB	MBTB63	LOC_Os11g40490.1	565 of 11,726 libraries	22.2	0	0.1
1423	E3-BTB	MBTB64	LOC_Os11g40680.1	829 of 11,726 libraries	52	0	0.1
1424	E3-BTB	MBTB65	LOC_Os11g41300.1	827 of 11,726 libraries	56.4	0	0.1
1425	E3-BTB	MBTB66	LOC_Os11g41310.1	654 of 11,726 libraries	67.2	0	0.1
1426	E3-BTB	MBTB67	LOC_Os11g41350.1	630 of 11,726 libraries	40.7	0	0.1
1427	E3-BTB	MBTB68	LOC_Os11g45560.1	551 of 11,726 libraries	46.1	0	0.1
1428	E3-BTB	BTB9	LOC_Os12g02030.1	5,200 of 11,726 libraries	77.3	0	4.3
1429	E3-BTB	BTBN22	LOC_Os12g02530.2	10,028 of 11,726 libraries	290.3	0	18.2
1430	E3-BTB	BTBN23	LOC_Os12g02540.1	10,391 of 11,726 libraries	594.5	0	5.7
1431	E3-BTB	BTBA6	LOC_Os12g04410.1	6,195 of 11,726 libraries	122.7	0	5.1
1432	E3-BTB	BTBN24	LOC_Os12g39380.1	10,945 of 11,726 libraries	274.1	0	29.6
1433	E3-BTB	H-BTB9	LOC_Os12g40480.1	10,715 of 11,726 libraries	133.4	0	12.1
1434	E3-BTB	BTBN25	LOC_Os12g41910.2	8,096 of 11,726 libraries	64.6	0	7.1
1435	E3-DWD	OsDWD1	LOC_Os03g43890.1	11,029 of 11,726 libraries	254.6	0	41.9
1436	E3-DWD	OsDWD2	LOC_Os03g21990.1	10,914 of 11,726 libraries	482	0	38
1437	E3-DWD	OsDWD3	LOC_Os02g14790.1	11,081 of 11,726 libraries	474.4	0	18.5
1438	E3-DWD	OsDWD4	LOC_Os09g36900.1	9,162 of 11,726 libraries	154.4	0	8
1439	E3-DWD	OsDWD5	LOC_Os01g51300.1	10,963 of 11,726 libraries	412.3	0	60.8
1440	E3-DWD	OsDWD6	LOC_Os10g32880	10,468 of 11,726 libraries	357.3	0	60.2
1441	E3-DWD	OsDWD7	LOC_Os02g21490.1	10,524 of 11,726 libraries	102.2	0	10.3
1442	E3-DWD	OsDWD8	LOC_Os01g57210.1	10,670 of 11,726 libraries	165.1	0	21.5
1443	E3-DWD	OsDWD9	LOC_Os10g35200.1	10,594 of 11,726 libraries	177.7	0	17.8
1444	E3-DWD	OsDWD10	LOC_Os01g04870.1	10,585 of 11,726 libraries	249	0	12.7
1445	E3-DWD	OsDWD11	LOC_Os07g22534.1	10,788 of 11,726 libraries	130.8	0	21.3
1446	E3-DWD	OsDWD12	LOC_Os12g06810.1	10,961 of 11,726 libraries	189.1	0	40.9
1447	E3-DWD	OsDWD13	LOC_Os01g08770.1	10,817 of 11,726 libraries	134.1	0	17.1
1448	E3-DWD	OsDWD14	LOC_Os07g40030.1	10,879 of 11,726 libraries	547.6	0	34.2
1449	E3-DWD	OsDWD15	LOC_Os05g46570.1	10,580 of 11,726 libraries	300.1	0	19.7
1450	E3-DWD	OsDWD16	LOC_Os09g12710.1	10,627 of 11,726 libraries	118.6	0	16.3
1451	E3-DWD	OsDWD17	LOC_Os05g33710.1	11,040 of 11,726 libraries	218.5	0	31.3
1452	E3-DWD	OsDWD18	LOC_Os06g19660.1	10,956 of 11,726 libraries	96	0	29.3
1453	E3-DWD	OsDWD19	LOC_Os03g48090.1	10,736 of 11,726 libraries	111.5	0	21.9
1454	E3-DWD	OsDWD20	LOC_Os10g01540.1	10,141 of 11,726 libraries	94.9	0	8.5
1455	E3-DWD	OsDWD21	LOC_Os11g38170.2	10,430 of 11,726 libraries	130.8	0	15.7
1456	E3-DWD	OsDWD22	LOC_Os01g13730.1	10,963 of 11,726 libraries	387.4	0	36.3
1457	E3-DWD	OsDWD23	LOC_Os02g49090.1	10,920 of 11,726 libraries	208.7	0	22
1458	E3-DWD	OsDWD24	LOC_Os03g53510.2	10,652 of 11,726 libraries	59.2	0	8.6
1459	E3-DWD	OsDWD25	LOC_Os10g32710.1	10,899 of 11,726 libraries	234	0	34.4
1460	E3-DWD	OsDWD26	LOC_Os03g47780.1	10,592 of 11,726 libraries	197.9	0	27.4
1461	E3-DWD	OsDWD27	LOC_Os02g37856.1	10,352 of 11,726 libraries	107.6	0	9.7
1462	E3-DWD	OsDWD28	LOC_Os07g38430.1	10,781 of 11,726 libraries	207.1	0	19.7
1463	E3-DWD	OsDWD29	LOC_Os07g12320.1	11,027 of 11,726 libraries	1249.5	0	12.5
1464	E3-DWD	OsDWD30	LOC_Os07g46620.1	10,644 of 11,726 libraries	225.6	0	15.6
1465	E3-DWD	OsDWD31	LOC_Os01g39380.1	10,761 of 11,726 libraries	217.5	0	33
1466	E3-DWD	OsDWD32	LOC_Os01g72220.1	10,443 of 11,726 libraries	251.1	0	26.1
1467	E3-DWD	OsDWD33	LOC_Os04g42880.1	10,486 of 11,726 libraries	85.2	0	6.4
1468	E3-DWD	OsDWD34	LOC_Os05g05210.1	10,872 of 11,726 libraries	625.5	0	36.2
1469	E3-DWD	OsDWD35	LOC_Os01g09252.1	10,842 of 11,726 libraries	1692.5	0	20.6
1470	E3-DWD	OsDWD36	LOC_Os01g28680.1	10,888 of 11,726 libraries	466.8	0	56.3
1471	E3-DWD	OsDWD37	LOC_Os07g14830.1	10,795 of 11,726 libraries	160.5	0	27.6
1472	E3-DWD	OsDWD38	LOC_Os03g46650.1	10,897 of 11,726 libraries	309.2	0	40.9
1473	E3-DWD	OsDWD39	LOC_Os03g27970.1	10,588 of 11,726 libraries	985.1	0	24.9
1474	E3-DWD	OsDWD40	LOC_Os07g22220.1	10,987 of 11,726 libraries	563.8	0	37.7
1475	E3-DWD	OsDWD41	LOC_Os03g51550.2	10,063 of 11,726 libraries	136.6	0	10.7
1476	E3-DWD	OsDWD42	LOC_Os11g43890.1	10,682 of 11,726 libraries	257.7	0	19.5
1477	E3-DWD	OsDWD43	LOC_Os04g58130.1	10,798 of 11,726 libraries	167.6	0	24.4
1478	E3-DWD	OsDWD44	LOC_Os07g40930.1	10,488 of 11,726 libraries	113.2	0	17.9
1479	E3-DWD	OsDWD45	LOC_Os11g03990.1	10,543 of 11,726 libraries	132.7	0	20.4
1480	E3-DWD	OsDWD46	LOC_Os08g04270.1	10,991 of 11,726 libraries	423.8	0	40.8
1481	E3-DWD	OsDWD47	LOC_Os09g06560.1	9,805 of 11,726 libraries	57.5	0	5.3
1482	E3-DWD	OsDWD48	LOC_Os06g50880.1	10,695 of 11,726 libraries	166.9	0	14.1
1483	E3-DWD	OsDWD49	LOC_Os03g08830.1	10,357 of 11,726 libraries	207.7	0	20.5
1484	E3-DWD	OsDWD50	LOC_Os12g42150.1	10,391 of 11,726 libraries	87.2	0	12.5
1485	E3-DWD	OsDWD51	LOC_Os02g20430.1	10,197 of 11,726 libraries	99.5	0	16.6
1486	E3-DWD	OsDWD52	LOC_Os05g16660.2	10,874 of 11,726 libraries	221	0	41.7
1487	E3-DWD	OsDWD53	LOC_Os08g21660.1	10,982 of 11,726 libraries	268.5	0	36.7
1488	E3-DWD	OsDWD54	LOC_Os06g07540.1	11,009 of 11,726 libraries	496.7	0	64.5
1489	E3-DWD	OsDWD55	LOC_Os03g26870.1	10,356 of 11,726 libraries	275.4	0	17.6
1490	E3-DWD	OsDWD56	LOC_Os08g31560.1	11,033 of 11,726 libraries	572	0	37.5
1491	E3-DWD	OsDWD57	LOC_Os08g38880.1	10,878 of 11,726 libraries	569.9	0	32.4
1492	E3-DWD	OsDWD58	LOC_Os03g49200.1	5,252 of 11,726 libraries	43.9	0	1.8
1493	E3-DWD	OsDWD59	LOC_Os09g12550.1	10,737 of 11,726 libraries	324.5	0	14
1494	E3-DWD	OsDWD60	LOC_Os02g18820.2	10,881 of 11,726 libraries	160.6	0	33.6
1495	E3-DWD	OsDWD61	LOC_Os04g50660.1	10,768 of 11,726 libraries	208.8	0	14.5
1496	E3-DWD	OsDWD62	LOC_Os01g21940.1	10,769 of 11,726 libraries	261.7	0	20.9
1497	E3-DWD	OsDWD63	LOC_Os09g19900.1	10,793 of 11,726 libraries	165.2	0	21.8
1498	E3-DWD	OsDWD64	LOC_Os01g37120.1	10,866 of 11,726 libraries	170.8	0	17.8
1499	E3-DWD	OsDWD65	LOC_Os02g55340.1	10,905 of 11,726 libraries	128.4	0	22.4
1500	E3-DWD	OsDWD66	LOC_Os03g33580.1	10,798 of 11,726 libraries	398	0	24.1
1501	E3-DWD	OsDWD67	LOC_Os01g44394.1	10,514 of 11,726 libraries	171.8	0	13.2
1502	E3-DWD	OsDWD68	LOC_Os01g03510.1	10,851 of 11,726 libraries	293.5	0	30
1503	E3-DWD	OsDWD69	LOC_Os03g02440.1	11,020 of 11,726 libraries	85.7	0	16.2
1504	E3-DWD	OsDWD70	LOC_Os11g10640.1	8,677 of 11,726 libraries	28.1	0	2.4
1505	E3-DWD	OsDWD71	LOC_Os06g44370.1	10,941 of 11,726 libraries	305.1	0	29.1
1506	E3-DWD	OsDWD72	LOC_Os02g02380.1	8,795 of 11,726 libraries	141	0	7.9
1507	E3-DWD	OsDWD73	LOC_Os03g42770.1	10,388 of 11,726 libraries	89.3	0	10.4
1508	E3-DWD	OsDWD74	LOC_Os07g41190.1	10,761 of 11,726 libraries	104.9	0	16.3
1509	E3-DWD	OsDWD75	LOC_Os01g52640.3	10,908 of 11,726 libraries	567.7	0	34.2
1510	E3-DWD	OsDWD76	LOC_Os05g49590.1	10,980 of 11,726 libraries	107.8	0	26.1
1511	E3-APC	OsCDC20-1	LOC_Os09g06680.1	2,706 of 11,726 libraries	36.8	0	0.4
1512	E3-APC	OsCDC20-2	LOC_Os04g51110.1	10,366 of 11,726 libraries	238.1	0	15.5
1513	E3-APC	OsCDC20-3	LOC_Os02g47180.2	10,019 of 11,726 libraries	242.9	0	17.2
1514	E3-APC	OsCCS52A1/TE/TAD1	LOC_Os03g03150.2	10,946 of 11,726 libraries	234.4	0	21.1
1515	E3-APC	OsCCS52B	LOC_Os01g74146.1	7,725 of 11,726 libraries	64.8	0	4.7
