# Supplementary material for: An ORFeome of rice E3 ubiquitin ligases for global analysis of the ubiquitination interactome
Source: Genome Biol. 2022 Jul 11;23:154. doi: 10.1186/s13059-022-02717-8 (PMC9277809; doi:10.1186/s13059-022-02717-8)
Supplement: Supplementary file 6 — Additional file 6. Table S5. E3-type interactors screened from the rice UbE3 library. [file 13059_2022_2717_MOESM6_ESM.xlsx]

## Sheet: OsUBC14 interacting proteins
Gene Name	Gene ID	Annotation
OsRING17	LOC_Os08g05560.1	zinc finger, C3HC4 type domain containing protein, expressed
OsRING18	LOC_Os01g06590.1	zinc finger, C3HC4 type domain containing protein, expressed
OsRING81	LOC_Os03g10890.1	zinc finger, C3HC4 type domain containing protein, expressed
OsRING94	LOC_Os04g48310.1	RING-H2 finger protein, putative, expressed
OsRING101	LOC_Os09g17610.1	RING finger protein, putative, expressed
OsRING105	LOC_Os11g07450.1	OsSADR1，zinc finger, C3HC4 type domain containing protein, expressed
OsRING110	LOC_Os03g15000.1	Zinc finger, C3HC4 type domain containing protein, expressed
OsRING111	LOC_Os10g13670.1	Zinc finger, C3HC4 type domain containing protein, expressed
OsRING112	LOC_Os01g27720.1	E3 ubiquitin-protein ligase MGRN1, putative, expressed
OsRING113	LOC_Os03g26370.1	zinc finger, C3HC4 type domain containing protein, expressed
OsRING114	LOC_Os05g33000.1	E3 ubiquitin-protein ligase MGRN1, putative, expressed
OsRING116	LOC_Os01g38700.1	nucleic acid binding protein, putative, RING
OsRING129	LOC_Os03g04890.1	zinc finger family protein, putative, expressed
OsRING172	LOC_Os05g41795.1	zinc finger C3HC4 type family protein, putative, expressed
OsRING176	LOC_Os01g58780.1	zinc finger, C3HC4 type domain containing protein, expressed
OsRING179	LOC_Os01g61420.1	zinc finger, C3HC4 type domain containing protein, expressed
OsRING180	LOC_Os05g39380.1	zinc finger, C3HC4 type domain containing protein, expressed
OsRING181	LOC_Os01g62640.1	zinc finger, C3HC4 type domain containing protein
OsRING201	LOC_Os12g04090.1	zinc finger, C3HC4 type domain containing protein
OsRING202	LOC_Os11g04280.1	zinc finger, C3HC4 type domain containing protein
OsRING211	LOC_Os11g05200.1	zinc finger, C3HC4 type domain containing protein
OsRING213	LOC_Os01g72480.1	zinc finger, C3HC4 type domain containing protein, expressed
OsRING232	LOC_Os08g14320.1	zinc finger, C3HC4 type domain containing protein, expressed
OsRING247	LOC_Os06g01200.1	zinc finger, C3HC4 type domain containing protein, expressed
OsRING249	LOC_Os02g52870.1	zinc finger, C3HC4 type domain containing protein, expressed
OsRING250	LOC_Os06g10800.1	zinc finger family protein, putative, expressed
OsRING317	LOC_Os04g42980.1	zinc finger family protein, putative, expressed
OsRING336	LOC_Os05g41520.1	zinc finger, C3HC4 type domain containing protein, expressed
OsRING337	LOC_Os09g12720.2	zinc finger, C3HC4 type domain containing protein, expressed
OsRING344	LOC_Os08g42640.1	Zinc finger, C3HC4 type domain containing protein, OsRFPH2-10
OsRING348	LOC_Os03g44810.2	RING
OsRING349	LOC_Os02g55480.2	zinc finger, C3HC4 type domain containing protein, expressed
OsRING369	LOC_Os03g28040.1	zinc finger, C3HC4 type domain containing protein, expressed
OsRING384	LOC_Os08g31930.1	BRCA1 C Terminus domain containing protein, expressed, RING
OsRING391	LOC_Os08g06510.1	zinc finger, C3HC4 type domain containing protein, expressed
OsRING392	LOC_Os11g37230.1	zinc finger, C3HC4 type domain containing protein, expressed
OsRING399	LOC_Os05g32350.1	zinc finger, C3HC4 type domain containing protein, expressed
OsRING410	LOC_Os12g04650.1	zinc finger, C3HC4 type domain containing protein, expressed
OsRING417	LOC_Os12g43930.1	zinc finger, C3HC4 type domain containing protein, expressed
OsRING429/GW2	LOC_Os02g14720.1	GW2, RING-type E3 ubiquitin ligase
OsRING460	LOC_Os06g36030.1	SWIM zinc finger family protein, expressed
OsRING468	LOC_Os09g26470.1	zinc finger, C3HC4 type family protein
OsRING471	LOC_Os09g25200.1	Zinc finger
OsPUB9	LOC_Os02g49950.1	U-box domain-containing protein, putative, expressed
OsPUB25	LOC_Os12g17880.1	U-box domain-containing protein, putative, expressed
OsPUB28	LOC_Os01g67500.1	armadillo/beta-catenin repeat family protein, putative, expressed
OsPUB32	LOC_Os04g58920.1	U-box domain containing protein, expressed
OsPUB33	LOC_Os02g33590.1	spotted leaf 11, putative, expressed
OsPUB35	LOC_Os04g49970.1	heat shock protein STI, putative, expressed
OsPUB36	LOC_Os02g46500.1	U-box domain containing heat shock protein, putative, expressed
OsPUB40	LOC_Os02g50460.1	armadillo/beta-catenin repeat family protein, putative, expressed
OsPUB65	LOC_Os06g06450.1	protein kinase family protein, putative, expressed

## Sheet: OsSKIPa interacting protein 
Gene Name	Gene ID	Clony number	Annotation
OsRING77	LOC_Os02g19140	2	seven in absentia protein family domain containing protein, expressed
OsRING113	LOC_Os03g26370	3	zinc finger, C3HC4 type domain containing protein, expressed
OsRING171	LOC_Os01g58400	2	zinc finger C3HC4 type family protein, putative, expressed
OsRING394	LOC_Os12g04590	3	zinc finger, C3HC4 type domain containing protein, expressed
OsRING199	LOC_Os11g04680	1	zinc finger, C3HC4 type domain containing protein, expressed
OsPUB28	LOC_Os01g67500	30	armadillo/beta-catenin repeat family protein, putative, expressed
OsPUB58	LOC_Os10g40120	3	U-box domain containing protein, expressed
OsPUB69	LOC_Os08g13780	2	U-box domain-containing protein, putative, expressed
OsPUB46	LOC_Os04g34140	2	U-box protein CMPG1, putative, expressed
OsPUB49	LOC_Os10g41220	1	protein kinase family protein, putative, expressed
OsFBX503	LOC_Os07g17570	2	F-Box transposon protein, putative, unclassified, expressed
		51

## Sheet: OsNRPD1a interacing Proteins
Gene Name	Gene ID	Clony number	Annotation
P3IP1/OsPUB45	LOC_Os02g33680	4	U-box domain containing protein, expressed
OsPUB61	LOC_Os10g01060	1	protein kinase family protein, putative, expressed
OsRING336	LOC_Os05g41520	4	zinc finger, C3HC4 type domain containing protein, expressed
OsRING344/OsRFPH2-10/OsRFI2	LOC_Os08g42640	63	E3 ubiquitin-protein ligase RFI2/putative VIP2 protein
OsRING176	LOC_Os01g58780	13	zinc finger, C3HC4 type domain containing protein, expressed
OsRING337	LOC_Os09g12720	2	zinc finger, C3HC4 type domain containing protein, expressed
OsRING375	LOC_Os04g22240	1	zinc finger, C3HC4 type domain containing protein, expressed
BTBT3	LOC_Os11g37520	4	BTBT3 - Bric-a-Brac, Tramtrack, Broad Complex BTB domain with tetratricopeptide repeats, expressed
		92

## Sheet: NRR interacting proteins
Gene Name	Gene ID	Clony number	Annotation
OsNPR2,BTBA2	LOC_Os01g56200	1	BTBA2 - Bric-a-Brac,Tramtrack, Broad Complex BTB domain with Ankyrin repeat region, expressed
OsNPR3,BTBA4	LOC_Os03g46440	2	BTBA4 - Bric-a-Brac,Tramtrack, Broad Complex BTB domain with Ankyrin repeat region, expressed
HBTB8	LOC_Os12g08720	5	H-BTB8 - Bric-a-Brac, Tramtrack, Broad Complex BTB domain with H family conserved sequence, expressed
PUB69	LOC_Os08g13780	8	U-box domain-containing protein, putative, expressed
FBX68	LOC_Os02g56810	1	OsFBX68 - F-box domain containing protein, expressed
FBX82	LOC_Os03g20500	1	OsFBX82 - F-box domain containing protein, expressed
FBX389	LOC_Os10g35920	1	OsFBX389 - F-box domain containing protein, expressed
MBTB35	LOC_Os10g28780.1	22	Bric-a-Brac, Tramtrack, Broad Complex BTB domain with Meprin and TRAF Homology MATH domain, expressed
MrBTB5	LOC_Os11g41290	116	Bric-a-Brac, Tramtrack, Broad Complex BTB domain with Meprin and TRAF Homology MATH-related domain, expressed
MBTB27	LOC_Os08g31430.1	9	Bric-a-Brac, Tramtrack, Broad Complex BTB domain with Meprin and TRAF Homology MATH domain, expressed
MBTB28	LOC_Os08g31450.1	7	Bric-a-Brac, Tramtrack, Broad Complex BTB domain with Meprin and TRAF Homology MATH domain, expressed
		173

## Sheet: rTGA2.1 interacting proteins
Gene Name	Gene ID	Clony number	Annotation
OsNPR2,BTBA2	LOC_Os01g56200	6	BTBA2 - Bric-a-Brac,Tramtrack, Broad Complex BTB domain with Ankyrin repeat region, expressed
OsNPR3,BTBA4	LOC_Os03g46440	5	BTBA4 - Bric-a-Brac,Tramtrack, Broad Complex BTB domain with Ankyrin repeat region, expressed
BTBZ1	LOC_Os01g66890	13	BTBZ1 - Bric-a-Brac, Tramtrack, and Broad Complex BTB domain with TAZ zinc finger and Calmodulin-binding domains, expressed
MBTB47	LOC_Os10g29180	6	MBTB47 - Bric-a-Brac, Tramtrack, Broad Complex BTB domain with Meprin and TRAF Homology MATH domain, expressed
OsRING116	LOC_Os01g38700	1	nucleic acid binding protein, putative, expressed
MrBTB5	LOC_Os11g41290	44	Bric-a-Brac, Tramtrack, Broad Complex BTB domain with Meprin and TRAF Homology MATH-related domain, expressed
MBTB35	LOC_Os10g28780.1	10	Bric-a-Brac, Tramtrack, Broad Complex BTB domain with Meprin and TRAF Homology MATH domain, expressed
		85

## Sheet: OsPAL1-7 interacting proteins
Bait	Gene Name	Gene ID	Clony number/ total number	Annotation
OsPAL1	OsFBK16	LOC_Os06g39370.1	111/124	OsFBK16 - F-box domain and kelch repeat containing protein, expressed
OsPAL2	OsFBK16	LOC_Os06g39370.1	93/105	OsFBK16 - F-box domain and kelch repeat containing protein, expressed
OsPAL3	OsFBK16	LOC_Os06g39370.1	89/91	OsFBK16 - F-box domain and kelch repeat containing protein, expressed
OsPAL4	OsFBK16	LOC_Os06g39370.1	71/73	OsFBK16 - F-box domain and kelch repeat containing protein, expressed
OsPAL5	OsFBK16	LOC_Os06g39370.1	33/61	OsFBK16 - F-box domain and kelch repeat containing protein, expressed
OsPAL6	OsFBK16	LOC_Os06g39370.1	80/83	OsFBK16 - F-box domain and kelch repeat containing protein, expressed
OsPAL7	OsFBK16	LOC_Os06g39370.1	94/96	OsFBK16 - F-box domain and kelch repeat containing protein, expressed
